# Supplementary material for: High functional diversity among Nitrospira populations that dominate rotating biological contactor microbial communities in a municipal wastewater treatment plant
Source: ISME J. 2020 Apr 24;14(7):1857–72. doi: 10.1038/s41396-020-0650-2 (PMC7305129; doi:10.1038/s41396-020-0650-2)
Supplement: Supplementary file 2 — Supplementary file 1 [file 41396_2020_650_MOESM2_ESM.xlsx]

## Sheet: abundance-taxonomy-sequence
ASV ID	FNE1	FNE8	JNE1	JNE8	NE1	NE8	NW1	NW8	SE2	SE8	SNE1	SNE8	SW1	SW8	SILVA taxonomy classification	Sequence
1	14501	8317	12031	6181	10390	2579	7702	2699	8007	3905	5473	3042	6792	5065	D_0__Bacteria; D_1__Nitrospirae; D_2__Nitrospira; D_3__Nitrospirales; D_4__Nitrospiraceae; D_5__Nitrospira; D_6__metagenome	TACGAAGGTGGCAAGCGTTGTTCGGATTCACTGGGCGTACAGGGTGTGTAGGCGGTTTGGTAAGCCTTCTGTTAAAGCTTCGGGCCCAACCCGGAAAGCGCAGAGGGTACTGCCAGGCTAGAGGGTGGGAGAGGAGCGCGGAATTCCCGGTGTAGCGGTGAAATGCGTAGAGATCGGGAGGAAGGCCGGTGGCGAAGGCGGCGCTCTGGAACATACCTGACGCTGAGACACGAAAGCGTGGGGAGCAAACAGGATTAGATACCCTGGTAGTCCACGCCCTAAACTATGGATACTAAGTGTCGGCGGGTTACCGCCGGTGCCGCAGCTAACGCATTAAGTATCCCGCCTGGGAAGTACGGCCGCAAGGTTG
2	1811	3630	1046	2762	3770	4611	2093	4158	5438	4345	1490	2732	2235	2794	D_0__Bacteria; D_1__Nitrospirae; D_2__Nitrospira; D_3__Nitrospirales; D_4__Nitrospiraceae; D_5__Nitrospira	TACGAAGGTGGCAAGCGTTGTTCGGATTTACTGGGCGTACAGGGAGCGTAGGCGGTTAGGTAAGCCCTTCGTGAAATCTCCGGGCCTAACCCGGAAAGGGCGGAGGGGACTGCTTGGCTAGAGGATGGGAGAGGAGCGCGGAATTCCCGGTGTAGCGGTGAAATGCGTAGAGATCGGGAGGAAGGCCGGTGGCGAAGGCGGCGCTCTGGAACATTTCTGACGCTGAGGCTCGAAAGCGTGGGGAGCAAACAGGATTAGATACCCTGGTAGTCCACGCCTTAAACGATGAATACTAAGTGTCGGCGGGTTACCGCCGGTGCCGCAGCTAACGCAGTAAGTATTCCGCCTGGGAAGTACGGCCGCAAGGTTG
3	1021	2685	1108	2840	4616	1777	3258	2857	2077	1935	1708	1287	546	2811	D_0__Bacteria; D_1__Nitrospirae; D_2__Nitrospira; D_3__Nitrospirales; D_4__Nitrospiraceae; D_5__Nitrospira	TACGAAGGTGGCAAGCGTTGTTCGGATTTACTGGGCGTACAGGGAGCGTAGGCGGTTGGGTAAGCCCTCCGTGAAATCTCCGGGCCTAACCCGGAAAGGGCGGAGGGGACTGCTCGGCTAGAGGATGGGAGAGGAGCGCGGAATTCCCGGTGTAGCGGTGAAATGCGTAGAGATCGGGAGGAAGGCCGGTGGCGAAGGCGGCGCTCTGGAACATTTCTGACGCTGAGGCTCGAAAGCGTGGGGAGCAAACAGGATTAGATACCCTGGTAGTCCACGCCTTAAACGATGAATACTAAGTGTCGGCGGGTTACCGCCGGTGCCGCAGCTAACGCATTAAGTATTCCGCCTGGGAAGTACGGCCGCAAGGTTG
4	292	929	292	716	3349	2229	2014	2477	1735	1827	486	847	809	2213	D_0__Bacteria; D_1__Proteobacteria; D_2__Gammaproteobacteria; D_3__Betaproteobacteriales; D_4__Nitrosomonadaceae; D_5__mle1-7	TACGTAGGGTGCAAGCGTTAATCGGAATTACTGGGCGTAAAGCGTGCGTAGGCGGCTTCGCAAGTCAGGTGTGAAAGCCCTGGGCTTAACCTAGGAATTGCGCTTGAAACTACGGAGCTAGAGTTTGGCAGAGGGGGGTGGAATTCCACGTGTAGCAGTGAAATGCGTAGATATGTGGAGGAACACCGATGGCGAAGGCAGCCCCCTGGGCCAAAACTGACGCTCAGGCACGAAAGCGTGGGGAGCAAACAGGATTAGATACCCTGGTAGTCCACGCCCTAAACGATGTCGACTGGTTGTTGGGGGAGTTCATCCCTTAGTAACGAAGCTAACGCGTGAAGTCGACCGCCTGGGGAGTACGGCCGCAAGGTTG
5	5619	1991	1677	535	591	0	224	0	615	128	4614	472	2205	338	D_0__Bacteria; D_1__Nitrospirae; D_2__Nitrospira; D_3__Nitrospirales; D_4__Nitrospiraceae; D_5__Nitrospira; D_6__uncultured organism	TACGAAGGTGGCAAGCGTTGTTCGGATTTACTGGGCGTACAGGGAGCGTAGGCGGTTGGGTAAGCCCTCCGTGAAATCTCCGGGCCTAACCCGGAAAGTGCGGAGGGGACTGCTCGGCTAGAGGATGGGAGAGGAGCGCGGAATTCCCGGTGTAGCGGTGAAATGCGTAGAGATCGGGAGGAAGGCCGGTGGCGAAGGCGGCGCTCTGGAACATTTCTGACGCTGAGGCTCGAAAGCGTGGGGAGCAAACAGGATTAGATACCCTGGTAGTCCACGCCTTAAACGATGGATACTAAGTGTCGGCGGGTTACCGCCGGTGCCGCAGCTAACGCATTAAGTATCCCGCCTGGGAAGTACGGCCGCAAGGTTG
6	3293	1374	575	547	682	60	300	0	730	271	1639	586	4082	1444	D_0__Bacteria; D_1__Nitrospirae; D_2__Nitrospira; D_3__Nitrospirales; D_4__Nitrospiraceae; D_5__Nitrospira; D_6__uncultured organism	TACGAAGGTGGCAAGCGTTGTTCGGATTTACTGGGCGTACAGGGAGCGTAGGCGGTTGGGTAAGCCCTTCGTGAAATCTCCGGGCCTAACCCGGAAAGTGCGGAGGGGACTGCTCGGCTAGAGGATGGGAGAGGAGCGCGGAATTCCCGGTGTAGCGGTGAAATGCGTAGAGATCGGGAGGAAGGCCGGTGGCGAAGGCGGCGCTCTGGAACATTTCTGACGCTGAGGCTCGAAAGCGTGGGGAGCAAACAGGATTAGATACCCTGGTAGTCCACGCCTTAAACGATGGATACTAAGTGTCGGCGGGTTACCGCCGGTGCCGCAGCTAACGCAGTAAGTATCCCGCCTGGGAAGTACGGCCGCAAGGTTG
7	2570	3696	2185	1968	265	35	273	30	125	73	2193	1220	165	155	D_0__Bacteria; D_1__Proteobacteria; D_2__Gammaproteobacteria; D_3__Betaproteobacteriales; D_4__Nitrosomonadaceae; D_5__Nitrosomonas	TACGTAGGGTGCGAGCGTTAATCGGAATTACTGGGCGTAAAGGGTGCGCAGGTGGTTTTGTAAGTCAGATGTGAAATCCCCGGGCTTAACCTGGGAATTGCGTTTGAAACTACAAGACTAGAGTGTGGCAGAGGGGGGTGGAATTCCATGTGTAGCAGTGAAATGCGTAGAGATATGGAAGAACATCGATGGCGAAGGCAGCCCCCTGGGTTGACACTGACACTCATGCACGAAAGCGTGGGGAGCAAACAGGATTAGATACCCTGGTAGTCCACGCCCTAAACTATGTCAACTAGTTGTTGGGTCTTATTAGACTTAGTAACGAAGCTAACGCGTGAAGTTGACCGCCTGGGGAGTACGGTCGCAAGATTA
8	68	1134	59	320	1944	662	1262	1145	2274	942	517	1094	1384	1297	D_0__Archaea; D_1__Thaumarchaeota; D_2__Nitrososphaeria; D_3__Nitrososphaerales; D_4__Nitrososphaeraceae; D_5__Candidatus Nitrocosmicus	TACCAGCACCCCGAGTGGTCGGGACGTTTATTGGGCCTAAAGCATCCGTAGCCGGTTCTACAAGTCTTCCGTTAAATCCACCTGCTTAACAGATGGGCTGCGGAAGATACTATAGAGCTAGGAGGCGGGAGAGGCAAGCGGTACTCGATGGGTAGGGGTAAAATCCGTTGATCCATTGAAGACCACCAGTGGCGAAGGCGGCTTGCCAGAACGCGCTCGACGGTGAGGGATGAAAGCTGGGGGAGCAAACCGGATTAGATACCCGGGTAGTCCCAGCTGTAAACGATGCAGACTCGGTGATGAATTGGCTTATTGCTAATTCAGTGCCGCAGGGAAGCCGTTAAGTTTGCCGCCTGGGGAGTACGGTCGCAAGACTG
9	63	322	85	445	1435	1834	1914	1871	888	1402	230	684	752	1483	D_0__Bacteria; D_1__Proteobacteria; D_2__Alphaproteobacteria; D_3__Rhizobiales; D_4__A0839; Ambiguous_taxa; Ambiguous_taxa	TACGAAGGGGGCTAGCGTTGTTCGGAATTACTGGGCGTAAAGCGCGCGTAGGCGGCTTTGCAAGCCAGAGGTGAAATGCCTGAGCTCAACTTAGGAATTGCCTTTGGGACTGCGAGGCTTCGAGGACTGGAGAGGTGAGTGGAATTCCCAGTGTAGAGGTGAAATTCGTAGATATTGGGAAGAACACCAGTGGCGAAGGCGGCTCACTGGCCAGTTTCTGACGCTAAAGTGCGAAAGCGTGGGGATCAAACAGGATTAGATACCCTGGTAGTCCACGCTGTAAACGATGAGTGCTAGGCGTCGGCACGCTTGCGTGTCGGTGCCGCAGCTAACGCGTGAAGCACTCCGCCTGGGGAGTACGGTCGCAAGATTA
10	2687	3351	1515	1690	36	26	29	17	12	18	883	1124	15	26	D_0__Bacteria; D_1__Proteobacteria; D_2__Alphaproteobacteria; D_3__Sphingomonadales; D_4__Sphingomonadaceae; D_5__Sphingobium	TACGGAGGGAGCTAGCGTTGTTCGGAATTACTGGGCGTAAAGCGCACGTAGGCGGCGATTTAAGTCAGAGGTGAAAGCCCGGGGCTCAACCCCGGAACTGCCTTTGAGACTGGATTGCTAGAATCTTGGAGAGGCGAGTGGAATTCCGAGTGTAGAGGTGAAATTCGTAGATATTCGGAAGAACACCAGTGGCGAAGGCGGCTCGCTGGACAAGTATTGACGCTGAGGTGCGAAAGCGTGGGGAGCAAACAGGATTAGATACCCTGGTAGTCCACGCCGTAAACGATGATAACTAGCTGCCGGGGCACATGGTGTTTCGGTGGCGCAGCTAACGCATTAAGTTATCCGCCTGGGGAGTACGGTCGCAAGATTA
11	165	838	429	928	521	681	539	588	421	817	692	1449	501	898	D_0__Bacteria; D_1__Proteobacteria; D_2__Alphaproteobacteria; D_3__Caulobacterales; D_4__Hyphomonadaceae; D_5__SWB02	TACGAAGGGGGCTAGCGTTGTTCGGATTTACTGGGCGTAAAGCGCGTGTAGGCGGGTCGTTAAGTTGGGGGTGAAATCCCGAGGCTCAACCTCGGAACTGCCTTCAAAACTGGCGACCTGGACCTAAGTAGAGGCAAGTGGAATTGCGAGTGTAGAGGTGAAATTCGTAGATATTCGCAGGAACACCAGTGGCGAAGGCGACTTGCTGGACTTATGGTGACGCTGAGACGCGAAAGCGTGGGGAGCAAACAGGATTAGATACCCTGGTAGTCCACGCTGTAAACGATGAGAGCTAGTTGTCGGCACGCATGCGTGTCGGTGACGCAGCTAACGCATTAAGCTCTCCGCCTGGGGAGTACGGCCGCAAGGTTA
12	2265	712	482	203	937	20	393	34	416	354	2048	212	1037	251	D_0__Bacteria; D_1__Nitrospirae; D_2__Nitrospira; D_3__Nitrospirales; D_4__Nitrospiraceae; D_5__Nitrospira; D_6__uncultured organism	TACGAAGGTGGCAAGCGTTGTTCGGATTTACTGGGCGTACAGGGAGCGTAGGCGGTTGGGTAAGCCCTTCGTGAAATCTCCGGGCCTAACCCGGAAAGTGCGGAGGGGACTGCTCGGCTAGAGGATGGGAGAGGAGCGCGGAATTCCCGGTGTAGCGGTGAAATGCGTAGAGATCGGGAGGAAGGCCGGTGGCGAAGGCGGCGCTCTGGAACATTTCTGACGCTGAGGCTCGAAAGCGTGGGGAGCAAACAGGATTAGATACCCTGGTAGTCCACGCCTTAAACGATGGATACTAAGTGTCGGCGGGTTACCGCCGGTGCCGCAGCTAACGCATTAAGTATCCCGCCTGGGAAGTACGGCCGCAAGGTTG
13	59	183	309	223	1104	351	1212	839	1180	1376	386	360	919	846	D_0__Bacteria; D_1__Proteobacteria; D_2__Gammaproteobacteria; D_3__Betaproteobacteriales; D_4__B1-7BS; D_5__uncultured bacterium; D_6__uncultured bacterium	TACGTAGGGTGCGAGCGTTAATCGGAATTACTGGGCGTAAAGCGTGCGCAGGTGGCTGTCCAAGCCAGATGTGAAATCCCCGGGCTCAACCTGGGAATGGCATTTGGGACTGGGCGGCTAGAGTGCGGCAGAGGGAGCTGGAATTCCTGGTGTAGCAGTGAAATGCGTAGAGATCAGGAGGAACACCGATGGCGAAGGCAGGCTCCTGGGCTAGCACTGACACTCATGCACGAAAGCGTGGGGAGCAAACAGGATTAGATACCCTGGTAGTCCACGCCCTAAACGATGACCACTAGTTGTTGGGGGAGCAATCCCTTAGTAACGAAGCTAACGCGTGAAGTGGTCCGCCTGGGGAGTACGGTCGCAAGATTA
14	181	1724	98	234	224	1179	249	1417	428	1040	408	1808	75	138	D_0__Bacteria; D_1__Acidobacteria; D_2__Acidobacteriia; D_3__Solibacterales; D_4__Solibacteraceae (Subgroup 3); D_5__Bryobacter	TACGTAGGCAGCGAGCGTTGTTCGGAATTATTGGGCGTAAAGAGTGTGTAGGCGGTGCTCCAAGTCTGTCGTGAAATCTCCCGGCTTAACCGGGAGGGTGCGGCGGAAACTGGAATGCTAGAGGGTGGGAGAGGAAAGCGGAATTCCCGGTGTAGCGGTGAAATGCGTAGATATCGGGAGGAACACCTGCGGTGTAGACAGCTTTCTGGACCACTTCTGACGCTGAGACACGAAAGCGTGGGTAGCAAACAGGATTAGATACCCTGGTAGTCCACGCCCTAAACGATGCATACTTGGTGTGAGCCATTCATTTGGTTCGTGCCGGAGCTAACGCGTTAAGTATGCCGCCTGGGGAGTACGGTCGCAAGGCTG
15	948	968	638	552	417	703	292	585	491	487	716	803	404	589	D_0__Bacteria; D_1__Proteobacteria; D_2__Alphaproteobacteria; D_3__Rhizobiales; D_4__Hyphomicrobiaceae; D_5__Hyphomicrobium	TACGAAGGGGGCTAGCGTTGTTCGGAATTACTGGGCGTAAAGCGCACGTAGGCGGATTTGTTAGTCAGGGGTGAAATCCCGGGGCTCAACCTCGGAACTGCCTTTGATACTGCAAGTCTCGAGTCCGGAAGAGGTGAGTGGAATTCCTAGTGTAGAGGTGAAATTCGTAGATATTAGGAAGAACACCAGTGGCGAAGGCGGCTCACTGGTCCGGTACTGACGCTGAGGTGCGAAAGCGTGGGGAGCAAACAGGATTAGATACCCTGGTAGTCCACGCCGTAAACTATGGATGCTAGCCGTCGGCAAGCTTGCTTGTCGGTGGCGCAGCTAACGCTTTAAGCATCCCGCCTGGGGAGTACGGCCGCAAGGTTA
16	238	648	132	344	686	1728	563	1231	480	523	360	767	184	610	D_0__Bacteria; D_1__Proteobacteria; D_2__Alphaproteobacteria; D_3__Rhizobiales; D_4__Hyphomicrobiaceae; D_5__Pedomicrobium	TACGAAGGGGGCTAGCGTTGTTCGGAATCACTGGGCGTAAAGCGCACGTAGGCGGATGTGCCAGTCAGGGGTGAAATCCCGGAGCTCAACTCCGGAACTGCCTCTGATACAGCACGTCTTGAGTTCGAGAGAGGTGGGTGGAATTCCTAGTGTAGAGGTGAAATTCGTAGATATTAGGAAGAACACCGGTGGCGAAGGCGGCCCACTGGCTCGATACTGACGCTGAGGTGCGAAAGCGTGGGGAGCAAACAGGATTAGATACCCTGGTAGTCCACGCCTTAAACGATGGATGCTAGCCGTCAGCAAGCATGCTTGTTGGTGGCGCAGCTAACGCATTAAGCATCCCGCCTGGGGAGTACGGCCGCAAGGTTA
17	414	560	231	136	1149	356	548	290	484	976	224	343	1200	1552	D_0__Bacteria; D_1__Nitrospirae; D_2__Nitrospira; D_3__Nitrospirales; D_4__Nitrospiraceae; D_5__Nitrospira; D_6__Nitrospira sp. Ecomares 2.1	TACGAAGGTGGCAAGCGTTGTTCGGATTTACTGGGCGTAAAGAGCACGTAGGCGGTTGGGAAAGCCTCTTGGGAAATCTCCCGGCTTAACCGGGAAAGGTCGAGAGGAACTATTCAGCTAGAGGACGGGAGAGGAGCGCGGAATTCCCGGTGTAGCGGTGAAATGCGTAGATATCGGGAAGAAGGCCGGTGGCGAAGGCGGCGCTCTGGAACGTACCTGACGCTGAGGTGCGAAAGCGTGGGGAGCAAACAGGATTAGATACCCTGGTAGTCCACGCCCTAAACGATGGGTACTAAGTGTCGGCGGTTTACCGTCGGTGCCGCAGCTAACGCAGTAAGTACCCCGCCTGGGGAGTACGGCCGCAAGGTTG
18	119	220	518	549	1023	887	1326	1328	372	507	115	323	537	621	D_0__Bacteria; D_1__Proteobacteria; D_2__Alphaproteobacteria; D_3__Caulobacterales; D_4__Hyphomonadaceae; D_5__SWB02	TACGAAGGGGGCTAGCGTTGTTCGGATTTACTGGGCGTAAAGCGCGTGTAGGCGGGCTGGAAAGTTGGGGGTGAAATCCCGAGGCTCAACCTCGGAACTGCCTCCAAAACTTCCAGCCTGGACTCAAGTAGAGGCAAGTGGAATTGCGAGTGTAGAGGTGAAATTCGTAGATATTCGCAGGAACACCAGTGGCGAAGGCGACTTGCTGGACTTGTAGTGACGCTGAGACGCGAAAGCGTGGGGAGCAAACAGGATTAGATACCCTGGTAGTCCACGCTGTAAACGATGAGAGCTAGTTGTCGGCACGCATGCGTGTCGGTGACGCAGCTAACGCATTAAGCTCTCCGCCTGGGGAGTACGGCCGCAAGGTTA
19	519	179	1123	322	907	152	863	146	1740	485	170	97	605	884	D_0__Bacteria; D_1__Proteobacteria; D_2__Gammaproteobacteria; D_3__Xanthomonadales; D_4__Xanthomonadaceae; D_5__Luteimonas	TACGAAGGGTGCAAGCGTTACTCGGAATTACTGGGCGTAAAGCGTGCGTAGGTGGTTCGTTAAGTCTGATGTGAAAGCCCTGGGCTCAACCTGGGAATGGCACTGGATACTGGCGGGCTAGAGTGCGGTAGAGGATGGCGGAATTCCCGGTGTAGCAGTGAAATGCGTAGAGATCGGGAGGAACATCTGTGGCGAAGGCGGCCATCTGGACCAGCACTGACACTGAGGCACGAAAGCGTGGGGAGCAAACAGGATTAGATACCCTGGTAGTCCACGCCCTAAACGATGCGAACTGGATGTTGGGAGCAACTTGGCTCTCAGTATCGAAGCTAACGCGTTAAGTTCGCCGCCTGGGGAGTACGGTCGCAAGACTG
20	213	388	231	261	729	1056	519	875	959	962	315	543	412	626	D_0__Bacteria; D_1__Proteobacteria; D_2__Alphaproteobacteria; D_3__uncultured	TACGAAGGGGGCTAGCGTTGTTCGGAATTACTGGGCGTAAAGGGCGCGTAGGCGGTCTTGTAAGTCAGGCGTGAAAGGCCCGGGCTCAACCTGGGGACTGCGCTTGATACTGCGAGGCTTGAATCCGGGAGAGGATGGCGGAATTCCCAGTGTAGAGGTGAAATTCGTAGATATTGGGAAGAACACCGGTGGCGAAGGCGGCCATCTGGACCGGTATTGACGCTGAGGCGCGAAAGCGTGGGGAGCAAACAGGATTAGATACCCTGGTAGTCCACGCCGTAAACGATGAGTGCTAGACGTTGGGGAGCATGCTCTTCAGTGTCGACGCTAACGCATTAAGCACTCCGCCTGGGGAGTACGGCCGCAAGGTTA
21	228	313	462	441	575	505	714	366	497	560	1022	589	1026	790	D_0__Bacteria; D_1__Proteobacteria; D_2__Gammaproteobacteria; D_3__Betaproteobacteriales; D_4__Rhodocyclaceae; D_5__Sulfuritalea; D_6__uncultured beta proteobacterium	TACGTAGGGTGCGAGCGTTAATCGGAATTACTGGGCGTAAAGCGTGCGCAGGCGGTGACATAAGACAGATGTGAAATCCCCGGGCTCAACCTGGGAACTGCGTTTGTGACTGTGTCGCTCGAGTGTAGCAGAGGGGGGTGGAATTCCACGTGTAGCAGTGAAATGCGTAGAGATGTGGAGGAACACCGATGGCGAAGGCAGCCCCCTGGGTTAACACTGACGCTCATGCACGAAAGCGTGGGGAGCAAACAGGATTAGATACCCTGGTAGTCCACGCCCTAAACGATGCCAACTAGGTGTTGGGGAAGGAGACTTCCTTAGTGCCGTAGCTAACGCGTGAAGTTGGCCGCCTGGGGAGTACGGTCGCAAGATTA
22	656	501	1349	588	508	220	557	212	432	325	1045	567	378	405	D_0__Bacteria; D_1__Proteobacteria; D_2__Gammaproteobacteria; D_3__PLTA13; D_4__uncultured sludge bacterium; D_5__uncultured sludge bacterium; D_6__uncultured sludge bacterium	TACAGAGGGTGCAAGCGTTAATCGGAATTACTGGGCGTAAAGCGTGCGTAGGCGGTTTCGTAAGTCGGGTGTGAAAGCCCCGGGCTCAACCTGGGAATTGCATTCGAGACTGCGAAGCTAGAGTGCGGAAGAGGGAAGTGGAATTTCCGGTGTAGCGGTGAAATGCGTAGATATCGGAAGGAACATCAGTGGCGAAAGCGACTTCCTGGTCCAGCACTGACGCTCAGGCACGAAAGCGTGGGGAGCAAACAGGATTAGATACCCTGGTAGTCCACGCCATAAACGATGAGAACTAGATGTTGAGAGGGTAAGCCTCCCAGTGTCGAAGCTAACGCGATAAGTTCTCCGCCTGGGGAGTACGGCCGCAAGGTTG
23	105	465	173	333	568	1110	595	1242	306	643	270	658	437	527	D_0__Bacteria; D_1__Acidobacteria; D_2__Subgroup 6	TACGGGGGGGGCAAGCGTTGTTCGGAATTACTGGGCGTAAAGGGCTCGTAGGCGGCCAACTAAGTCAGACGTGAAATCCCTCGGCTTAACCGGGGAACTGCGTCTGATACTGGATGGCTTGAATCCGGGAGAGGGATGCGGAATTCCAGGTGTAGCGGTGAAATGCGTAGATATCTGGAGGAACACCGGTGGCGAAGGCGGCATCCTGGACCGGCATTGACGCTGAGGAGCGAAAGCCAGGGGAGCAAACGGGATTAGATACCCCGGTAGTCCTGGCCCTAAACGATGAATGCTTGGTGTGGCGGGTATCGATCCCTGCCGTGCCGAAGCTAACGCATTAAGCATTCCGCCTGGGGAGTACGGTCGCAAGGCTG
24	64	243	146	214	600	1100	461	979	875	628	228	378	490	707	D_0__Bacteria; D_1__Proteobacteria; D_2__Alphaproteobacteria; D_3__Rhizobiales; D_4__Hyphomicrobiaceae; D_5__Pedomicrobium; D_6__uncultured bacterium	TACGAAGGGGGCTAGCGTTGTTCGGAATCACTGGGCGTAAAGCGCACGTAGGCGGACTTTCAAGTCAGGGGTGAAATCCCGGGGCTCAACCTCGGAATTGCCTTTGATACTGTAAGTCTCGAGTCCGGAAGAGGTGGGTGGAATTCCTAGTGTAGAGGTGAAATTCGTAGATATTAGGAAGAACACCGGTGGCGAAGGCGGCCCACTGGTCCGGTACTGACGCTGAGGTGCGAAAGCGTGGGGAGCAAACAGGATTAGATACCCTGGTAGTCCACGCCGTAAACGATGGATGCTAGCCGTCGGCAAGCTTGCTTGTCGGTGGCGCAGCTAACGCATTAAGCATCCCGCCTGGGGAGTACGGCCGCAAGGTTA
25	591	376	534	415	629	289	647	577	527	442	520	285	438	813	D_0__Bacteria; D_1__Proteobacteria; D_2__Alphaproteobacteria; D_3__Rhizobiales; D_4__Rhizobiales Incertae Sedis; D_5__uncultured; Ambiguous_taxa	TACGAAGGGGGCTAGCGTTGTTCGGAATTACTGGGCGTAAAGCGCACGTAGGCGGATTGTTAAGTCAGAGGTGAAATCCCGGAGCTCAACTTCGGAACTGCCTTTGATACTGGCAATCTCGAGTCCGGAAGAGGTTAGTGGAATTCCCAGTGTAGAGGTGAAATTCGTAGATATTGGGAAGAACACCAGTGGCGAAGGCGGCTAACTGGTCCGGTACTGACGCTGAGGTGCGAAAGCGTGGGGAGCAAACAGGATTAGATACCCTGGTAGTCCACGCCGTAAACTATGGGTGCTAGCCGTTGGGAAGCTTGCTTTTCAGTGGCGCAGCTAACGCATTAAGCACCCCGCCTGGGGAGTACGGTCGCAAGATTA
26	1795	1866	660	327	282	185	290	141	276	242	111	174	282	303	D_0__Bacteria; D_1__Acidobacteria; D_2__Subgroup 6; D_3__uncultured prokaryote; D_4__uncultured prokaryote; D_5__uncultured prokaryote; D_6__uncultured prokaryote	TACAGAGGTGGCAAGCGTTGTTCGGAATTACTGGGCGTAAAGGGCGCGTAGGCGGCCTTCTAAGTCGGACGTGAAAGCCCCAGGCTTAACCTGGGAACTGCGTCTGATACTGGGAGGCTTGGATTCGGGAGAGGGATGTGGAATTCCAGGTGTAGCGGTGAAATGCGTAGATATCTGGAGGAACACCGGTGGCGAAGGCGGCATCCTGGACCGAGATCGACGCTGAGGCGCGAAAGCTAGGGGAGCAAACGGGATTAGATACCCCGGTAGTCCTAGCCCTAAACGATGAGTGCTTGGTGTGGCGGGTATCGATCCCTGCCGTGCCGAAGCTAACGCATTAAGCACTCCGCCTGGGGAGTACGGTCGCAAGGCTG
27	102	289	229	557	959	821	387	642	322	459	391	485	185	944	D_0__Bacteria; D_1__Proteobacteria; D_2__Gammaproteobacteria; D_3__Betaproteobacteriales; D_4__B1-7BS; D_5__uncultured bacterium; D_6__uncultured bacterium	TACGTAGGGTGCGAGCGTTAATCGGAATTACTGGGCGTAAAGCGTGCGCAGGTGGCTGTCCAAGCCAGATGTGAAATCCCCGGGCTCAACCTGGGAATGGCATTTGGGACTGGGCGGCTAGAGTGCGGCAGAGGGAGCTGGAATTCCTGGTGTAGCAGTGAAATGCGTAGAGATCAGGAGGAACACCGATGGCGAAGGCAGGCTCCTGGGCTAGCACTGACACTCATGCACGAAAGCGTGGGGAGCAAACAGGATTAGATACCCTGGTAGTCCACGCCCTAAACGATGGCAACTAGTTGTTGGGGGAGCAATCCCTTAGTAACGAAGCTAACGCGTGAAGTTGCCCGCCTGGGGAGTACGGTCGCAAGATTA
28	356	770	313	224	476	322	270	496	384	223	651	647	828	793	D_0__Bacteria; D_1__Acidobacteria; D_2__Acidobacteriia; D_3__Solibacterales; D_4__Solibacteraceae (Subgroup 3); D_5__Elev-16S-1166; D_6__uncultured bacterium	TACGTAGGCAGCAAACGTTGTTCGGAATTACTGGGCGTAAAGAGTGTGTAGGCGGTTGGGTAAGTTTGGTGTGAAATCTCCCGGCTTAACTGGGAGGGTGCGCCGAAAACTGCCCGACTTGAGTACTGGAGAGGAAAGCGGAATTCCTGGAGTAGCGGTGAAATGCGTAGATATCAGGAGGAACACCGGTGGTGTAGACGGCTTTCTGGACAGTCACTGACGCTGAGACACGAAAGCGTGGGGAGCAAACAGGATTAGATACCCTGGTAGTCCACGCCCTAAACGATGCATACTTGGTGTGAGTCCTTCATTGGATTCGTGCCGGAGCTAACGCGTTAAGTATGCCGCCTGGGGAGTACGGTCGCAAGGCTG
29	41	160	66	430	324	1287	210	830	596	752	178	607	434	671	D_0__Bacteria; D_1__Proteobacteria; D_2__Alphaproteobacteria; D_3__Tistrellales; D_4__Geminicoccaceae; D_5__uncultured; D_6__uncultured bacterium	GACGGAGGGTGCTAGCGTTGTTCGGAATCACTGGGCGTAAAGGGCGCGTAGGCGGTCTTGGCAGTCAGATGTGAAAGCCCGGGGCTCAACTCCGGAATTGCATTTGATACTCCAAGGCTGGAGGTCGGAAGAGGAGGGTGGAATACCCAGTGTAGAGGTGAAATTCGTAGATATTGGGTGGAACACCGGTGGCGAAAGCGGCTCTCTGGTCCGAACCTGACGCTGAGGCGCGAAAGCGTGGGGAGCAAACAGGATTAGATACCCTGGTAGTCCACGCCCTAAACGATGTGCGCTAGACGTCGGGAGGCTTGCCTCTCGGTGTCGGAGCTAACGTGTTAAGCGCACCGCCTGGGGAGTACGGCCGCAAGGTTA
30	495	657	1035	354	341	491	206	386	368	348	654	796	184	259	D_0__Bacteria; D_1__Proteobacteria; D_2__Alphaproteobacteria; D_3__uncultured; Ambiguous_taxa; Ambiguous_taxa; Ambiguous_taxa	GACGAAGGGGGCTAGCGTTGTTCGGAATTACTGGGCGTAAAGGGCGCGCAGGCGGCTCTACAAGTCAGGCGTTAAAGACCCAGGCTCAACCTGGGGAATGCGCTTGATACTGTAGGGCTTGAGATCGGAAGAGGAGAGTGGAATTCCCAGTGTAGAGGTGAAATTCGTAGATATTGGGAAGAACACCAGTGGCGAAGGCGGCTCTCTGGTCCGATTCTGACGCTGAGGCGCGAAAGCGTGGGGAGCAAACAGGATTAGATACCCTGGTAGTCCACGCCGTAAACGATGTGTGCTGGACGTTGGCAGGCCTAGCCTGTCGGTGTCGTAGCTAACGCGTTAAGCACACCGCCTGGGGAGTACGGCCGCAAGGTTA
31	435	684	309	201	653	667	286	461	502	474	360	495	546	470	D_0__Bacteria; D_1__Acidobacteria; D_2__Subgroup 6	TACAGAGGTGGCAAGCGTTGTTCGGAATTACTGGGCGTAAAGGGCGCGTAGGCGGCCTTCTAAGTCGGACGTGAAAGCCCCAGGCTTAACCTGGGAACTGCGTCCGATACTGGGAGGCTTGGATTCGGGAGAGGGATGTGGAATTCCAGGTGTAGCGGTGAAATGCGTAGATATCTGGAGGAACACCGGTGGCGAAGGCGGCATCCTGGACCGAGATCGACGCTGAGGCGCGAAAGCTAGGGGAGCAAACGGGATTAGATACCCCGGTAGTCCTAGCCCTAAACGATGAGTGCTTGGTGTGGCGGGTATCGATCCCTGCCGTGCCGAAGCTAACGCATTAAGCACTCCGCCTGGGGAGTACGGTCGCAAGGCTG
32	91	75	378	140	729	679	564	1173	603	692	248	196	580	344	D_0__Bacteria; D_1__Proteobacteria; D_2__Gammaproteobacteria; D_3__Steroidobacterales; D_4__Steroidobacteraceae; D_5__Steroidobacter	TACAGAGGGTGCGAGCGTTAATCGGAATTACTGGGCGTAAAGCGCGCGTAGGCGGCTTTGCAAGTCGGGTGTGAAATCCCCAGGCTTAACCTGGGAACTGCATTCGAGACTGCATTGCTAGAGTATGGGAGAGGGAAGTGGAATTTCCGGTGTAGCGGTGAAATGCGTAGATATCGGAAGGAACATCAGTGGCGAAAGCGACTTCCTGGACCAATACTGACGCTCATGTGCGAAAGCGTGGGGAGCAAACAGGATTAGATACCCTGGTAGTCCACGCCATAAACGATGACAACTGGATGTCGGGAGGGTCTGCCTCTCGGTGTCGTAGCTAACGCGTTAAGTTGTCCGCCTGGGGAGTACGGCCGCAAGGTTG
33	2054	583	2101	175	325	0	262	0	0	0	196	0	445	137	D_0__Bacteria; D_1__Nitrospirae; D_2__Nitrospira; D_3__Nitrospirales; D_4__Nitrospiraceae; D_5__Nitrospira	TACGAAGGTGGCAAGCGTTGTTCGGATTCACTGGGCGTACAGGGTGTGTAGGCGGTTTGGTAAGCCTTCTGTTAAAGCTTCGGGCCCAACCCGGAAAGCGCAGAGGGTACTGCCAGGCTAGAGGGTGGGAGAGGAGCGCGGAATTCCCGGTGTAGCGGTGAAATGCGTAGAGATCGGGAGGAAGGCCGGTGGCGAAGGCGGCGCTCTGGAACATGCCTGACGCTGAGACACGAAAGCGTGGGGAGCAAACAGGATTAGATACCCTGGTAGTCCACGCCCTAAACTATGGATACTAAGTGTCGGCGGGTTACCGCCGGTGCCGCAGCTAACGCATTAAGTATCCCGCCTGGGAAGTACGGCCGCAAGGTTG
34	27	229	388	947	133	510	188	555	173	438	426	1375	83	514	D_0__Bacteria; D_1__Bacteroidetes; D_2__Bacteroidia; D_3__Chitinophagales; D_4__Saprospiraceae	TACGGAGGGTGCAAGCGTTATCCGGAATCACTGGGTTTAAAGGGTGCGTAGGCGGCGCAATAAGTCAGAGGTGAAAGCCTGCAGCTCAACTGTAGAATTGCCTTTGATACTGCTGCGCTTGAATCAGGTTGAGGTTGGCGGAATGTGGCATGTAGCGGTGAAATGCATAGATATGCCATAGAACACCAATTGCGAAGGCAGCTGACTGGACCTGTATTGACGCTGAGGCACGAAAGCGTGGGGAGCAAACAGGATTAGATACCCTGGTAGTCCACGCCCTAAACGATGCTTACTCGATGTACGGTCAACTTAGATCGTGCGTCCAAGCGAAAGCGATAAGTAAGCCACCTGGGGAGTACGTCGGCAACGATG
35	268	500	280	245	559	394	726	260	608	536	182	192	517	680	D_0__Bacteria; D_1__Proteobacteria; D_2__Gammaproteobacteria; D_3__Betaproteobacteriales; D_4__Burkholderiaceae; D_5__Rhizobacter	TACGTAGGGTGCAAGCGTTAATCGGAATTACTGGGCGTAAAGCGTGCGCAGGCGGTTATGCAAGACAGATGTGAAATCCCCGGGCTCAACCTGGGAACTGCATTTGTGACTGCATAGCTAGAGTACGGTAGAGGGGGATGGAATTCCGCGTGTAGCAGTGAAATGCGTAGATATGCGGAGGAACACCGATGGCGAAGGCAATCCCCTGGACCTGTACTGACGCTCATGCACGAAAGCGTGGGGAGCAAACAGGATTAGATACCCTGGTAGTCCACGCCCTAAACGATGTCAACTGGTTGTTGGACGGCTTGCTGTTCAGTAACGAAGCTAACGCGTGAAGTTGACCGCCTGGGGAGTACGGCCGCAAGGTTG
36	480	373	1269	530	241	150	647	430	378	177	342	186	273	297	D_0__Bacteria; D_1__Bacteroidetes; D_2__Bacteroidia; D_3__Chitinophagales; D_4__Chitinophagaceae; D_5__Terrimonas	TACGGAGGGTGCAAGCGTTATCCGGATTCACTGGGTTTAAAGGGTGCGTAGGTGGGTTGGTAAGTCAGTGGTGAAATCTCCGAGCTTAACTTGGAAACTGCCATTGATACTATCAGTCTTGAATATTGTGGAGGTTAGCGGAATATGTCATGTAGCGGTGAAATGCTTAGATATGACATAGAACACCAATTGCGAAGGCAGCTGGCTACACATATATTGACACTGAGGCACGAAAGCGTGGGGATCAAACAGGATTAGATACCCTGGTAGTCCACGCCCTAAACTATGGATACTCGACATACGCGATAAACTGTGTGTGTCTGAGCGAAAGCATTAAGTATCCCACCTGGGAAGTACGATCGCAAGATTG
37	756	712	669	306	279	222	216	188	317	354	454	408	444	370	D_0__Bacteria; D_1__Proteobacteria; D_2__Alphaproteobacteria; D_3__Reyranellales; D_4__Reyranellaceae; D_5__uncultured; Ambiguous_taxa	GACGAAGGGGGCTAGCGTTGTTCGGAATTACTGGGCGTAAAGGGCGCGTAGGCGGTTTGTTAAGTCAGGCGTGAAAGCCCTGGGCTCAACCTGGGAGGTGCGCTTGATACTGGCAAGCTTGAGTGCAGGAGAGGATGGTGGAATTCCCAGTGTAGAGGTGAAATTCGTAGATATTGGGAAGAACACCGGTGGCGAAGGCGGCCATCTGGACTGCAACTGACGCTGAGGCGCGAAAGCGTGGGGAGCAAACAGGATTAGATACCCTGGTAGTCCACGCTGTAAACGATGAGTGCTGGACGTTGGCGGGCTTGCCTGCCGGTGTCGTAGCTAACGCGATAAGCACTCCGCCTGGGGAGTACGGCCGCAAGGTTA
38	1300	2018	1090	298	48	0	53	0	21	19	680	71	68	27	D_0__Bacteria; D_1__Proteobacteria; D_2__Gammaproteobacteria; D_3__Betaproteobacteriales; D_4__Nitrosomonadaceae; D_5__Nitrosomonas	TACGTAGGGTGCGAGCGTTAATCGGAATTACTGGGCGTAAAGGGTGCGCAGGCGGTTCTGTAAGTCAGATGTGAAATCCCCGGGCTTAACCTGGGAACTGCGTTTGAAACTACAGAGCTAGAGTGTGGCAGAGGGGGGTGGAATTCCATGTGTAGCAGTGAAATGCGTAGAGATATGGAAGAACATCGATGGCGAAGGCAGCCCCCTGGGTCAACACTGACGCTCATGCACGAAAGCGTGGGGAGCAAACAGGATTAGATACCCTGGTAGTCCACGCCCTAAACTATGTCAACTAGTTGTCGGGCCTTATTAGGTTTGGTAACGTAGCTAACGCGTGAAGTTGACCGCCTGGGGAGTACGGTCGCAAGATTA
39	0	0	0	0	557	485	850	819	588	795	0	46	637	828	D_0__Bacteria; D_1__Acidobacteria; D_2__Acidobacteriia; D_3__Solibacterales; D_4__Solibacteraceae (Subgroup 3); D_5__Bryobacter	TACGTAGGCAGCAAGCGTTGTTCGGAATTATTGGGCGTAAAGAGTATGTAGGCGGTTCACTAAGTCTGATGTGAAATCTCCCGGCTTAACTGGGAGGGTGCGTCGGATACTGGTGGGCTTGAGTACGGGAGAGGGAAGCGGAATTCCTGGTGTAGCGGTGAAATGCGTAGATATCAGGAGGAACACCGGTGGTGTAGACGGCTTCCTGGACCGTAACTGACGCTGAGATACGAAAGCGTGGGTAGCAAACAGGATTAGATACCCTGGTAGTCCACGCCCTAAACGATGCGGACTTGGTGTAGGCAGTTCAGTCTGTCTGTGCCGGAGCTAACGCGTTAAGTCCGCCGCCTGGGGAGTACGGTCGCAAGGCTG
40	106	89	135	205	572	297	486	266	1024	491	159	207	621	831	D_0__Bacteria; D_1__Actinobacteria; D_2__Actinobacteria; D_3__Corynebacteriales; D_4__Mycobacteriaceae; D_5__Mycobacterium	TACGTAGGGTGCGAGCGTTGTCCGGAATTACTGGGCGTAAAGAGCTCGTAGGTGGTTTGTCGCGTTGTTCGTGAAAACCGGAGGCTCAACCTCTGGCGTGCGGGCGATACGGGCAGACTTGAGTACTGCAGGGGAGACTGGAATTCCTGGTGTAGCGGTGGAATGCGCAGATATCAGGAGGAACACCGGTGGCGAAGGCGGGTCTCTGGGCAGTAACTGACGCTGAGGAGCGAAAGCGTGGGGAGCGAACAGGATTAGATACCCTGGTAGTCCACGCCGTAAACGGTGGGTACTAGGTGTGGGTTTCCTTCCTTGGGATCCGTGCCGTAGCTAACGCATTAAGTACCCCGCCTGGGGAGTACGGCCGCAAGGCTA
41	82	267	45	290	310	902	488	1255	370	301	86	221	143	490	D_0__Bacteria; D_1__Proteobacteria; D_2__Alphaproteobacteria; D_3__Caulobacterales; D_4__Parvularculaceae; D_5__Amphiplicatus; D_6__uncultured Rhizobiales bacterium	TACGAAAGGGGCTAGCGTTGTTCGGAATTACTGGGCGTAAAGCGCACGTAGGCGGCCTTGTAAGATGGGGGTGAAATCCCTGGGCTCAACCCAGGAACTGCCTTCATGACTGCAAAGCTTGAGGATGTGAGAGGTTGGCGGAATTCCGAGTGTAGAGGTGAAATTCGTAGATATTCGGAAGAACACCGGTGGCGAAGGCGGCCAACTGGCACATTTCTGACGCTGAGGTGCGAAAGCGTGGGGAGCAAACAGGATTAGATACCCTGGTAGTCCACGCTGTAAACGATGGGGGCTAGTTGTCGGCGCGCTTGCGCGTCGGTGACGCAGCTAACGCTTTAAGCCCCCCGCCTGGGGAGTACGGTCGCAAGATTA
42	195	292	412	578	298	371	347	150	286	471	595	693	161	307	D_0__Bacteria; D_1__Bacteroidetes; D_2__Bacteroidia; D_3__Cytophagales; D_4__Microscillaceae; D_5__uncultured; D_6__uncultured Flammeovirgaceae bacterium	TACGTAGGGTGCAAGCGTTGTCCGGATTTATTGGGTTTAAAGGGTGCGTAGGCGGCCCGTTAAGTCAGTGGTGAAAACCAGCAGCTCAACTGTTGATGTGCCAATGATACTGACGGGCTAGAGTACAGACGAGGTAGGCGGAATTGACAGTGTAGCGGTGAAATGCATAGATATTGTCAAGAACACCGATAGCGAAGGCAGCTTGCTAGCCTGTAACTGACGCTGAGGCACGAAAGTGTGGGGATCAAACAGGATTAGATACCCTGGTAGTCCACACTGTAAACGATGATTACTCGATGTTGGCGATACACAGTCAGCGTCTTAGCAAAAGCGATAAGTAATCCACCTGGGGAGTACGCTGGCAACAGTG
43	584	662	684	368	101	105	69	38	218	314	644	686	369	75	D_0__Bacteria; D_1__Proteobacteria; D_2__Alphaproteobacteria; D_3__Caulobacterales; D_4__Hyphomonadaceae; D_5__SWB02; D_6__uncultured bacterium	TACGAAGGGGGCTAGCGTTGTTCGGATTTACTGGGCGTAAAGCGCGTGTAGGCGGGCTGGTAAGTTGGGGGTGAAATCCCGAGGCTCAACCTCGGAACTGCCTCCAAAACTGTCAGCCTGGACCCAAGGAGAGGCGAGTGGAATTGCGAGTGTAGAGGTGAAATTCGTAGATATTCGCAGGAACACCAGTGGCGAAGGCGACTCGCTGGACTTGTGGTGACGCTGAGACGCGAAAGCGTGGGGAGCAAACAGGATTAGATACCCTGGTAGTCCACGCCGTAAACGATGGGCGCTAGTTGTCGGCAAGTTTACTTGTCGGTGACGCAGCTAACGCATTAAGCGCCCCGCCTGGGGAGTACGGCCGCAAGGTTA
44	706	939	912	459	73	10	54	0	83	75	1144	330	22	0	D_0__Bacteria; D_1__Proteobacteria; D_2__Gammaproteobacteria; D_3__Betaproteobacteriales; D_4__Nitrosomonadaceae; D_5__Nitrosomonas; D_6__Nitrosomonas sp. Nm59	TACGTAGGGTGCTAGCGTTAATCGGAATTACTGGGCGTAAAGGGTGCGCAGGCGGTTTTGTAAGTCAGATGTGAAATCCCCGGGCTTAACCTGGGAATTGCGTTTGAAACTACAAAACTAGAGTGTAGCAGAGGGAGGTGGAATTTCATGTGTAGCAGTGAAATGCGTAGAGATATGGAAGAACATCGATGGCGAAGGCAGCCTCCTGGGTTAACACTGACGCTCATGCACGAAAGCGTGGGGAGCAAACAGGATTAGATACCCTGGTAGTCCACGCCCTAAACTATGTCAACTAGTTGTTGGGCTTTAAAAAGCTTGGTAACGTAGCTAACGCGTGAAGTTGACCGCCTGGGGAGTACGGTCGCAAGATTA
45	115	474	672	526	354	319	323	339	244	240	267	282	147	267	D_0__Bacteria; D_1__Gemmatimonadetes; D_2__Gemmatimonadetes; D_3__Gemmatimonadales; D_4__Gemmatimonadaceae; D_5__uncultured; D_6__uncultured soil bacterium	TACAGAGGGTGCGAGCGTTGTCCGGAATCACTGGGCGTAAAGGGCGCGTAGGCGGCTTGGTAAGCGTGCGGTGAAAGCTCAGGGCTCAACCCTGAGTCTGCCGTGCGAACTGCCAGGCTAGAGCACGGTAGAGGCACATGGAATTCCGGGTGTAGCGGTGGAATGCGTAGAGATCCGGAAGAACACCGGTGGCGAAGGCGGTGTGCTGGGCCGTAGCTGACGCTGAGGCGCGACAGCGTGGGGAGCAAACAGGATTAGATACCCTGGTAGTCCACGCCGTAAACGATGGGCACTAGGCCCTTGGGGGAGCGACCCCCTGAGGACCGGCGCAAACGCATTAAGTGCCCCGCCTGGGGAGTACGGCCGCAAGGCTG
46	625	491	685	299	246	109	211	75	184	261	428	220	418	213	D_0__Bacteria; D_1__Proteobacteria; D_2__Gammaproteobacteria; D_3__Betaproteobacteriales; D_4__B1-7BS; D_5__uncultured bacterium; D_6__uncultured bacterium	TACGTAGGGTGCGAGCGTTAATCGGAATTACTGGGCGTAAAGCGTGCGCAGGCGGCTTTGCAAGCCAGACGTGAAAGCCCCGGGCTTAACCTGGGAATGGCGTTTGGGACTGCAAGGCTGGAGTGCGGCAGAGGGAACTGGAATTCCTGGTGTAGCAGTGAAATGCGTAGATATCAGGAGGAACACCGATGGCGAAGGCAGGTTCCTGGGCCAGCACTGACGCTCATGCACGAAAGCGTGGGGAGCAAACAGGATTAGATACCCTGGTAGTCCACGCCCTAAACGATGGCAACTAGTTGTTGGGGGGGAAACCCCTTAGTAACGAAGCTAACGCGTGAAGTTGCCCGCCTGGGGAGTACGGTCGCAAGATTA
47	1250	266	478	168	65	32	213	97	250	148	74	27	749	633	D_0__Bacteria; D_1__Proteobacteria; D_2__Gammaproteobacteria; D_3__Gammaproteobacteria Incertae Sedis; D_4__Unknown Family; D_5__Candidatus Berkiella; D_6__Ectothiorhodospira sp. enrichment culture	TACAGAGGGTGCAAGCGTTAATCGGAATTACTGGGCGTAAAGGGTGCGTAGGTGGATACGTAAGTCAGATGTGAAATCCCCGGGCTTAACCTGGGAACTGCATTTGAAACTGCGAATCTAGAGTATGGTAGAGGTAAGTGGAATTTCCGGTGTAGCGGTGAAATGCGTAGATATCGGAAGGAACATCAGTGGCGAAGGCGACTTACTGGACTGATACTGACACTGAGGCACGAAAGCGTGGGGAGCAAACAGGATTAGATACCCTGGTAGTCCATGCTGTAAACGATGAGAACTAGATGTTAGGGGGCATGACCTCTTAGTATCGAAGCTAACGCGATAAGTTCTCCGCCTGGGGAGTACGGCCGCAAGGTTA
48	285	298	170	241	338	576	269	501	252	278	180	338	201	479	D_0__Bacteria; D_1__Proteobacteria; D_2__Alphaproteobacteria; D_3__Rhizobiales; D_4__Hyphomicrobiaceae; D_5__Pedomicrobium	TACGAAGGGGGCTAGCGTTGTTCGGAATCACTGGGCGTAAAGCGCACGTAGGCGGACTTTCAAGTCAGGGGTGAAATCCCGGGGCTCAACCTCGGAACTGCCTTTGATACTGTTGGTCTCGAGTCCGATAGAGGTGGGTGGAATTCCTAGTGTAGAGGTGAAATTCGTAGATATTAGGAAGAACACCGGTGGCGAAGGCGGCCCACTGGATCGGTACTGACGCTGAGGTGCGAAAGCGTGGGGAGCAAACAGGATTAGATACCCTGGTAGTCCACGCCGTAAACGATGGATGCTAGCCGTCGGCAAGCTTGCTTGTCGGTGGCGCAGCTAACGCATTAAGCATCCCGCCTGGGGAGTACGGCCGCAAGGTTA
49	0	0	0	0	589	756	462	494	350	670	0	0	363	632	D_0__Bacteria; D_1__Proteobacteria; D_2__Alphaproteobacteria; D_3__Sphingomonadales; D_4__Sphingomonadaceae; D_5__Sphingomonas	TACGGAGGGAGCTAGCGTTGTTCGGAATTACTGGGCGTAAAGCGCACGTAGGCGGCTTTGTAAGTTAGGGGTGAAAGCCCGGAGCTCAACTCCGGAATTGCCTTTAAGACTGCATCGCTTGAATCCAGGAGAGGTGAGTGGAATTCCGAGTGTAGAGGTGAAATTCGTAGATATTCGGAAGAACACCAGTGGCGAAGGCGGCTCACTGGACTGGTATTGACGCTGAGGTGCGAAAGCGTGGGGAGCAAACAGGATTAGATACCCTGGTAGTCCACGCCGTAAACGATGATAACTAGCTGTCCGGGCACTTGGTGCTTGGGTGGCGCAGCTAACGCATTAAGTTATCCGCCTGGGGAGTACGGTCGCAAGATTA
50	78	75	229	96	369	330	330	431	626	393	212	165	505	373	D_0__Bacteria; D_1__Proteobacteria; D_2__Gammaproteobacteria; D_3__Steroidobacterales; D_4__Steroidobacteraceae; D_5__Steroidobacter	TACAGAGGGTGCGAGCGTTAATCGGAATTACTGGGCGTAAAGCGCGCGTAGGCGGCTTTGCAAGTCGGGTGTGAAATCCCCAGGCTTAACCTGGGAACTGCATTCGAGACTGCATTGCTAGAGTATGGGAGAGGGAAGTGGAATTTCCGGTGTAGCGGTGAAATGCGTAGATATCGGAAGGAACATCAGTGGCGAAAGCGACTTCCTGGACCAATACTGACGCTCATGTGCGAAAGCGTGGGGAGCAAACAGGATTAGATACCCTGGTAGTCCACGCCATAAACGATGAGAACTGGATGTCGGGAGGGTCTGCCTCTCGGTGTCGTAGCTAACGCGTTAAGTTCTCCGCCTGGGGAGTACGGCCGCAAGGTTG
51	421	481	675	365	259	193	301	178	143	299	59	53	329	355	D_0__Bacteria; D_1__Acidobacteria; D_2__Subgroup 6	TACGGGGGGGGCAAGCGTTGTTCGGAATTACTGGGCGTAAAGGGCTCGTAGGTGGCCAACTAAGTCAAACGTGAAATCCCTCGGCTTAACCGGGGAACTGCGTTTGATACTGGATGGCTTGAGTTTGGGAGAGGGATGCGGAATTCCAGGTGTAGCGGTGAAATGCGTAGATATCTGGAGGAACACCGGTGGCGAAGGCGGCATCCTGGACCAATACTGACGCTGAGGAGCGAAAGCCAGGGGAGCAAACGGGATTAGATACCCCGGTAGTCCTGGCCCTAAACGATGAATGCTTGGTGTGGCGGGTATCGATCCCTGCCGTGCCGAAGCTAACGCATTAAGCATTCCGCCTGGGGAGTACGGTCGCAAGGCTG
52	22	258	75	440	441	638	243	449	104	146	48	395	230	611	D_0__Bacteria; D_1__Proteobacteria; D_2__Alphaproteobacteria; D_3__Caulobacterales; D_4__Hyphomonadaceae; D_5__SWB02	TACGAAGGGGGCTAGCGTTGTTCGGATTTACTGGGCGTAAAGCGCGTGTAGGCGGGCTGGAAAGTTGGGGGTGAAATCCCGAGGCTCAACCTCGGAACTGCCTCCAAAACTTCCAGCCTGGACTCAAGTAGAGGCAAGTGGAATTGCGAGTGTAGAGGTGAAATTCGTAGATATTCGCAGGAACACCAGTGGCGAAGGCGACTTGCTGGACTTGTAGTGACGCTGAGACGCGAAAGCGTGGGGAGCAAACAGGATTAGATACCCTGGTAGTCCACGCTGTAAACGATGAGAGCTAGTTGTCGGCATGCATGCATGTCGGTGACGCAGCTAACGCATTAAGCTCTCCGCCTGGGGAGTACGGCCGCAAGGTTA
53	81	223	198	304	284	317	281	296	190	455	102	304	567	483	D_0__Bacteria; D_1__Proteobacteria; D_2__Alphaproteobacteria; D_3__Azospirillales; D_4__Azospirillales Incertae Sedis; D_5__Stella; D_6__metagenome	TACGAAGGGGGCTAGCGTTGTTCGGAATGACTGGGCGTAAAGGGCGCGTAGGCGGCGCATCAAGTCGGGCGTGAAAGCCCCGGGCTCAACCCGGGAACTGCGTCCGGGACTGGTGCGCTGGAGTTCGGGAGAGGAGAGTGGAATTCCCAGTGTAGAGGTGAAATTCGTAGATATTGGGAAGAACACCGATGGCGAAGGCAGCTCTCTGGACCGACACTGACGCTGAGGCGCGAAAGCGTGGGGAGCAAACAGGATTAGATACCCTGGTAGTCCACGCTGTAAACGATGAGTGCTAGACGTTGGGGCCCCTAGGGTTCCGGTGTCGCCGCTAACGCATGAAGCACTCCGCCTGGGGAGTACGGCCGCAAGGTTA
54	46	46	105	33	1361	8	530	7	374	523	162	61	509	275	D_0__Bacteria; D_1__Acidobacteria; D_2__Blastocatellia (Subgroup 4); D_3__DS-100; D_4__uncultured Acidobacteria bacterium; D_5__uncultured Acidobacteria bacterium; D_6__uncultured Acidobacteria bacterium	TACGTAGGGGGCAAGCGTTGTTCGGAATTACTGGGCGTAAAGGGCGCGTAGGCGGCATGGCAAGTCAGGAGTGAAAGGCCTGGGCTCAACCGAGGAACTGCTTTTGAGACTGCCAAGCTAGAGTGCGGAAGGGGCAACTGGAATTCCCAGTGTAGCGGTGAAATGCGTAGATATTGGGAAGAACACCGGAGGCGAAGGCGGGTTGCTGGGCCGACACTGACGCTGAGGCGCGAAAGCCAGGGGAGCAAACGGGATTAGATACCCCGGTAGTCCTGGCCCTAAACGATGGATACTTGGTGTATGGGGTTCTTCGAGTCCCCGTGTGCCGGAGCTAACGCGTTAAGTATCCCGCCTGGGGAGTACGGTCGCAAGGCTG
55	320	1345	662	321	50	53	44	21	91	63	251	586	171	59	D_0__Bacteria; D_1__Acidobacteria; D_2__Blastocatellia (Subgroup 4); D_3__DS-100; D_4__uncultured bacterium; D_5__uncultured bacterium; D_6__uncultured bacterium	TACGTAGGGGGCAAGCGTTGTTCGGAATTACTGGGCGTAAAGGGCGCGTAGGCGGCATGGCAAGTCGGGAGTGAAAGCCCGGGGCTCAACCCCGGAACTGCTTTCGAAACTGCCAAGCTAGAGTACGGAAGGGGCAACTGGAATTCCCAGTGTAGCGGTGAAATGCGTAGATATTGGGAAGAACACCGGAGGCGAAGGCGGGTTGCTGGGCCGATACTGACGCTGAGGCGCGAAAGCCAGGGGAGCAAACGGGATTAGATACCCCGGTAGTCCTGGCCCTAAACGATGGATACTTGGTGTGTGGGGTTCTCAAAGTCCCCGCGTGCCGGAGCTAACGCGTTAAGTATCCCGCCTGGGGAGTACGGTCGCAAGGCTG
56	172	206	124	295	393	305	290	439	412	159	120	294	326	454	D_0__Bacteria; D_1__Acidobacteria; D_2__Blastocatellia (Subgroup 4); D_3__Blastocatellales; D_4__Blastocatellaceae; D_5__uncultured	TACGTAGGGAGCAAGCGTTGTTCGGATTTACTGGGCGTAAAGGGCGCGTAGGCGGCGCGGTAAGTCACTTGTGAAATCTCTGAGCTTAACTCAGAACGGCCAAGTGATACTGCAGTGCTAGAGTGCAGAAGGGGCAATCGGAATTCTTGGTGTAGCGGTGAAATGCGTAGATATCAAGAGGAACACCTGAGGTGAAGACGGGTTGCTGGGCTGACACTGACGCTGAGGCGCGAAAGCCAGGGGAGCAAACGGGATTAGATACCCCGGTAGTCCTGGCCCTAAACGATGAATACTTGGTGTCTGGAGTTTCAAGACTCCGGGTGCCGTCGCTAACGTTTTAAGTATTCCGCCTGGGGAGTACGCTCGCAAGAGTG
57	159	185	114	173	331	570	212	322	296	399	193	271	256	477	D_0__Bacteria; D_1__Proteobacteria; D_2__Alphaproteobacteria; D_3__Dongiales; D_4__Dongiaceae; D_5__Dongia	TACGAAGGGGGCAAGCGTTGTTCGGAATTACTGGGCGTAAAGGGCGCGTAGGCGGCTTATCAAGTCAGGCGTGAAATTCCCGGGCTCAACCTGGGGGCTGCGCTTGATACTGATTGGCTTGAATGCGGGAGAGGATAGTGGAATTCCCAGTGTAGAGGTGAAATTCGTAGATATTGGGAAGAACACCGGTGGCGAAGGCGGCTATCTGGCCCGTAATTGACGCTGAGGCGCGAAAGCGTGGGGAGCAAACAGGATTAGATACCCTGGTAGTCCACGCCGTAAACGATGAATGCTAGACGTTGGCGAGCATGCTCGTCAGTGTCGCAGCTAACGCATTAAGCATTCCGCCTGGGGAGTACGGTCGCAAGATTA
58	0	265	0	92	188	793	51	793	94	576	90	795	0	194	D_0__Bacteria; D_1__Proteobacteria; D_2__Deltaproteobacteria; D_3__MBNT15	TACGGAGGGTGCGAGCGTTGTTCGGAATTACTGGGCGTAAAGCGCGTGTAGGCGGCCTTGTAAGTCTGGTGTGAAAGCCCGGGGCTCACCCCCGGAAGTGCATTGGATACTGCAAGGCTCGAGTACCGGAGAGGAGGGTGGAATTCCTGGTGTAGCGGTGAAATGCGTAGATATCAGGAGGAACACCGGTGGCGAAGGCGGCCCTCTGGACGGATACTGACGCTGAGACGCGAAAGCGTGGGGAGCAAACAGGATTAGATACCCTGGTAGTCCACGCCGTAAACGATGGGCACTAGGTGTTCGGGGTATTGACCCCCTGAGTGCCGCAGCTAACGCATTAAGTGCCCCGCCTGGGGAATACGGCCGCAAGGTTA
59	196	268	166	227	210	332	187	238	394	235	178	281	489	513	D_0__Bacteria; D_1__Proteobacteria; D_2__Alphaproteobacteria; D_3__Rhizobiales; D_4__Xanthobacteraceae; D_5__Bradyrhizobium	TACGAAGGGGGCTAGCGTTGCTCGGAATCACTGGGCGTAAAGGGTGCGTAGGCGGGTCTTTAAGTCAGGGGTGAAATCCTGGAGCTCAACTCCAGAACTGCCTTTGATACTGAAGATCTTGAGTTCGGGAGAGGTGAGTGGAACTGCGAGTGTAGAGGTGAAATTCGTAGATATTCGCAAGAACACCAGTGGCGAAGGCGGCTCACTGGCCCGATACTGACGCTGAGGCACGAAAGCGTGGGGAGCAAACAGGATTAGATACCCTGGTAGTCCACGCCGTAAACGATGAATGCCAGCCGTTAGTGGGTTTACTCACTAGTGGCGCAGCTAACGCTTTAAGCATTCCGCCTGGGGAGTACGGTCGCAAGATTA
60	299	455	394	324	304	124	317	144	290	217	186	208	328	306	D_0__Bacteria; D_1__Proteobacteria; D_2__Gammaproteobacteria; D_3__Steroidobacterales; D_4__Steroidobacteraceae; D_5__uncultured	TACAGAGGGTGCGAGCGTTAATCGGAATTACTGGGCGTAAAGCGCGCGTAGGCGGCTATACAAGTCGAGTGTGAAATCCCCGGGCTCAACCTGGGAACTGCATTCGAGACTGTATGGCTTGAGTATGGGAGAGGGAGGCGGAATTTCAGGTGTAGCGGTGAAATGCGTAGATATCTGAAGGAACATCAGTGGCGAAAGCGGCCTCCTGGACCAATACTGACGCTCATGTGCGAAAGCGTGGGGAGCAAACAGGATTAGATACCCTGGTAGTCCACGCCATAAACGATGAGAACTAGATGTCGGGAGGGTTAGCCTCTCGGTGTCGCAGCTAACGCGTTAAGTTCTCCGCCTGGGGAGTACGGCCGCAAGGTTG
61	73	409	125	184	257	450	301	444	261	359	98	232	302	397	D_0__Bacteria; D_1__Proteobacteria; D_2__Gammaproteobacteria; D_3__Betaproteobacteriales; D_4__Burkholderiaceae	TACGTAGGGTGCGAGCGTTAATCGGAATTACTGGGCGTAAAGCGTGCGCAGGCGGTCTTGTAAGACAGATGTGAAATCCCCGGGCTCAACCTGGGACCTGCATTTGTGACTGCAAGGCTGGAGTGCGGCAGAGGGGGATGGAATTCCGCGTGTAGCAGTGAAATGCGTAGATATGCGGAGGAACACCGATGGCGAAGGCAATCCCCTGGGCCTGCACTGACGCTCATGCACGAAAGCGTGGGGAGCAAACAGGATTAGATACCCTGGTAGTCCACGCCCTAAACGATGTCAACTGGTTGTTGGGCCTTCGCTGGCTCAGTAACGAAGCTAACGCGTGAAGTTGACCGCCTGGGGAGTACGGCCGCAAGGTTG
62	25	136	243	720	147	30	138	6	274	332	452	238	412	660	D_0__Bacteria; D_1__Bacteroidetes; D_2__Bacteroidia; D_3__Chitinophagales; D_4__Saprospiraceae; D_5__uncultured; D_6__uncultured Saprospiraceae bacterium	TACGGAGGGTGCAAGCGTTATCCGGAATCACTGGGTTTAAAGGGTGCGTAGGCGGCTAAATAAGTCAGTGGTGAAAGGCCGTGGCTTAACCATGGGATTGCCATTGATACTGTATAGCTTGAATGAGGATGAGGTTGGCGGAATGTGGCATGTAGCGGTGAAATGCTTAGATATGCCATGGAACATCGATTGCGAAGGCAGCTGACTGGACCTGAATTGACGCTGAGGCACGAAAGCGTGGGTAGCGAACAGGATTAGATACCCTGGTAGTCCACGCCCTAAACGATGCTTACTCGTTGTTTGATCGCAAGATTGAGTGACTAAGGGAAACCGATAAGTAAGCCACCTGGGGAGTACGACCGCAAGGTTG
63	36	82	68	217	194	538	278	611	515	387	137	325	132	220	D_0__Bacteria; D_1__Proteobacteria; D_2__Alphaproteobacteria; D_3__Tistrellales; D_4__Geminicoccaceae; D_5__uncultured	GACGGAGGGTGCTAGCGTTGTTCGGAATCACTGGGCGTAAAGGGCGCGTAGGCGGTCTTGGCAGTCAGATGTGAAAGCCCGGGGCTCAACTCCGGAACTGCATTTGATACTCCAAGGCTGGAGGTCGGAAGAGGAGGGTGGAATACCCAGTGTAGAGGTGAAATTCGTAGATATTGGGTGGAACACCGGTGGCGAAAGCGGCTCTCTGGTCCGAACCTGACGCTGAGGCGCGAAAGCGTGGGGAGCAAACAGGATTAGATACCCTGGTAGTCCACGCCCTAAACGATGTGCGCTAGACGTCGGGAGGCTTGCCTCTCGGTGTCGGAGCTAACGTGTTAAGCGCACCGCCTGGGGAGTACGGCCGCAAGGTTA
64	11	72	66	234	401	531	185	754	317	251	55	186	276	374	D_0__Bacteria; D_1__Bacteroidetes; D_2__Bacteroidia; D_3__Chitinophagales; D_4__Saprospiraceae	TACGGAAGGTGCAAGCGTTATCCGGAATCACTGGGTTTAAAGGGTGCGTAGGCGGTTTGATAAGTCAGAGGTGAAATGTCTGGGCTCAACCGAGTCATTGCCTTTGATACTGTTAGACTTGAATCAAGTTAAGGTAGGCGGAATGTGACATGTAGCGGTGAAATGCATAGATATGTCATAGAACACCAATTGCGAAGGCAGCTTACTGTGCTTGTATTGACGCTGAGGCACGAAAGCGTGGGGAGCGAACAGGATTAGATACCCTGGTAGTCCACGCCCTAAACGATGCTTACTCGACGTTTGGCTTTGATAGCTGAGCGTCCAAGGGAAACCGATAAGTAAGCCACCTGGGGAGTACGTTCGCAAGAATG
65	6	277	45	546	241	326	119	1226	72	135	27	291	52	224	D_0__Bacteria; D_1__Chloroflexi; D_2__Anaerolineae; D_3__Caldilineales; D_4__Caldilineaceae; D_5__uncultured; D_6__uncultured bacterium	TACGTAGGTGGCAAGCGTTATCCGGAATTATTGGGCGTAAAGCGCACGCAGGTGGCTTCTTAAGTCTGACGTGAAAGCTCCTGGCTTAACCGGGAGAGGTCGTTGGGTACTGGGAGGCTTGAGGCAAGGAGAGGGGCGTAGAATTCCCGGTGTAGTGGTGGAATGCGTAGATATCGGGAGGAATACCAGAGGCGCAAGCGGCGCCCTGGCCTTGGCCTGACGCTCAGGTGCGAAAGCGTGGGGAGCGAACGGGATTAGATACCCCGGTAGTCCACGCCATAAACGATGAATACTAGGTGTAGGGGGATTTAAACCCCTCGGTACCGCAGCTAACGCGTTAAGTATTCCGCCTGGGGAGTACGACCGCAAGGTTA
66	319	274	398	274	226	121	221	303	121	191	510	314	14	244	D_0__Bacteria; D_1__Proteobacteria; D_2__Gammaproteobacteria; D_3__Betaproteobacteriales; D_4__Burkholderiaceae	TACGTAGGGTGCAAGCGTTAATCGGAATTACTGGGCGTAAAGCGTGCGCAGGCGGCTTTGCAAGACAGATGTGAAATCCCCGGGCTCAACCTGGGAACTGCATTTGTGACTGCATCGCTCGAGTGCGGCAGAGGGGGATGGAATTCCGCGTGTAGCAGTGAAATGCGTAGATATGCGGAGGAACACCGATGGCGAAGGCAATCCCCTGGGCCTGCACTGACGCTCATGCACGAAAGCGTGGGGAGCAAACAGGATTAGATACCCTGGTAGTCCACGCCCTAAACGATGTCAACTGGTTGTTGGACGGCTTGCTGTTCAGTAACGAAGCTAACGCGTGAAGTTGACCGCCTGGGGAGTACGGCCGCAAGGTTG
67	99	636	42	130	201	326	275	606	120	288	117	335	106	247	D_0__Bacteria; D_1__Proteobacteria; D_2__Alphaproteobacteria; D_3__Rhizobiales	TACGAAGGGGGCTAGCGTTGCTCGGAATCACTGGGCGTAAAGCGCACGTAGGTGGGTCGTTAAGTCGGGGGTGAAATCCCAGAGCTCAACTCTGGAACTGCCTTCGATACTGGCGACCTTCGAGTTCGGGAGAGGTGAGTGGAACTGCGAGTGTAGAGGTGAAATTCGTAGATATTCGCAAGAACACCAGTGGCGAAGGCGGCTCACTGGCCCGATACTGACACTGAGGTGCGAAAGCGTGGGGAGCAAACAGGATTAGATACCCTGGTAGTCCACGCCGTAAACGATGGAAGCTAGCCGTTGGTAAGCATGCTTATCAGTGGCGCAGCTAACGCATTAAGCTTCCCGCCTGGGGAGTACGGTCGCAAGATTA
68	329	546	233	248	231	137	204	162	129	141	333	276	278	240	D_0__Bacteria; D_1__Proteobacteria; D_2__Gammaproteobacteria; D_3__Betaproteobacteriales; D_4__Burkholderiaceae; D_5__Hydrogenophaga	TACGTAGGGTGCAAGCGTTAATCGGAATTACTGGGCGTAAAGCGTGCGCAGGCGGTTTTGTAAGACAGGCGTGAAATCCCCGGGCTTAACCTGGGAATTGCGCTTGTGACTGCAAGGCTGGAGTGCGGCAGAGGGGGATGGAATTCCGCGTGTAGCAGTGAAATGCGTAGATATGCGGAGGAACACCGATGGCGAAGGCAATCCCCTGGGCCTGCACTGACGCTCATGCACGAAAGCGTGGGGAGCAAACAGGATTAGATACCCTGGTAGTCCACGCCCTAAACGATGTCAACTGGTTGTTGGGTCTCTTCTGACTCAGTAACGAAGCTAACGCGTGAAGTTGACCGCCTGGGGAGTACGGCCGCAAGGTTG
69	91	155	129	243	324	194	247	108	605	341	111	337	347	248	D_0__Bacteria; D_1__Proteobacteria; D_2__Alphaproteobacteria; D_3__Caulobacterales; D_4__Hyphomonadaceae; D_5__SWB02	TACGAAGGGGGCTAGCGTTGTTCGGATTTACTGGGCGTAAAGCGCGTGTAGGCGGACTTGTAAGTTGGGGGTGAAATCCCGAGGCTCAACCTCGGAACTGCCTCCAAAACTACAAGTCTGGAGCAAGATAGAGGCAAGTGGAATTGCGAGTGTAGAGGTGAAATTCGTAGATATTCGCAGGAACACCAGTGGCGAAGGCGACTTGCTGGATCTTTGCTGACGCTGAGACGCGAAAGCGTGGGGAGCAAACAGGATTAGATACCCTGGTAGTCCACGCTGTAAACGATGAGAGCTAGTTGTCGGCACGCATGCGTGTCGGTGACGCAGCTAACGCATTAAGCTCTCCGCCTGGGGAGTACGGCCGCAAGGTTA
70	139	211	254	107	423	370	466	317	212	160	90	213	227	282	D_0__Bacteria; D_1__Proteobacteria; D_2__Alphaproteobacteria; D_3__uncultured; D_4__uncultured bacterium; D_5__uncultured bacterium; D_6__uncultured bacterium	TACGAAGGGGGCTAGCGTTGTTCGGAATTACTGGGCGTAAAGGGCGCGTAGGCGGCTCTGTGCGTCGTGCGTGAAAGGCCTGGGCTCAACCCAGGAACGGCGCACGATACGACGGAGCTAGAGTGCAGGAGAGGATGGTGGAATTCCCAGTGTAGAGGTGAAATTCGTAGATATTGGGAAGAACACCGGTGGCGAAGGCGGCCATCTGGACTGCAACTGACGCTGAGGCGCGAAAGCGTGGGGAGCAAACAGGATTAGATACCCTGGTAGTCCACGCTGTAAACGATGTGCGCTAGACGTTGGCGGACCTAGTTCGCCAGTGTCGCAGCTAACGCATTAAGCGCACCGCCTGGGGAGTACGGCCGCAAGGTTA
71	8	329	39	277	133	500	93	230	111	342	43	1146	25	130	D_0__Bacteria; D_1__Proteobacteria; D_2__Alphaproteobacteria; D_3__Reyranellales; D_4__Reyranellaceae; D_5__Reyranella	GACGAAGGGGGCTAGCGTTGTTCGGAATTACTGGGCGTAAAGCGAGTGTAGGTGGTTGTCCAAGTTGGATGTGAAAGCCTTGAGCTCAACTCAAGAAATGCATTCAGGACTGGATGACTAGAGGACCGGAGAGGATAGTGGAATTCCCAGTGTAGTGGTGAAATACGTAGAGATTGGGAAGAACACCAGTGGCGAAGGCGGCTATCTGGACGGTTTCTGACACTAAGACTCGAAAGCGTGGGGAGCAAACAGGATTAGATACCCTGGTAGTCCACGCCGTAAACGATGGGTGCTAGACGTTGGCGAGCTTGCTCGTCAGTGTCGCAGCTAACGCGTTAAGCACCCCGCCTGGGGAGTACGGCCGCAAGGTTG
72	313	1695	332	342	59	0	84	0	43	90	52	183	65	137	D_0__Bacteria; D_1__Bacteroidetes; D_2__Bacteroidia; D_3__Flavobacteriales; D_4__NS9 marine group	TACGAAGGGTGCAAGCGTTATCCGGATTCATTGGGTTTAAAGGGTGCGTAGGCGGGGCGTTAAGTCAGTGGTGAAATCCTGCAGCTCAACTGTAGACTTGCCATTGATACTGACGCTCTTGAGTGCGCTTGAAGTAGGCGGAATGTGTCGTGTAGCGGTGAAATGCTTAGATATGACACAGAACACCGATTGCGAAGGCAGCTTACTAAGGCGATACTGACGCTGAGGCACGAAAGCGTGGGGATCGAACAGGATTAGATACCCTGGTAGTCCACGCCGTAAACGATGATCACTCGTCATTGGCGATACACAGTCAGTGACCTAGCGAAAGCGTTAAGTGATCCACCTGGGGAGTACGATCGCAAGATTG
73	6	56	240	302	131	362	268	518	222	206	105	391	247	259	D_0__Bacteria; D_1__Acidobacteria; D_2__Blastocatellia (Subgroup 4); D_3__11-24; D_4__uncultured bacterium; D_5__uncultured bacterium; D_6__uncultured bacterium	TACGGGGGGGGCAAGCGTTGTTCGGAATTACTGGGCGTAAAGCGCGTGTAGGCGGCTTCTCAAGTCAGGCGTGAAAGCCCTGGGCTTAACCTAGGAATTGCGCTTGATACTGTGAAGCTAGAGTGTGGAAGGGGCTACTGGAATTCCGTGTGTAGCGGTGAAATGCGTAGATATACGGAGGAACACCTGCGGCGAAGGCGGGTAGCTGGGCCAACACTGACGCTGAGACGCGAAAGCTAGGGTAGCAAACGGGATTAGATACCCCGGTAGTCCTAGCCTTAAACGATGCTGACTTGGTGTTCCAAGTTTTAAATCTTGGGGTGCCGGAGCTAACGCGTTAAGTCAGCCGCCTGGGGAGTACGGTCGCAAGGCTG
74	541	1276	297	245	72	105	140	139	80	75	96	63	74	78	D_0__Bacteria; D_1__Proteobacteria; D_2__Gammaproteobacteria; D_3__Betaproteobacteriales; D_4__Burkholderiaceae; D_5__Hydrogenophaga	TACGTAGGGTGCGAGCGTTAATCGGAATTACTGGGCGTAAAGCGTGCGCAGGCGGTTTTGTAAGACAGGCGTGAAATCCCCGGGCTTAACCTGGGAATTGCGCTTGTGACTGCAAGGCTGGAGTGCGGCAGAGGGGGATGGAATTCCGCGTGTAGCAGTGAAATGCGTAGATATGCGGAGGAACACCGATGGCGAAGGCAATCCCCTGGGCCTGCACTGACGCTCATGCACGAAAGCGTGGGGAGCAAACAGGATTAGATACCCTGGTAGTCCACGCCCTAAACGATGTCAACTGGTTGTTGGGTCTCTTCTGACTCAGTAACGAAGCTAACGCGTGAAGTTGACCGCCTGGGGAGTACGGCCGCAAGGTTG
75	253	202	136	279	303	391	177	344	441	223	286	173	0	73	D_0__Bacteria; D_1__Proteobacteria; D_2__Alphaproteobacteria; D_3__Rhizobiales; D_4__Hyphomicrobiaceae; D_5__Hyphomicrobium	TACGAAGGGGACTAGCGTTGTTCGGAATCACTGGGCGTAAAGCGCACGTAGGCGGAATTGTAAGTCAGGGGTGAAATCCCGGGGCTCAACCTCGGAACTGCCTTTGATACTGCGATTCTCGAGTCCGATAGAGGTGGGTGGAATTCCTAGTGTAGAGGTGAAATTCGTAGATATTAGGAAGAACACCGGTGGCGAAGGCGGCCCACTGGATCGGTACTGACGCTGAGGTGCGAAAGCGTGGGGAGCAAACAGGATTAGATACCCTGGTAGTCCACGCCGTAAACTATGGATGCTAGCCGTCGGCAAGCTTGCTTGTCGGTGGCGCAGCTAACGCATTAAGCATCCCGCCTGGGGAGTACGGCCGCAAGGTTA
76	332	46	956	472	74	0	0	0	123	96	404	83	547	102	D_0__Bacteria; D_1__Proteobacteria; D_2__Alphaproteobacteria; D_3__Rhizobiales; D_4__A0839; Ambiguous_taxa; Ambiguous_taxa	TACGAAGGGGGCTAGCGTTGTTCGGAATTACTGGGCGTAAAGCGCGCGTAGGCGGTTTTACAAGCCAGAGGTGAAATGCCTGAGCTCAACTTAGGAATTGCCTTTGGAACTGTATGGCTTTGAGGACGAGAGAGGTGAGTGGAATTCCCAGTGTAGAGGTGAAATTCGTAGATATTGGGAAGAACACCGGTGGCGAAGGCGGCTCACTGGCTCGTTACTGACGCTGTAGCGCGAAAGCGTGGGGATCAAACAGGATTAGATACCCTGGTAGTCCACGCTGTAAACGATGAGTGCTAGGCGTCGGCACGCTTGCGTGTCGGTGCCGCAGCTAACGCGTGAAGCACTCCGCCTGGGGAGTACGGTCGCAAGATTA
77	317	215	289	211	289	168	277	254	209	120	228	162	166	310	D_0__Bacteria; D_1__Proteobacteria; D_2__Alphaproteobacteria; D_3__Rhizobiales; D_4__Hyphomicrobiaceae; D_5__uncultured; D_6__metagenome	TACGAAGGGAGCTAGCGTTGTTCGGAATTACTGGGCGTAAAGCGCACGTAGGCGGATTTTTAAGTCAGGGGTGAAATCCCAAGGCTCAACCTTGGAACTGCCTTTGATACTGGAAGTCTCGAGATCGGGAGAGGTGAGTGGAATTCCTAGTGTAGAGGTGAAATTCGTAGATATTAGGAAGAACACCAGTGGCGAAGGCGGCTCACTGGCCCGATACTGACGCTGAGGTGCGAAAGCGTGGGGAGCAAACAGGATTAGATACCCTGGTAGTCCACGCCGTAAACTATGGTCGCTAGCCGTCGGATAGCATGCTATTCGGTGGCGCAGCTAACGCATTAAGCGACCCGCCTGGGGAGTACGGCCGCAAGGTTA
78	0	87	77	76	397	483	330	469	225	336	66	115	229	310	D_0__Bacteria; D_1__Acidobacteria; D_2__Subgroup 6	TACAGAGGTGGCAAGCGTTGTTCGGAATTACTGGGCGTAAAGGGCGCGTAGGCGGCCTCCTAAGTCGAACGTGAAAGCCCCAGGCTTAACCTGGGAACTGCGTTTGATACTGGGAGGCTTGGATTCGGGAGAGGGATGTGGAATTCCAGGTGTAGCGGTGAAATGCGTAGATATCTGGAGGAACACCGGTGGCGAAGGCGGCATCCTGGACCGAGATCGACGCTGAGGCGCGAAAGCTAGGGGAGCAAACGGGATTAGATACCCCGGTAGTCCTAGCCCTAAACGATGAGTGCTTGGTGTGGCGGGTATCGATCCCTGCCGTGCCGAAGCTAACGCATTAAGCACTCCGCCTGGGGAGTACGGTCGCAAGGCTG
79	155	606	75	293	186	186	196	210	92	176	175	403	144	212	D_0__Bacteria; D_1__Chloroflexi; D_2__Dehalococcoidia; D_3__S085; D_4__metagenome; D_5__metagenome; D_6__metagenome	TACGTAGGTGGCGAGCGTTGTCCGGATTTACTGGGCGTAAAGGGCGTGCAGGCGGTTTGCTAAGTCTAGGGTGAAAGCTCCCGGCTCAACTGGGAGAGGTCCTTGGATACTGGCGAACTTGAGGGATGCAGAGGAAAGTGGAATTCCCGGTGTAGTGGTGATATGCGTAGATATCGGGAGGAACACCAGTGGCGAAGGCGGCTTTCTGGGCATTTCCTGACGCTGAGACGCGAAAGCGTGGGGAGCGAACCGGATTAGATACCCGGGTAGTCCACGCCGTAAACGATGGACACTAGGTGTAGGGGGTATCGACCCCCTCTGTGCCGTAGCTAACGCAATAAGTGTCCCGCCTGGGGAGTACGGCCGCAAGGCTA
80	28	41	112	287	313	257	301	293	381	178	145	202	166	350	D_0__Bacteria; D_1__Proteobacteria; D_2__Gammaproteobacteria; D_3__Gammaproteobacteria Incertae Sedis; D_4__Unknown Family; D_5__Acidibacter; D_6__uncultured proteobacterium	TACAGAGGGTGCGAGCGTTAATCGGAATTACTGGGCGTAAAGCGTGCGTAGACGGTTATTTAAGTCGGGTGTGAAAGCCCCGGGCTCAACCTGGGAATTGCATTCGAGACTGAATAGCTAGGGTACGGTAGAGGGAAGTGGAATTTCCGGTGTAGCGGTGAAATGCGTAGATATCGGAAGGAACATCAGTGGCGAAAGCGACTTCCTGGACCAGTACCGACGTTCAGGCACGAAAGCGTGGGGAGCAAACAGGATTAGATACCCTGGTAGTCCACGCCATAAACGATGAGGACTAGACGTTGGAGGGGTAAGCCTTTCAGTGTCGTAGCTAACGCGCTAAGTCCTCCGCCTGGGGAGTACGGCCGCAAGGTTG
81	0	0	13	0	214	160	370	226	296	287	29	0	624	755	D_0__Bacteria; D_1__Planctomycetes; D_2__OM190; D_3__uncultured bacterium; D_4__uncultured bacterium; D_5__uncultured bacterium; D_6__uncultured bacterium	TACGGAGTGTGCAAGCGTTACTCGGAATCACTGGGCATAAAGAGCACGTAGGTGGAATCGCATGTCGGTGGTGAAATCCCCCAGCTCAACTGGGGAGCTGCTTCCGAAACTGCAATTCTTGAGGACGAGAGGGGAGAGTGGAACTTCTGGTGGAGCGGTGAAATGCGTAGATATCAGAAGGAACACCGGTGGCGAAAGCGACTCTCTGGCTCGTATCTGACACTGAGGTGCGAAAGCTTGGGTAGCAAACAGGATTAGATACCCTGGTAGTCCAAGCTGTAAACGATGGGAACTGGGCAGGGGAGATCCAATGTCTTCCTTGCTGGAGCTAATGTGTTAAGTTCCCCGCCTGGGGAGTACAGTCGCAAGGCCG
82	241	1345	519	633	14	25	0	33	19	0	28	88	11	0	D_0__Bacteria; D_1__Proteobacteria; D_2__Alphaproteobacteria; D_3__Sphingomonadales; D_4__Sphingomonadaceae	TACGGAGGGAGCTAGCGTTGTTCGGAATTACTGGGCGTAAAGCGTACGTAGGCGGTTATTCAAGTCAGGGGTGAAAGCCTGGAGCTCAACTCCAGAACTGCCCTTGAAACTAGATAACTAGAATCTTGGAGAGGTGAGTGGAATTCCGAGTGTAGAGGTGAAATTCGTAGATATTCGGAAGAACACCAGTGGCGAAGGCGACTCACTGGACAAGTATTGACGCTGAGGTACGAAAGCGTGGGGAGCAAACAGGATTAGATACCCTGGTAGTCCACGCCGTAAACGATGATAACTAGCTGTTCGGGCTCTACGAGCTTGAGTGGCGCAGCTAACGCATTAAGTTATCCGCCTGGGGAGTACGGTCGCAAGATTA
83	96	101	256	317	223	159	273	254	133	174	227	140	283	268	D_0__Bacteria; D_1__Bacteroidetes; D_2__Bacteroidia; D_3__Cytophagales; D_4__Microscillaceae; D_5__OLB12	TACGTAGGTGGCAAGCGTTGTCCGGATTTATTGGGTTTAAAGGGTGCGTAGGTTGTTTTGTAAGTCAGTGGTGAAATCCGGCAGCTCAACTGTCGATGTGCCATTGATACTGCAGAACTTGAGTACAGACGAGGTAGGCGGAATTGACGGTGTAGCGGTGAAATGCTTAGATATCGTCAAGAACACCGATAGCGAAGGCAGCTTACTAGACTGTAACTGACACTGATGCACGAAAGTGTGGGGATCAAACAGGATTAGATACCCTGGTAGTCCACACTGTAAACGATGATTACTCGATGTTGGCGATACACAGCCAGCGTCTTAGCGAAAGCGATAAGTAATCCACCTGGGGAGTACGCCCGCAAGGGTG
84	582	1297	281	231	0	0	0	0	0	0	162	325	22	0	D_0__Bacteria; D_1__Proteobacteria; D_2__Alphaproteobacteria; D_3__Sphingomonadales; D_4__Sphingomonadaceae; D_5__Sphingobium; Ambiguous_taxa	TACGGAGGGAGCTAGCGTTGTTCGGAATTACTGGGCGTAAAGCGCACGTAGGCGGCGATCTAAGTCAGAGGTGAAAGCCCGGGGCTCAACCCCGGAATTGCCTTTGAGACTGGATTGCTTGAATCCGGGAGAGGTGAGTGGAATTCCGAGTGTAGAGGTGAAATTCGTAGATATTCGGAAGAACACCAGTGGCGAAGGCGGCTCACTGGACCGGCATTGACGCTGAGGTGCGAAAGCGTGGGGAGCAAACAGGATTAGATACCCTGGTAGTCCACGCCGTAAACGATGATAACTAGCTGTCTGGGTGCATGGCACTTAGGTGGCGCAGCTAACGCATTAAGTTATCCGCCTGGGGAGTACGGTCGCAAGATTA
85	0	79	161	127	149	391	127	426	81	320	94	627	86	218	D_0__Bacteria; D_1__Planctomycetes; D_2__Planctomycetacia; D_3__Planctomycetales; D_4__uncultured; D_5__uncultured bacterium; D_6__uncultured bacterium	TACGAACTGCGCGAACGTTATTCGGAATCACTGGGCTTACAGGGTGCGTAGGCGGCGAAGAAAGTAGGGTGTGAAATGCCTCGGCTCAACCAAGGCACTGCGCTCTAAACTCCTTCGCTGGAGTGAGTCAGGGGTACGCGGAACTTCCGGTGGAGCGGTGAAATGCGTTGATATCGGAAGGAACACCGGTGGCGAAAGCGGCGTACTGGGGCTCAACTGACGCTGAGGCACGAAAGCCAGGGTAGCGAACGGGATTAGATACCCCGGTAGTCCTGGCTGTAAACGATGAGCACTGGACGGGAGGGGCTTCGGCCTCTCCGGTCGTAGCGAAAGCGTTAAGTGCTCCGCCTGGGGAGTATGGTCGCAAGGCTG
86	142	355	441	327	88	93	73	88	164	120	175	370	264	162	D_0__Bacteria; D_1__Proteobacteria; D_2__Alphaproteobacteria; D_3__Caulobacterales; D_4__Hyphomonadaceae; D_5__SWB02	TACGAAGGGGGCTAGCGTTGTTCGGATTTACTGGGCGTAAAGCGCGTGTAGGCGGACTGGAAAGTTGGGGGTGAAATCCCGAGGCTCAACCTCGGAACTGCCTCCAAAACTTCCAGTCTGGACTCAAGTAGAGGCAAGTGGAATTGCGAGTGTAGAGGTGAAATTCGTAGATATTCGCAGGAACACCAGTGGCGAAGGCGACTTGCTGGACTTGTAGTGACGCTGAGACGCGAAAGCGTGGGGAGCAAACAGGATTAGATACCCTGGTAGTCCACGCTGTAAACGATGAGAGCTAGTTGTCGGCACGCATGCGTGTCGGTGACGCAGCTAACGCATTAAGCTCTCCGCCTGGGGAGTACGGCCGCAAGGTTA
87	147	215	286	103	354	121	173	205	220	237	184	49	267	251	D_0__Bacteria; D_1__Acidobacteria; D_2__Acidobacteriia; D_3__Solibacterales; D_4__Solibacteraceae (Subgroup 3); D_5__Bryobacter; D_6__uncultured bacterium	TACGTAGGCAGCAAACGTTGTTCGGAGTTACTGGGCGTAAAGAGTACGTAGGCGGTTTGCCAAGTTTGGTGTGAAATCTCCTGGCTTAACTGGGAGGGTGCGCCGAATACTGGCGAGCTTGAGTGTTGGAGAGGGGAGCGGAATTCCTGGTGTAGCGGTGAAATGCGTAGATATCAGGAGGAACACCGGTGGTGTAGACGGCTCCCTGGACAACCACTGACGCTGAGGTACGAAAGCGTGGGTAGCAAACAGGATTAGATACCCTGGTAGTCCACGCCCTAAACGATGCAAACTTGGTGTAGGCAGTTCAGTCTGTCTGTGCCGGAGCTAACGCGTTAAGTTTGCCGCCTGGGGAGTACGGTCGCAAGGCTG
88	148	164	575	516	159	0	128	72	152	109	175	213	239	130	D_0__Bacteria; D_1__Proteobacteria; D_2__Gammaproteobacteria; D_3__Betaproteobacteriales; D_4__Burkholderiaceae	TACGTAGGGTGCAAGCGTTAATCGGAATTACTGGGCGTAAAGCGTGCGCAGGCGGCTTTGCAAGACAGATGTGAAATCCCCGGGCTCAACCTGGGAACTGCATTTGTGACTGCATGGCTAGAGTGCGGCAGAGGGGGATGGAATTCCGCGTGTAGCAGTGAAATGCGTAGATATGCGGAGGAACACCGATGGCGAAGGCAATCCCCTGGGCCTGCACTGACGCTCATGCACGAAAGCGTGGGGAGCAAACAGGATTAGATACCCTGGTAGTCCACGCCCTAAACGATGTCAACTGGTTGTTGGACGGCTTGCTGTTCAGTAACGAAGCTAACGCGTGAAGTTGACCGCCTGGGGAGTACGGCCGCAAGGTTG
89	87	160	147	70	176	450	54	172	285	346	175	242	106	301	D_0__Bacteria; D_1__Proteobacteria; D_2__Alphaproteobacteria; D_3__Caulobacterales; D_4__Hyphomonadaceae; D_5__SWB02; D_6__uncultured alpha proteobacterium	TACGAAGGGGGCTAGCGTTGTTCGGATTTACTGGGCGTAAAGCGCGTGTAGGCGGGTCGGTAAGTTGGGGGTGAAATCCCGAGGCTCAACCTCGGAACTGCCTCCAAAACTGTCGACCTGGAGCAAAGTAGAGGCGAGTGGAATTCCGAGTGTAGAGGTGAAATTCGTAGATATTCGGAGGAACACCAGTGGCGAAGGCGACTCGCTGGACTTTTGCTGACGCTGAGACGCGAAAGCGTGGGGAGCAAACAGGATTAGATACCCTGGTAGTCCACGCTGTAAACGATGAGAGCTAGTTGTCGGCACGCATGCGTGTCGGTGACGCAGCTAACGCATTAAGCTCTCCGCCTGGGGAGTACGGCCGCAAGGTTA
90	273	395	326	255	172	125	141	87	105	245	137	212	116	180	D_0__Bacteria; D_1__Proteobacteria; D_2__Alphaproteobacteria; D_3__Acetobacterales; D_4__Acetobacteraceae	TACGAAGGGGGCTAGCGTTGCTCGGAATGACTGGGCGTAAAGGGCGCGTAGGCGGATTGTACAGTCAGATGTGAAATTCCCGGGCTCAACCTGGGGGCTGCATTTGATACGTATGGTCTAGAGTCCGGAAGAGGGTGGTGGAATTCCCAGTGTAGAGGTGAAATTCGTAGATATTGGGAAGAACACCGGTGGCGAAGGCGGCCACCTGGTCCGGTACTGACGCTGAGGCGCGAAAGCGTGGGGAGCAAACAGGATTAGATACCCTGGTAGTCCACGCTGTAAACGATGTGTGCTGGATGTTGGGCGACCTAGTCGTTCAGTGTCGAAGCTAACGCGCTAAGCACACCGCCTGGGGAGTACGGCCGCAAGGTTG
91	0	0	73	173	257	118	290	293	162	248	213	251	283	354	D_0__Bacteria; D_1__Chloroflexi; D_2__TK10; D_3__metagenome; D_4__metagenome; D_5__metagenome; D_6__metagenome	TACGTAGGGGGCAAGCGTTGTCCGGATTTATTGGGCGTAAAGCGCTCGCAGGTGGTTCATTGCGTCGTGCGTGAAAGCCCCCGGCTCAACTGGGGAGTGTCGTGCGAAACGGGTGAACTAGAGGCCAGTAGGGGGATGCGGAATTCCGGGTGTAGTGGTGGAATGCGTAGAGATCCGGAGGAACACCAGCGGCGAAGGCGGCATCCTGGACTGGTCCTGACACTCAGGAGCGAAAGCGTGGGGAGCGATCCGGATTAGATACCCGGGTAGTCCACGCTGTAAACGATGAGTACTAGGTGTTGGGGGTATCGACCCCCTCAGTGCCGAAGCTAACGCGATAAGTACTCCGCCTGGGGACTACGGCCGCAAGGCTA
92	129	739	29	161	32	294	10	115	23	248	111	811	0	0	D_0__Bacteria; D_1__Dadabacteria; D_2__Dadabacteriia; D_3__Dadabacteriales; D_4__uncultured candidate division SBR1093 bacterium; D_5__uncultured candidate division SBR1093 bacterium; D_6__uncultured candidate division SBR1093 bacterium	TACGGAGGGGGCGAGCGTTGCTCGGAATTACTGGGCGTAAAGGGTCCGCAGGTGGCCTCGTAAGTTAGATGTGAAATCTTAGGGCTTAACCCTGAAACTGCATCTAATACTGCAAGGCTTGAGTCCAGGAGAGGTTGGCGGAATTCCAGGTGTAGCGGTGAAATGCGTAGATATCTGGAGGAACACCAGTGGCGAAGGCGGCCAACTGGCCTGGTACTGACACTCAGGGACGAAAGCGTGGGTAGCGAACCGGATTAGATACCCGGGTAGTCCACGCCCTAAACGTTGGATGCTAGGTGTGGGGATGAAAATCTCTGTGCCGAAGTTAACGCATTAAGCATCCCGCCTGGGGAGTACGGTCGCAAGATTG
93	0	255	157	188	266	204	217	236	111	273	84	102	252	350	D_0__Bacteria; D_1__Proteobacteria; D_2__Gammaproteobacteria; D_3__Betaproteobacteriales; D_4__Burkholderiaceae	TACGTAGGGTGCAAGCGTTAATCGGAATTACTGGGCGTAAAGCGTGCGCAGGCGGTTGTGCAAGACAGATGTGAAATCCCCGAGCTCAACTTGGGAACTGCATTTGTGACTGCACGGCTAGAGTGCGGCAGAGGGGGATGGAATTCCGCGTGTAGCAGTGAAATGCGTAGATATGCGGAGGAACACCGATGGCGAAGGCAATCCCCTGGGCCTGCACTGACGCTCATGCACGAAAGCGTGGGGAGCAAACAGGATTAGATACCCTGGTAGTCCACGCCCTAAACGATGTCAACTGGTTGTTGGGAGGGTTTCTTCTCAGTAACGTAGCTAACGCGTGAAGTTGACCGCCTGGGGAGTACGGCCGCAAGGTTG
94	70	199	109	150	184	227	233	229	195	220	122	168	208	309	D_0__Bacteria; D_1__Proteobacteria; D_2__Gammaproteobacteria; D_3__Betaproteobacteriales; D_4__Burkholderiaceae	TACGTAGGGTGCGAGCGTTAATCGGAATTACTGGGCGTAAAGCGTGCGCAGGCGGTTTTGTAAGACAGATGTGAAATCCCCGGGCTCAACCTGGGACCTGCATTTGTGACTGCAAGGCTGGAGTGCGGCAGAGGGGGATGGAATTCCGCGTGTAGCAGTGAAATGCGTAGATATGCGGAGGAACACCGATGGCGAAGGCAATCCCCTGGGCCTGCACTGACGCTCATGCACGAAAGCGTGGGGAGCAAACAGGATTAGATACCCTGGTAGTCCACGCCCTAAACGATGTCAACTGGTTGTTGGGTCTTCACTGACTCAGTAACGAAGCTAACGCGTGAAGTTGACCGCCTGGGGAGTACGGCCGCAAGGTTG
95	587	359	156	134	97	86	86	43	140	58	469	351	0	6	D_0__Bacteria; D_1__Dadabacteria; D_2__Dadabacteriia; D_3__Dadabacteriales; D_4__uncultured candidate division SBR1093 bacterium; D_5__uncultured candidate division SBR1093 bacterium; D_6__uncultured candidate division SBR1093 bacterium	TACGGAGGGGGCAAGCGTTGCTCGGAATTACTGGGCGTAAAGGGTCCGCAGGTGGCCTCGTAAGTTGAATGTGAAATCTCAGGGCTTAACCCTGAAACTGCATCCAATACTGCGAGGCTTGAGTCCAAGAGAGGTTGGCGGAATTCCCGGTGTAGCGGTGAAATGCGTAGATATCGGGAGGAACACCAGTGGCGAAGGCGGCCAACTGGCTTGGAACTGACACTCAGGGACGAAAGCGTGGGTAGCGAACCGGATTAGATACCCGGGTAGTCCACGCCCTAAACGATGGATGCTAGGTGTGGGGATGAAAATCTCTGTGCCGAAGTTAACGCATTAAGCATCCCGCCTGGGGAGTACGGTCGCAAGATTG
96	939	434	458	89	65	0	45	0	22	12	423	48	34	0	D_0__Bacteria; D_1__Proteobacteria; D_2__Gammaproteobacteria; D_3__Betaproteobacteriales; D_4__Nitrosomonadaceae; D_5__Nitrosomonas; D_6__metagenome	TACGTAGGGTGCGAGCGTTAATCGGAATTACTGGGCGTAAAGGGTGCGCAGGCGGTTATGTAAGTCAGATGTGAAATCCCCGGGCTTAACCTGGGAATTGCGTTTGAAACTACATGACTAGAGTGTAACAGAGGGAAGTGGAATTCCATGTGTAGCAGTGAAATGCGTAGAGATATGGAGGAACATCGATGGCGAAGGCAGCTTCCTGGGTTAACACTGACGCTCATGCACGAAAGCGTGGGGAGCAAACAGGATTAGATACCCTGGTAGTCCACGCCCTAAACTATGTCAACTAGTTGTCGGATCTTAACAGATTTGGTAACGTAGCTAACGCGTGAAGTTGACCGCCTGGGGAGTACGGTCGCAAGATTA
97	17	135	23	65	207	278	204	290	151	255	139	315	185	289	D_0__Bacteria; D_1__Planctomycetes; D_2__Phycisphaerae; D_3__Tepidisphaerales; D_4__WD2101 soil group	GACAGAGGTGCCAAGCGTTAGGCGGAATCACTGGGCTTAAAGCGTGTGTAGGCGGATGTCTAAGTACCTTGTGAAATCCCACGGCTCAACCGTGGAACTGCTTGGTATACTGGATGTCTTGAGCCAGCTAGGGGCTACCGGAACAAATGGTGGAGCGGTGAAATGCGTAGATATCATTTGGAACGCCAATGGTGAAAACAGGTAGCTGGGGCTGTGCTGACGCTGAGACACGAAAGCCAGGGGAGCGAACGGGATTAGATACCCCGGTAGTCCTGGCCGTAAACGATGTCGACTAGATCGCAGTGCCTCTGAAGGTATTGCGGTCGAAGCAAAAGTGCTAAGTCGACCGCCTGGGAAGTACGGTCGCAAGGCTA
98	122	267	116	82	310	126	200	104	229	238	58	96	282	256	D_0__Bacteria; D_1__Acidobacteria; D_2__Subgroup 6	TACGGGGGGGGCAAGCGTTGTTCGGAATTACTGGGCGTAAAGGGCTCGTAGGCGGCCAACTAAGTCATACGTGAAATCCCTCGGCTTAACCGGGGAACTGCGTCTGATACTGGATGGCTTGAGTTCGGGAGAGGGATGCGGAATTCCAGGTGTAGCGGTGAAATGCGTAGATATCTGGAGGAACACCGGTGGCGAAGGCGGCATCCTGGACCGATACTGACGCTGAGGAGCGAAAGCCAGGGGAGCAAACGGGATTAGATACCCCGGTAGTCCTGGCCCTAAACGATGAATGCTTGGTGTGGCGGGTATCGATCCCTGCCGTGCCGAAGCTAACGCATTAAGCATTCCGCCTGGGGAGTACGGTCGCAAGGCTG
99	0	0	135	229	220	80	283	119	260	177	23	15	610	332	D_0__Bacteria; D_1__Bacteroidetes; D_2__Bacteroidia; D_3__Flavobacteriales; D_4__Crocinitomicaceae; D_5__Crocinitomix	TACGGAGGGTCCAAGCGTTATCCGGAATCATTGGGTTTAAAGGGTTCGCAGGCGGTTCAATAAGTCAGTGGTGAAATCTCTCGGCTCAACCGAGAAACTGCCATTGATACTGTTAAACTTGAATATAGTTGGAGTAGGCGGAATGTGTAGTGTAGCGGTGAAATGCTTAGATATTACACAGAACACCGATAGCGAAGGCAGCTTACTAAACTATGATTGACGCTCATGAACGAAAGCGTGGGGAGCGAACAGGATTAGATACCCTGGTAGTCCACGCCGTAAACTATGATTACTCGATATTGGCGATATACGGTCAGTGTCTAAGCGAAAGTGATAAGTAATCCACCTGGGGAGTACGGTCGCAAGATTG
100	0	376	0	51	182	349	127	230	125	439	27	290	55	224	D_0__Bacteria; D_1__Acidobacteria; D_2__Subgroup 6	TACGGGGGGGGCAAGCGTTGTTCGGAATTACTGGGCGTAAAGGGTTCGTAGGTGGCTTGCTAAGTCAGACGTGAAATCCCTCAGCTTAACTGGGGAACTGCGTCTGAGACTGGTGAGCTTGAGTGCAGGAGAGGAACGCGGAATTCCAGGTGTAGCGGTGAAATGCGTAGATATCTGGAGGAACACCGGTGGCGAAGGCGGCGTTCTGGACTGCTACTGACACTGAGGAACGAAAGCCAGGGGAGCAAACGGGATTAGATACCCCGGTAGTCCTGGCCCTAAACGATGAATGCTTGGTGTGGCGGGTATCGATCCCTGCCGTGCCGCAGTTAACGCGTTAAGCATTCCGCCTGGGGAGTACGGTCGCAAGGCTG
101	55	89	46	69	141	272	187	486	114	442	61	77	100	328	D_0__Bacteria; D_1__Chloroflexi; D_2__Chloroflexia; D_3__Thermomicrobiales; D_4__JG30-KF-CM45	TACGTAGGGTCCGAGCGTTGTCCGGAGTTACTGGGCGTAAAGCGCGCGCAGGCGGCGGTGTTGGCTCGGCGTGAAAGCCCCCGGCTCAACCGGGGAGGGTCGTCGAGGACCGCACCGCTTGAGGGCGGTAGGGGCTGGTGGAATGCCTGGTGTAGTGGTGAAATGCGTAGAGATCAGGCGGAACACCCGTGGCGAAGGCGGCCAGCTGGGCCGTCCCTGACGCTGAGGCGCGAAGGCGTGGGGAGCGAACGGGATTAGATACCCCGGTAGTCCACGCAGTAAACGATGCCGACTAGGCGTGGGGGGAGTTGACCCCCTCCGTGCCGGAGCTAACGCGGGAAGTCGGCCGCCTGGGGAGTACGGCCGCAAGGCTA
102	0	4	0	0	141	824	154	1112	6	94	0	22	0	100	D_0__Bacteria; D_1__Bacteroidetes; D_2__Bacteroidia; D_3__Chitinophagales; D_4__Saprospiraceae; D_5__uncultured; D_6__uncultured bacterium	TACGGAGGGTGCGAGCGTTATCCGGAATCACTGGGTTTAAAGGGTGCGTAGGCGGTTATATAAGTCAGTGGTGAAAGGCCGTCGCTTAACGATGGGACTGCCATTGATACTGTATAACTTGAGAGAGGTTGAGGTTGGCGGAATGTGGCATGTAGCGGTGAAATGCTTAGATATGCCATAGAACACCAATTGCGAAGGCAGCTGACTAGACCTCATCTGACGCTGAGGCACGAAAGCGTGGGGAGCGAACAGGATTAGATACCCTGGTAGTCCACGCCCTAAACGATGCTTACTCGTTGTTTGACTGCCGCAAGGCGGATGAGTGACTAAGAGAAATCGATAAGTAAGCCACCTGGGGAGTACGACCGCAAGGTTG
103	125	175	221	144	160	33	196	45	145	155	253	494	124	180	D_0__Bacteria; D_1__Verrucomicrobia; D_2__Verrucomicrobiae; D_3__Verrucomicrobiales; D_4__DEV007; D_5__uncultured bacterium; D_6__uncultured bacterium	TACGAAGGTCCCAAGCGTTGTTCGGAATTACTGGGCGTAAAGCGTGTGTAGGCGGCAGGGCAAGTCAGATGTGAAATCCCGGGGCTCAACCCCGGAACGGCATCCGATACTGCCTTGCTCGAGTAGTGGAGGGGAGCCTGGAATTCACGGTGTAGCAGTGAAATGCGTAGATATCGTGAGGAACACTCGTGGCGAAGGCGAGGCTCTGGACACTTACTGACGCTGAGACACGAAGGCCAGGGGAGCAAAAAGGATTAGATACCCTTGTAGTCCTGGCAGTAAACGGTGCACGCTTGGTGTGGGAGGATTCGACCCCTTCCGCGCCGGAGCTAACGCGTTAAGCGTGCCGCCTGGGAAGTACGGTCGCAAGATTA
104	106	272	187	214	269	116	209	73	130	202	86	117	241	215	D_0__Bacteria; D_1__Acidobacteria; D_2__Subgroup 6	TACAGAGGGGGCAAGCGTTGTTCGGAATTACTGGGCGTAAAGGGCGCGTAGGCGGCCATCTAAGTCGGACGTGAAATCCCTCGGCTCAACCGAGGAACTGCGTCTGATACTGAATGGCTTGAGTTCGGGAGAGGGATGTGGAATTCCAGGTGTAGCGGTGAAATGCGTAGATATCTGGAGGAACATCTGTGGCGAAGGCGGCATCCTGGACCGACACTGACGCTGAGGCGCGAAAGCCAGGGGAGCAAACGGGATTAGATACCCCGGTAGTCCTGGCCCTAAACGATGAATGCTTGGTGTGGCGGGTATCGATCCCTGCCGTGCCGAAGCTAACGCATTAAGCATTCCGCCTGGGGAGTACGGTCGCAAGGCTG
105	34	958	75	414	0	8	0	0	0	7	59	837	0	0	D_0__Bacteria; D_1__Bacteroidetes; D_2__Bacteroidia; D_3__Flavobacteriales; D_4__NS9 marine group; D_5__metagenome; D_6__metagenome	TACGAAGGGTGCAAGCGTTATCCGGATTCATTGGGTTTAAAGGGTGCGTAGGCGGAGCGTTAAGTCAGTGGTGAAATCCCGCAGCTCAACTGTGGAATTGCCATTGATACTGGCGCTCTTGAGTGCGGTTGACGTGGGCGGAATGTGCCGTGTAGCGGTGAAATGCTTAGATATGGCACAGAACACCGATCGCGAAGGCAGCTCGCGAAGCCGCAACTGACGCTGAGGCACGAAAGCGTGGGGATCGAACAGGATTAGATACCCTGGTAGTCCACGCCGTAAACGATGATCACTCGTGATTGGCGATACACTGCCAGTCACCTAGCGAAAGCGTTAAGTGATCCACCTGGGGAGTACGATCGCAAGATTG
106	366	593	275	177	65	95	66	51	52	84	176	228	63	92	D_0__Bacteria; D_1__Proteobacteria; D_2__Alphaproteobacteria; D_3__Caulobacterales; D_4__Caulobacteraceae; D_5__Phenylobacterium	TACGAAGGGGGCTAGCGTTGCTCGGAATTACTGGGCGTAAAGGGCGCGTAGGCGGACAGTTTAGTCAGAGGTGAAAGCCCAGGGCTCAACCTTGGAATTGCCTTTGATACTGGCTGTCTTGAGTTCGGGAGAGGTGAGTGGAATGCCGAGTGTAGAGGTGAAATTCGTAGATATTCGGCGGAACACCAGTGGCGAAGGCGACTCACTGGCCCGATACTGACGCTGAGGCGCGAAAGCGTGGGGAGCAAACAGGATTAGATACCCTGGTAGTCCACGCTGTAAACGATGAGTGCTAGTTGTCGGCATGCATGCATGTCGGTGACGCAGCTAACGCATTAAGCACTCCGCCTGGGGAGTACGGTCGCAAGATTA
107	124	260	74	127	158	257	170	295	88	165	127	189	114	226	D_0__Bacteria; D_1__Gemmatimonadetes; D_2__Gemmatimonadetes; D_3__Gemmatimonadales; D_4__Gemmatimonadaceae; D_5__uncultured; D_6__uncultured Fibrobacteres bacterium	TACAGAGGGTGCGAGCGTTGTCCGGAATCACTGGGCGTAAAGGGCGCGTAGGCGGCTTGATAAGTAGGGGGTGAAATCTCATGGCTCAACTGTGAGGCTGCCTTCTAGACTGTCTGGCTTGAGCACAGTAGAGGCGAGTGGAATTCCCGGTGTAGCGGTGGAATGCGTAGAGATCGGGAAGAACATCGGTGGCGAAGGCGGCTCGCTGGGCTGTTGCTGACGCTGATGCGCGAAAGCGTGGGGAGCAAACAGGATTAGATACCCTGGTAGTCCACGCCGTAAACGATGGGTGCTAGGCGTCGGGGGGAGCGACCCCTTCGGTGCCGTCGCTAACGCAATAAGCACCCCGCCTGGGGAGTACGGTCGCAAGACTG
108	0	86	0	58	221	182	152	260	185	429	47	88	238	423	D_0__Bacteria; D_1__Actinobacteria; D_2__Acidimicrobiia; D_3__Microtrichales; D_4__Microtrichaceae; D_5__uncultured	GACGTAGGGGGCGAGCGTTGTCCGGATTTATTGGGCGTAAAGAGCTCGTAGGCGGTTGCGTAAGTCGGATGTGAAAACTCAGGGCTCAACCCTGAGACGCCATCCGATACTGCGCTGACTTGAATCCAGTAGGGGAGTGTGGAATTCCTGGTGTAGCGGTGAAATGCGCAGATATCAGGAGGAACACCCATGGCGAAGGCAGCACTCTGGGCTGGTATTGACGCTGAGGAGCGAAAGCATGGGTAGCGAACAGGATTAGATACCCTGGTAGTCCATGCCGTAAACGGTGGGCACTAGGTGTGGGGACTTTCAACGGTTTCCGTGCCGAAGCTAACGCATTAAGTGCCCCGCCTGGGGAGTACGGCCGCAAGGCTA
109	41	463	101	290	151	213	54	63	76	283	151	436	0	44	D_0__Bacteria; D_1__Proteobacteria; D_2__Alphaproteobacteria; D_3__Acetobacterales; D_4__Acetobacteraceae; D_5__uncultured	TACGAAGGGGGCTAGCGTTGCTCGGAATGACTGGGCGTAAAGGGCGCGTAGGCGGACTGTACAGTCAGATGTGAAATTCCCGGGCTCAACCTGGGGGCTGCATTTGATACGTATGGTCTAGAGTGAGGAAGAGGGTCGTGGAATTCCCAGTGTAGAGGTGAAATTCGTAGATATTGGGAAGAACACCGGTGGCGAAGGCGGCGACCTGGTCCTTTACTGACGCTGAGGCGCGAAAGCGTGGGGAGCAAACAGGATTAGATACCCTGGTAGTCCACGCTGTAAACGATGTGTGCTGGATGTTGGGCGACCTAGTCGTTCAGTGTCGTAGCTAACGCGATAAGCACACCGCCTGGGGAGTACGGCCGCAAGGTTG
110	14	88	70	106	153	240	242	290	177	200	142	157	184	280	D_0__Bacteria; D_1__Gemmatimonadetes; D_2__Gemmatimonadetes; D_3__Gemmatimonadales; D_4__Gemmatimonadaceae	TACAGAGGGTGCGAGCGTTGTCCGGAATCACTGGGCGTAAAGGGCGCGTAGGTGGCACGGTAAGCGTGCGGTGAAAGCTCGGGGCTCAACCCCGAGTCGGCCGTGCGAACTGCTGAGCTTGAGCATAGTAGAGGCAGATGGAATTCCGGGTGTAGCGGTGGAATGCGTAGATATCCGGAAGAACACCGGTGGCGAAGGCGGTCTGCTGGGCTATTGCTGACACTGAGGCGCGACAGCGTGGGGAGCAAACAGGATTAGATACCCTGGTAGTCCACGCCGTAAACGATGGGCACTAGGTCCTTGGGGGAGCGACCCCTTGAGGGCCGGCGCAAACGCATTAAGTGCCCCGCCTGGGGAGTACGGCCGCAAGGCTG
111	644	713	257	145	62	0	65	0	78	68	126	58	58	56	D_0__Bacteria; D_1__Proteobacteria; D_2__Alphaproteobacteria; D_3__Micropepsales; D_4__Micropepsaceae; D_5__uncultured	TACGAAGGGGGCTAGCGTTGTTCGGAATTACTGGGCGTAAAGCGCGCGCAGGCGGTTTTTCAAGTCAGTGGTGAAAGCCCGGAGCTCAACTCCGGAACTGCCATTGAAACTGTAAAACTTGAGGATGAGAGAGGTGAGTGGAATTCCCAGTGTAGAGGTGAAATTCGTAGATATTGGGAAGAACACCGGTGGCGAAGGCGGCTCACTGGCTCATATCTGACGCTCAGGCGCGACAGCGTGGGGATCAAACAGGATTAGATACCCTGGTAGTCCACGCCGTAAACGATGAATGCTAGCCGTTGGGCAGCTTGCTGTTCAGTGGCGCAGCTAACGCATTAAGCATTCCGCCTGGGGAGTACGGCCGCAAGGTTG
112	128	263	93	255	103	42	145	26	122	121	255	294	246	236	D_0__Bacteria; D_1__Proteobacteria; D_2__Alphaproteobacteria; D_3__Caulobacterales; D_4__Hyphomonadaceae; D_5__Hirschia	TACGAAGGGGGCTAGCGTTGTTCGGAATTACTGGGCGTAAAGCGCACGTAGGCGGGCTTGTAAGTAGGGGGTGAAATCCCAGGGCTCAACCCTGGAACTGCCTCCTAAACTGCAAGCCTGGAGGTCAGGAGAGGCGAGTGGAATACCGAGTGTAGAGGTGAAATTCGTAGATATTCGGTGGAACACCAGTGGCGAAGGCGACTCGCTGGACTGATACTGACGCTGAGGTGCGAAAGCGTGGGGAGCAAACAGGATTAGATACCCTGGTAGTCCACGCCTTAAACGATGAGAGCTAGTTGTCAGTAAGCATGCTTATTGGTGACGCAGCTAACGCATTAAGCTCTCCGCCTGGGGAGTACGGCCGCAAGGTTA
113	87	98	62	119	196	228	186	182	289	382	94	137	123	123	D_0__Bacteria; D_1__Proteobacteria; D_2__Alphaproteobacteria; D_3__Rhizobiales; D_4__Methyloligellaceae; D_5__uncultured; Ambiguous_taxa	TACGGAGGGGACTAGCGTTGTTCGGAATTACTGGGCGTAAAGCGCACGTAGGCGGATTTGTAAGTCAGGGGTGAAATCCCGGGGCTCAACCTCGGAACTGCCTTTGATACTGCAAATCTCGAGTCCGGAAGAGGTGAGTGGAATTCCTAGTGTAGAGGTGAAATTCGTAGATATTAGGAAGAACACCAGTGGCGAAGGCGGCTCACTGGTCCGGTACTGACGCTGAGGTGCGAAAGCGTGGGGAGCAAACAGGATTAGATACCCTGGTAGTCCACGCCGTAAACTATGGGTGCTAGCCGTCGGGGAGCATGCTCTTCGGTGGCGCAGCAAACGCATTAAGCACCCCGCCTGGGGAGTACGGTCGCAAGATTA
114	350	301	248	199	77	18	89	39	95	38	498	197	52	94	D_0__Bacteria; D_1__Proteobacteria; D_2__Gammaproteobacteria; D_3__Betaproteobacteriales; D_4__Burkholderiaceae	TACGTAGGGTGCGAGCGTTAATCGGAATTACTGGGCGTAAAGCGTGCGCAGGCGGTTTTGCAAGACCGATGTGAAATCCCCGGGCTTAACCTGGGAACTGCATTGGTGACTGCAAGGCTAGAGTGTGTCAGAGGGGGGTGGAATTCCACGTGTAGCAGTGAAATGCGTAGAGATGTGGAGGAACACCGATGGCGAAGGCAGCCCCCTGGGATAACACTGACGCTCAGGCACGAAAGCGTGGGGAGCAAACAGGATTAGATACCCTGGTAGTCCACGCCCTAAACGATGTCAACTAGTTGTCGGGGATTCATTTCCTTGGTAACGCAGCTAACGCGTGAAGTTGACCGCCTGGGGAGTACGGCCGCAAGGTTA
115	0	218	81	97	106	343	119	382	157	97	195	277	97	114	D_0__Bacteria; D_1__Proteobacteria; D_2__Gammaproteobacteria; D_3__Betaproteobacteriales; D_4__Nitrosomonadaceae; D_5__Ellin6067	TACGTAGGGTGCGAGCGTTAATCGGAATTACTGGGCGTAAAGCGTGCGCAGGCGGTTTTGTAAGCCAGATGTGAAATCCCCGGGCTTAACCTGGGAATGGCATTTGGGACTGCAAGGCTGGAGTGTGGCAGAGGAGACTGGAATTCCTGGTGTAGCAGTGAAATGCGTAGATATCAGGAGGAATACCGATGGCGAAGGCAGGTCTCTGGGCTAACACTGACGCTCATGCACGAAAGCGTGGGGAGCAAACAGGATTAGATACCCTGGTAGTCCACGCCCTAAACGATGTCGACTGGTTGTTGGGGGTTTGACACTCTCAGTAACGAAGCTAACGCGTGAAGTCGACCGCCTGGGGAGTACGGCCGCAAGGTTA
116	177	215	160	240	74	64	45	0	59	241	514	480	0	0	D_0__Bacteria; D_1__Proteobacteria; D_2__Alphaproteobacteria; D_3__Rhizobiales; D_4__A0839	TACGAAGGGGGCTAGCGTTGTTCGGAATTACTGGGCGTAAAGCGCGCGTAGGCGGTTTTGCAAGCCAGAGGTGAAATGCCTGAGCTCAACTTAGGAATTGCCTTTGGGACTGCGAGGCTTTGAGGACTGGAGAGGTGAGTGGAATTCCCAGTGTAGAGGTGAAATTCGTAGATATTGGGAAGAACACCAGTGGCGAAGGCGGCTCACTGGCCAGTTTCTGACGCTGTAGCGCGAAAGCGTGGGGATCAAACAGGATTAGATACCCTGGTAGTCCACGCTGTAAACGATGAGTGCTAGGCGTCGGCACGCTTGCGTGTCGGTGCCGCAGCTAACGCGTGAAGCACTCCGCCTGGGGAGTACGGTCGCAAGATTA
117	431	412	195	221	122	103	122	81	69	129	87	78	68	142	D_0__Bacteria; D_1__Proteobacteria; D_2__Alphaproteobacteria; D_3__Rhizobiales; Ambiguous_taxa; Ambiguous_taxa; D_6__uncultured bacterium	TACGAAGGGGGCTAGCGTTGCTCGGAATCACTGGGCGTAAAGCGCACGTAGGTGGGTCGTTAAGTCGGGGGTGAAATCCCAGAGCTCAACTCTGGAACTGCCTTCGATACTGGCGACCTTCGAGTCCGGGAGAGGTGAGTGGAACTGCGAGTGTAGAGGTGAAATTCGTAGATATTCGCAAGAACACCAGTGGCGAAGGCGGCTCACTGGCCCGGTACTGACACTGAGGTGCGAAAGCGTGGGGAGCAAACAGGATTAGATACCCTGGTAGTCCACGCCGTAAACGATGGAAGCTAGCCGTTGGTAAGCATGCTTATCAGTGGCGCAGCTAACGCATTAAGCTTCCCGCCTGGGGAGTACGGTCGCAAGATTA
118	33	182	554	524	0	19	0	0	0	22	335	538	18	25	D_0__Bacteria; D_1__Bacteroidetes; D_2__Bacteroidia; D_3__Chitinophagales; D_4__Saprospiraceae; D_5__uncultured; D_6__uncultured Devosia sp.	TACGGAGGGTGCAAGCGTTATCCGGAATCACTGGGTTTAAAGGGTGCGTAGGCGGTTTGATAAGTCAGTTGTGAAATTCCCCGGCTTAACCGGCGGGACTGCGATTGATACTGTCAGACTTGAATCAGGTTGAGGTAGGCGGAATGTGGCATGTAGCGGTGAAATGCATAGATATGCCATAGAACACCGATTGCGAAGGCAGCTTGCTGGACCTTGATTGACGCTGAGGCACGAAAGCGTGGGGAGCAAACAGGATTAGATACCCTGGTAGTCCACGCCCTAAACGATGTTTACTTGCTGTGTGATCTTCGGATTGCGTGGCGAAGCGAAAGCGCTAAGTAAACCACCTGGGGAGTACGCCGGCAACGGTG
119	88	147	106	158	260	170	117	154	290	180	111	186	99	177	D_0__Bacteria; D_1__Proteobacteria; D_2__Alphaproteobacteria; D_3__Rhizobiales; D_4__Rhizobiales Incertae Sedis; D_5__Nordella; Ambiguous_taxa	TACGAAGGGGGCTAGCGTTGTTCGGATTTACTGGGCGTAAAGCGCACGTAGGCGGGTCGTTAAGTCAGGGGTGAAATCCCGGAGCTCAACTCCGGAACTGCCTTTGATACTGGCGACCTTGAGGCTGGAAGAGGTTAGTGGAATTCCCAGTGTAGAGGTGAAATTCGTAGATATTGGGAAGAACACCAGTGGCGAAGGCGGCTAACTGGTCCAGATCTGACGCTGAGGTGCGAAAGCGTGGGGAGCAAACAGGATTAGATACCCTGGTAGTCCACGCCGTAAACTATGGGTGCTAGCTGTCAGCGGGCTTGCTCGTTGGTGGCGCAGCTAACGCATTAAGCACCCCGCCTGGGGAGTACGGTCGCAAGATTA
120	117	0	286	0	189	0	153	10	326	113	515	0	425	70	D_0__Bacteria; D_1__Acidobacteria; D_2__Subgroup 17	TACAGAGGTGGCAAGCGTTGTTCGGAATTACTGGGCGTAAAGGGCGCGTAGGCGGCCTTGTAAGTCCTGTGTGAAATCCCCTGGCTCAACTAGGGAATTGCACGGGAGACTGCTTGGCTTGAGTTCGGGAGAGGGAAGCGGAATTCCGGGTGTAGCGGTGAAATGCGTAGATATCCGGAGGAACACCGGTGGCGAAGGCGGCTTCCTGGACCGACACTGACGCTGAGGCGCGAAAGCTAGGGGAGCAAACGGGATTAGATACCCCGGTAGTCCTAGCTGTAAACGATGAGTGCTGGGTGTGGGAGGTATTAACCCCTCCTGTGCCGAAGCTAACGCATTAAGCACTCCGCCTGGGGAGTACGGTCGCAAGGCTG
121	22	39	60	87	229	32	236	52	278	372	32	17	353	391	D_0__Bacteria; D_1__Bacteroidetes; D_2__Bacteroidia; D_3__Chitinophagales; D_4__Saprospiraceae; D_5__uncultured	TACGGAGGGTGCAAGCGTTATCCGGAATCACTGGGTTTAAAGGGTGCGTAGGCGGTCTGATAAGTCAGTCGTGAAATCGCTGGGCTTAACCCATGCAACTGCGATTGATACTGTGAGACTTGAATGGGGTTGAGGCTGGCGGAATGTGGCATGTAGCGGTGAAATGCTTAGATATGCCATAGAACACCAATTGCGAAGGCAGCCAGCTGGGCCTTGATTGACGCTGAGGCACGAAAGCGTGGGGAGCAAACAGGATTAGATACCCTGGTAGTCCACGCCCTAAACGATGTTTACTTGCTGTTCCTGTGCAAATGGGAGCGGCGTAGCGAAAGCGATAAGTAAACCACCTGGGGAGTACGCCGGCAACGGTG
122	190	498	182	379	69	0	57	29	87	36	171	277	110	87	D_0__Bacteria; D_1__Bacteroidetes; D_2__Bacteroidia; D_3__Chitinophagales; D_4__Chitinophagaceae; D_5__Terrimonas	TACGGAGGGTGCAAGCGTTATCCGGATTCACTGGGTTTAAAGGGTGCGTAGGTGGGTTGGTAAGTCAGTGGTGAAATCTCCGAGCTTAACTTGGAAACTGCCATTGATACTATCAGTCTTGAATATTGTGGAGGTCAGCGGAATATGTCATGTAGCGGTGAAATGCTTAGATATGACATAGAACACCAATTGCGAAGGCAGCTGGCTACACATCTATTGACACTGAGGCACGAAAGCGTGGGGATCAAACAGGATTAGATACCCTGGTAGTCCACGCCCTAAACTATGGATACTCGACATTTGCGATACACAGTAAGTGTCTGAGCGAAAGCATTAAGTATCCCACCTGGGAAGTACGATCGCAAGATTG
123	0	0	0	0	231	210	326	27	172	363	0	0	577	211	D_0__Bacteria; D_1__Acidobacteria; D_2__Acidobacteriia; D_3__Solibacterales; D_4__Solibacteraceae (Subgroup 3); D_5__Bryobacter	TACGTAGGCAGCAAGCGTTGTTCGGAGTTACTGGGCGTAAAGAGTGCGTAGGCGGTCCTCTAAGTTCGGTGTGAAATCTCCCGGCTCAACTGGGAGGGTGCGCCGAAGACTGGAGGGCTTGAGTGTGGGAGAGGTAAGCGGAATTCCTGGTGTAGCGGTGAAATGCGTAGATATCAGGAGGAACACCTGCGGTGTAGACGGCTTACTGGACCATAACTGACGCTGAGGCACGAAAGCGTGGGTAGCAAACAGGATTAGATACCCTGGTAGTCCACGCCCTAAACGATGCATACTTGGTGTGGGCAGTTCATTCTGTCCGTGCCGGAGCTAACGCGTTAAGTATGCCGCCTGGGGAGTACGGTCGCAAGGCTG
124	0	69	0	54	196	430	283	371	60	255	0	148	9	241	D_0__Bacteria; D_1__Bacteroidetes; D_2__Bacteroidia; D_3__Flavobacteriales; D_4__NS9 marine group; D_5__metagenome; D_6__metagenome	TACGAAGGGTGCAAGCGTTATCCGGATTCATTGGGTTTAAAGGGTGCGTAGGTGGGGCGATAAGTCAGTGGTGAAATCTTGCGGCTCAACCGTAAAATTGCCATTGATACTGTCGCTCTTGAGTACGCTTGACGTGGGCGGAATGTGCCGTGTAGCGGTGAAATGCTTAGATATGGCACAGAACACCGATAGTGAAGACAGCTCACGAAGGCGAAACTGACACTGAGGCACGAAAGCGTGGGGATCGAACAGGATTAGATACCCTGGTAGTCCACGCCGTAAACGATGATCACTCGTGATTGGCGATATACGGTCAGTCACCTAGCGAAAGCGTTAAGTGATCCACCTGGGGAGTACGATCGCAAGATTG
125	47	109	381	305	209	61	176	51	213	77	131	217	83	48	D_0__Bacteria; D_1__Proteobacteria; D_2__Alphaproteobacteria; D_3__Caulobacterales; D_4__Hyphomonadaceae; D_5__SWB02; D_6__uncultured bacterium	TACGAAGGGGGCTAGCGTTGTTCGGATTTACTGGGCGTAAAGCGCGTGTAGGCGGATTTGTAAGTTGGGGGTGAAATCCCGAGGCTCAACCTCGGAACTGCCTCCAAAACTACAAGTCTGGACCTAAGTAGAGGCAAGTGGAATTGCGAGTGTAGAGGTGAAATTCGTAGATATTCGCAGGAACACCAGTGGCGAAGGCGACTTGCTGGACTTATGGTGACGCTGAGACGCGAAAGCGTGGGGAGCAAACAGGATTAGATACCCTGGTAGTCCACGCTGTAAACGATGAGAGCTAGTTGTCGGCACGCATGCGTGTCGGTGACGCAGCTAACGCATTAAGCTCTCCGCCTGGGGAGTACGGCCGCAAGGTTA
126	208	271	301	135	120	70	139	49	96	110	138	134	154	139	D_0__Bacteria; D_1__Proteobacteria; D_2__Alphaproteobacteria; D_3__Sphingomonadales; D_4__Sphingomonadaceae; D_5__uncultured; Ambiguous_taxa	TACGGAGGGAGCTAGCGTTGTTCGGAATTACTGGGCGTAAAGCGTGCGTAGGCGGTGACTCAAGTCAGAGGTGAAAGCCTGGAGCTCAACTCCAGAACTGCCTTTGAAACTAGGTCGCTAGAATCTGGGAGAGGTGAGTGGAATTCCGAGTGTAGAGGTGAAATTCGTAGATATTCGGAAGAACACCAGTGGCGAAGGCGGCTCACTGGACCAGAATTGACGCTGAGGCACGAAAGCGTGGGGAGCAAACAGGATTAGATACCCTGGTAGTCCACGCCGTAAACGATGATAACTAGCTGCCAGGGCTCTTAGAGCTTTGGTGGCGCAGCTAACGCATTAAGTTATCCGCCTGGGGAGTACGGTCGCAAGATTA
127	17	133	37	234	81	354	77	177	30	73	183	581	0	75	D_0__Bacteria; D_1__Bacteroidetes; D_2__Bacteroidia; D_3__Chitinophagales; D_4__Saprospiraceae; D_5__uncultured	TACGGAGGGTGCAAGCGTTATCCGGAATTACTGGGTTTAAAGGGTGCGTAGGCGGCGCTGTAAGTCAGGGGTGAAAGGTTCCGGCTCAACCGGAGAATTGCCTTTGATACTGCAGTGCTAGGATTGGGTTGAGGTTGGCGGAATGTGACATGTAGCGGTGAAATGCATAGATATGTCATAGAACACCGATTGCGAAGGCAGCCAACTGGACCTTGATTGACGCTGAGGCACGAAAGCGTGGGGAGCAAACAGGATTAGATACCCTGGTAGTCCACGCCCTAAACGATGCTAACTCGATGTGTGGCCCTAGAGGTTGCGCGTCCAAGCGAAAGCGATAAGTTAGCCACCTGGGGAGTACGTCCGCAAGGATG
128	0	386	23	76	118	220	129	196	175	101	28	276	234	46	D_0__Bacteria; D_1__Proteobacteria; D_2__Deltaproteobacteria; D_3__Syntrophobacterales; D_4__Syntrophaceae; D_5__uncultured	TACGTGGGGTGCGAGCGTTGTTCGGAATTACTGGGCGTAAAGCGCGTGTAGGCGGCCTATTATGTCAGGTGTGAAAGCCCTCGGCCTAACCGAGGAAGTGCGCCTGAAACTGCTAGGCTTGAGTACGAGAGAGGAGGACGGAATTCCCAGTGTAGAGGTGAAATTCGTAGATATTGGGAGGAACACCGGTGGCGAAAGCGGTTCTCTGGATCGATACTGACGCTGAGACGCGAAAGCGTGGGGAGCAAACAGGATTAGATACCCTGGTAGTCCACGCTGTAAACGATGGATATTAGTTGTTGCGAGTTTAACCCTCGCAGTGACGACGCTAACGCATTAAATATCCCGCCTGGGGATTACGGCCGCAAGGTTA
129	147	243	229	273	97	26	156	91	82	99	142	161	124	129	D_0__Bacteria; D_1__Proteobacteria; D_2__Gammaproteobacteria; D_3__Betaproteobacteriales; D_4__Burkholderiaceae	TACGTAGGGTGCAAGCGTTAATCGGAATTACTGGGCGTAAAGCGTGCGCAGGCGGTCGTGCAAGACAGATGTGAAATCCCCGGGCTCAACCTGGGAACTGCATTTGTGACTGCACGGCTGGAGTGCGGCAGAGGGGGATGGAATTCCGCGTGTAGCAGTGAAATGCGTAGATATGCGGAGGAACACCGATGGCGAAGGCAATCCCCTGGGCCTGCACTGACGCTCATGCACGAAAGCGTGGGGAGCAAACAGGATTAGATACCCTGGTAGTCCACGCCCTAAACGATGTCAACTGGTTGTTGGACGGCTTGCTGTTCAGTAACGAAGCTAACGCGTGAAGTTGACCGCCTGGGGAGTACGGCCGCAAGGTTG
130	0	82	0	266	208	71	194	169	240	129	33	237	227	129	D_0__Bacteria; D_1__Chloroflexi; D_2__Anaerolineae; D_3__Caldilineales; D_4__Caldilineaceae; D_5__uncultured	TACGTAGGTGACAAGCGTTATCCGGAATTACTGGGCGTAAAGCGCACGCAGGCGGCTAGGTAAGTCTGACGTGAAATCTCCCGGCTTAACTGGGAGGGGTCGTTGGAAACTGCTTGGCTTGAGGCGATGAGAGGGGTGTGGAATTCCCGGTGTAGTGGTGGAATGCGTAGATATCGGGAGGAACATCAGTGGCGAAAGCGGCACCCTGGCATTAGCCTGACGCTCAGGTGCGAAAGCGTGGGGAGCGAACGGGATTAGATACCCCGGTAGTCCACGCCGTAAACGATGAACACTAGGTGTGGGTGGTCTCAAAATCATCTGTGCCGAAGTCAACGCGATAAGTGTTCCGCCTGGGGAGTACGGCCGCAAGGCTA
131	0	53	0	26	268	323	132	141	205	203	0	168	166	279	D_0__Bacteria; D_1__Acidobacteria; D_2__Blastocatellia (Subgroup 4); D_3__Blastocatellales; D_4__Blastocatellaceae; D_5__Blastocatella	TACGTAGGGACCAAGCGTTGTTCGGATTTACTGGGCGTAAAGGGCGCGTAGGCGGCGTGGTAAGTCAGCTGTGAAATCTCCGAGCTTAACTCGGAACGGTCAGCTGATACTGCTGTGCTAGAGTACAGAAGGGGCAATCGGAATTCTTGGTGTAGCGGTGAAATGCGTAGATATCAAGAGGAACACCTGAGGTGAAGACGGGTTGCTGGGCTGATACTGACGCTGATGCGCGAAAGCTAGGGTAGCAAACGGGATTAGATACCCCGGTAGTCCTAGCCCTAAACGATGAATGCTTGGTGTCTGGAGTTTTAAATCTCCGGGTGCCGTCGCTAACGCTTTTAGCATTCCGCCTGGGGAGTACGCACGCAAGTGTG
132	38	93	90	58	291	98	85	341	58	169	48	135	169	270	D_0__Bacteria; D_1__Proteobacteria; D_2__Deltaproteobacteria; D_3__Syntrophobacterales; D_4__Syntrophaceae; D_5__uncultured; D_6__uncultured Myxococcales bacterium	TACGGAGGGTGCAAGCGTTGTTCGGAATTACTGGGCGTAAAGCGCGTGTAGGTGGCTTGTCATGTCAGGTGTGAAAGCCCTCGGCCTAACCGAGGAAGTGCGCCTGAAACTGCCAAGCTTGAGTACGAGAGAGGAGGACGGAATTCCCAGTGTAGAGGTGAAATTCGTAGATATTGGGAGGAACACCGGTGGCGAAAGCGGTTCTCTGGATCGATACTGACACTAAGACGCGAAAGCGTGGGGATCAAACAGGATTAGATACCCTGGTAGTCCACGCCGTAAACGATGGATATTAGTTGTTGCGAGTTTAACCCTCGCAGTGACGAAGCTAACGCATTAAATATCCCGCCTGGGAAGTACGGCCGCAAGGTTA
133	0	263	0	62	0	471	0	161	0	188	0	767	0	0	D_0__Bacteria; D_1__Acidobacteria; D_2__Subgroup 6	TACGGGGGGGGCAAGCGTTGTTCGGAATTACTGGGCGTAAAGGGCTCGTAGGCGGCCAACTAAGTCAGACGTGAAATCCCTCGGCTCAACCGGGGAACTGCGTCTGATACTGGATGGCTTGAATCCGGGAGAGGGATGCGGAATTCCAGGTGTAGCGGTGAAATGCGTAGATATCTGGAGGAACACCGGTGGCGAAGGCGGCATCCTGGACCGGCATTGACGCTGAGGAGCGAAAGCCAGGGGAGCAAACGGGATTAGATACCCCGGTAGTCCTGGCCCTAAACGATGAATGCTTGGTGTGGCGGGTATCGATCCCTGCCGTGCCGAAGCTAACGCATTAAGCATTCCGCCTGGGGAGTACGGTCGCAAGGCTG
134	68	142	144	352	55	29	84	39	64	77	177	206	263	180	D_0__Bacteria; D_1__Proteobacteria; D_2__Alphaproteobacteria; D_3__Rhizobiales; D_4__A0839	TACGAAGGGGGCTAGCGTTGTTCGGAATTACTGGGCGTAAAGCGCGCGTAGGCGGTTTTACAAGCCAGAGGTGAAATGCCTGAGCTCAACTTAGGAATTGCCTTTGGAACTGTATGGCTTTGAGGACGAGAGAGGTGAGTGGAATTCCCAGTGTAGAGGTGAAATTCGTAGATATTGGGAAGAACACCGGTGGCGAAGGCGGCTCACTGGCTCGTTTCTGACGCTGTAGCGCGAAAGCGTGGGGATCAAACAGGATTAGATACCCTGGTAGTCCACGCTGTAAACGATGAGTGCTAGGCGTCGGCACGCTTGCGTGTCGGTGCCGCAGCTAACGCGTGAAGCACTCCGCCTGGGGAGTACGGTCGCAAGATTA
135	0	12	87	1318	46	25	76	40	38	38	6	5	95	85	D_0__Bacteria; D_1__Proteobacteria; D_2__Gammaproteobacteria; D_3__Gammaproteobacteria Incertae Sedis; D_4__Unknown Family; D_5__Candidatus Ovatusbacter; D_6__uncultured bacterium	TACAGAGGGTGCGAGCGTTAATCGGAATTACTGGGCGTAAAGGGTGCGTAGGTGGTGACTTAAGTTAGGTGTGAAAGTCCTGGGCTTAACCTGGGGATTGCGCCTGATACTGGGATACTAGAGTATTGTAGAGGAAAGTGGAATTTCCGGTGTAGCGGTGAAATGCGTAGATATCGGAAGGAACATCGGTGGCGAAGGCGACTTTCTGGACAGATACTGACACTGAGGCACGAAAGCGTGGGGAGCAAACAGGATTAGATACCCTGGTAGTCCATGCTGTAAACGATGAAGACTGGCTGTTGGGAGCCTAAGGGTTTTTAGTAGCGAAGCTAACGCGTTAAGTCTTCCGCCTGGGGAGTACGGCCGCAAGGTTA
136	0	84	25	142	131	110	155	211	142	189	33	293	153	200	D_0__Bacteria; D_1__Bacteroidetes; D_2__Bacteroidia; D_3__Chitinophagales; D_4__Saprospiraceae; D_5__Phaeodactylibacter; D_6__metagenome	TACGGAGGGTGCAAGCGTTATCCGGAATCACTGGGTTTAAAGGGTGCGTAGGCGGCTTGATAAGTCAGAGGTGAAAGCCCGCAGCTTAACTGCGGAACGGCCTTTGATACTGTTGAGCTTGAAACAGGACGAGGTTGGCGGAATGTGGCATGTAGCGGTGAAATGCATAGATATGCCATAGAACACCGATTGCGAAGGCAGCTGGCTAGACCTGATTTGACGCTGAGGCACGAAAGCGTGGGGAGCGAACAGGATTAGATACCCTGGTAGTCCACGCCCTAAACGATGCTCACTCGACGTACGGTAGTAATATTGTGCGTCCAAGCGAAAGCGATAAGTGAGCCACCTGGGGAGTACGTCGGCAACGATG
137	23	99	43	121	112	244	228	309	85	179	47	69	113	164	D_0__Bacteria; D_1__Proteobacteria; D_2__Gammaproteobacteria; D_3__Steroidobacterales; D_4__Steroidobacteraceae; D_5__Steroidobacter	TACAGAGGGTGCGAGCGTTAATCGGAATTACTGGGCGTAAAGCGCGCGTAGGCGGCTTTGCAAGTCGGGTGTGAAATCCCCAAGCTTAACTTGGGAACTGCACTCGAGACTGCATTGCTAGAGTATGGGAGAGGGAAGTGGAATTTCAGGTGTAGCGGTGAAATGCGTAGATATCTGAAGGAACATCAGTGGCGAAAGCGACTTCCTGGACCAATACTGACGCTCATGTGCGAAAGCGTGGGGAGCAAACAGGATTAGATACCCTGGTAGTCCACGCCATAAACGATGAGAACTGGATGTCGGGAGGGTCTGCCTCTCGGTGTCGTAGCTAACGCGTTAAGTTCTCCGCCTGGGGAGTACGGCCGCAAGGTTG
138	105	161	69	96	113	148	92	121	134	158	98	206	187	131	D_0__Bacteria; D_1__Acidobacteria; D_2__Acidobacteriia; D_3__Solibacterales; D_4__Solibacteraceae (Subgroup 3)	TACGTAGGCAGCAAACGTTGTTCGGAATTACTGGGCGTAAAGAGTGTGTAGGCGGTTGGGCAAGTCTGGTGTGAAATCTCCCGGCTTAACTGGGAGGGTGCGCTAGAAACTGCTTGACTTGAGTGTCGGAGAGGAAGGCGGAATTCCTGGAGTAGCGGTGAAATGCGTAGATATCAGGAGGAACACCAGCGGTGTAGACGGCCTTCTGGACGACAACTGACGCTGAGACACGAAAGCGTGGGGAGCAAACAGGATTAGATACCCTGGTAGTCCACGCCCTAAACGATGCATACTTGGTGTGAGTCCTTCAGTGGATTCGTGCCGGAGCTAACGCGTTAAGTATGCCGCCTGGGGAGTACGGTCGCAAGGCTG
139	51	73	261	220	115	128	130	124	116	87	97	163	91	160	D_0__Bacteria; D_1__Proteobacteria; D_2__Deltaproteobacteria; D_3__NB1-j	TACGGAGGGTGCAAGCGTTGTCCGGATTCATTGGGCGTAAAGCGAGTGTAGGCGGTTTGACAAGTCGAATGTGAAATCCCGGGGCCCAACCCCGGAACTGCATCCGATACTGTCTGGCTAGAGTCCCGGAGAGGGTGGCGGAATTCCCGGTGTAGGGGTGAAATCCGTAGATATCGGGAGGAACACCAGTGGCGAAGGCGGCCACCTGGACGGTGACTGACGCTGAGACTCGAAAGCGTGGGTAGCAAACAGGATTAGATACCCTGGTAGTCCACGCTGTAAACGGTGAGTGCTCGTCGTCGTGGGTATTGACCCCTGCGGTGACCAAGTTAACACATGAAGCACTCCGCCTGGGAAGTACGGTCGCAAGACTA
140	20	101	39	45	175	248	149	399	32	163	41	129	88	177	D_0__Bacteria; D_1__Proteobacteria; D_2__Gammaproteobacteria; D_3__PLTA13	TACAGAGGGTGCGAGCGTTAATCGGAATTACTGGGCGTAAAGCGCACGTAGACGGTTCTGTAAGTCGGATGTGAAAGCCCCGGGCTTAACCTGGGAACTGCATTCGAGACTGCATTACTGGAGTATGGGAGAGGGCAGTGGAATTTCCGGTGTAGCGGTGAAATGCGTAGATATCGGAAGGAACATCAGTGGCGAAAGCGACTGCCTGGCCCAATACTGACGTTCATGTGCGAAAGCGTGGGGAGCAAACAGGATTAGATACCCTGGTAGTCCACGCCATAAACGATGACAACTAGATGTCGAGAGGGTTAGCCTCACGGTGTCGCAGCTAACGCGTTAAGTTGTCCGCCTGGGGAGTACGGCCGCAAGGTTG
141	50	63	254	126	99	88	106	139	120	124	102	121	202	162	D_0__Bacteria; D_1__Proteobacteria; D_2__Deltaproteobacteria; D_3__NB1-j; D_4__uncultured organism; D_5__uncultured organism; D_6__uncultured organism	TACGGAGGGTGCAAGCGTTGTTCGGATTCATTGGGCGTAAAGCGAGTGTAGGCGGTTTGACAAGTCGGATGTGAAATCCCGGGGCCCAACCCCGGAACTGCATCCGATACTGTCTGGCTAGAGTCCCGGAGAGGGTGGCGGAATTCCCGGTGTAGGGGTGAAATCCGTAGATATCGGGAGGAACACCAGTGGCGAAGGCGGCCACCTGGACGGTGACTGACGCTGAGACTCGAAAGCGTGGGTAGCAAACAGGATTAGATACCCTGGTAGTCCACGCTGTAAACGGTGAGTGCTCGTCGTCGTGGGTATTGACCCCTGCGGTGACCAAGTTAACACATGAAGCACTCCGCCTGGGAAGTACGGTCGCAAGACTA
142	11	62	13	79	164	101	142	176	179	171	41	61	185	360	D_0__Bacteria; D_1__Planctomycetes; D_2__Planctomycetacia; D_3__Planctomycetales; D_4__Rubinisphaeraceae; D_5__uncultured; D_6__uncultured bacterium	CACGTACTGTGCGAACGTTATTCGGAATCACTGGGCTTAAAGGGTGCGCAGGCGGCGATTCAAGTCAGGTGTGAAAGGCTTCGGCTCAACCGGGGCACTGCGCTTGAAACTGGATCGCTGGAGTATCTCAGGGGTGTGCGGAACTGCCAGTGGAGCGGTGAAATGTGTTGATATTGGCAGGAACACCGGAGGCGAAGGCGGCACACTGGGGGATAACTGACGCTGAGGCACGAAAGCCAGGGGAGCGAACGGGATTAGATACCCCGGTAGTCCTGGCTGTAAACGATGAGTACTGAGCGGAAGGAAGTCAGCTTTTTTCTGCTGTAGTGAAAACGTTAAGTACTCCGCCTGGGGAGTATGGTCGCAAGGCTG
143	194	144	134	310	165	14	85	0	226	19	343	81	0	17	D_0__Bacteria; D_1__Nitrospirae; D_2__Nitrospira; D_3__Nitrospirales; D_4__Nitrospiraceae; D_5__Nitrospira	TACGAAGGTGGCAAGCGTTGTTCGGATTTACTGGGCGTACAGGGAGCGTAGGCGGTTAGGTAAGCCCTCCGTGAAATCTCCGGGCCTAACCCGGAAAGTGCGGAGGGGACTGCTTAGCTAGAGGATGGGAGAGGAGCGCGGAATTCCCGGTGTAGCGGTGAAATGCGTAGAGATCGGGAGGAAGGCCGGTGGCGAAGGCGGCGCTCTGGAACATTTCTGACGCTGAGGCTCGAAAGCGTGGGGAGCAAACAGGATTAGATACCCTGGTAGTCCACGCCTTAAACGATGAATACTAAGTGTCGGCGGGTTACCGCCGGTGCCGCAGCTAACGCATTAAGTATTCCGCCTGGGAAGTACGGCCGCAAGGTTG
144	0	75	176	148	93	65	113	55	99	126	215	176	222	168	D_0__Bacteria; D_1__Cyanobacteria; D_2__Melainabacteria; D_3__Obscuribacterales; D_4__uncultured bacterium; D_5__uncultured bacterium; D_6__uncultured bacterium	GACGTAGGATGCAAGCGTTGTCCGGATTTATTGGGCGTAAAGAGTTCGTAGGCTGTTTGTTAAGTCTGATGTTAAAGACTGGGGCTCAACCTCGGAAATGCATTGGATACTGGCAGACTGGAGTGCAGTAGAGGCTAGTGGAATTCCCAGTGTAGCGGTGAAATGCGTAGATATTGGGAAGAACACCGGTGGCGTAGGCGACTAGCTGGGCTGTAACTGACGCTGAGGAACGAAAGCCAGGGGAGCGAATGGGATTAGATACCCCAGTAGTCCTGGCCGTAAACGATGGATACTAGGCGTAGTGGGTATCGACCCCTGCTGTGCCGCAGCTAACGCGATAAGTATCCCGCCTGAGTAGTACGGCCGCAAGGTTG
145	0	129	57	139	116	169	84	205	121	181	63	230	66	155	D_0__Bacteria; D_1__Proteobacteria; D_2__Alphaproteobacteria; D_3__Caulobacterales; D_4__Hyphomonadaceae; D_5__SWB02	TACGAAGGGGGCTAGCGTTGTTCGGATTTACTGGGCGTAAAGCGCGTGTAGGCGGATTTGTAAGTTGGGGGTGAAATCCCGAGGCTCAACCTCGGAACTGCCTCCAAAACTACAAGTCTGGAGCAAGATAGAGGCAAGTGGAATTGCGAGTGTAGAGGTGAAATTCGTAGATATTCGCAGGAACACCAGTGGCGAAGGCGACTTGCTGGATCTTTGCTGACGCTGAGACGCGAAAGCGTGGGGAGCAAACAGGATTAGATACCCTGGTAGTCCACGCTGTAAACGATGAGAGCTAGTTGTCGGCACGCATGCGTGTCGGTGACGCAGCTAACGCATTAAGCTCTCCGCCTGGGGAGTACGGCCGCAAGGTTA
146	443	132	272	0	171	0	172	0	0	0	0	0	362	147	D_0__Bacteria; D_1__Nitrospirae; D_2__Nitrospira; D_3__Nitrospirales; D_4__Nitrospiraceae; D_5__Nitrospira	TACGAAGGTGGCAAGCGTTGTTCGGATTCACTGGGCGTACAGGGTGTGTAGGCGGTTTGGTAAGCCTTCTGTTAAAGCTTCGGGCCCAACCCGGAAAGCGCAGAGGGTACTGCCAGGCTAGAGGGTGGGAGAGGAGCGCGGAATTCCCGGTGTAGCGGTGAAATGCGTAGAGATCGGGAGGAAGGCCGGTGGCGAAGGCGGCGCTCTGGAACACACCTGACGCTGAGACACGAAAGCGTGGGGAGCAAACAGGATTAGATACCCTGGTAGTCCACGCCCTAAACTATGGATACTAAGTGTCGGCGGGTTACCGCCGGTGCCGCAGCTAACGCATTAAGTATCCCGCCTGGGAAGTACGGCCGCAAGGTTG
147	226	105	163	0	177	144	177	122	120	90	106	0	96	155	D_0__Bacteria; D_1__Proteobacteria; D_2__Alphaproteobacteria; D_3__Micropepsales; D_4__Micropepsaceae; D_5__uncultured	TACGAAGGGGGCTAGCGTTGTTCGGAATTACTGGGCGTAAAGCGCGCGCAGGCGGCTATCCAAGTCAGTGGTGAAAGCCCGGAGCTCAACTCCGGAACTGCCATTGAAACTGTTTAGCTTGAGGACGAGAGAGGTGAGTGGAATTCCCAGTGTAGAGGTGAAATTCGTAGATATTGGGAAGAACACCGGTGGCGAAGGCGGCTCACTGGCTCGTATCTGACGCTCAGGCGCGACAGCGTGGGGATCAAACAGGATTAGATACCCTGGTAGTCCACGCCGTAAACGATGAATGCTAGCCGTTGGGCAGCTTGCTGTTCAGTGGCGCAGCTAACGCATTAAGCATTCCGCCTGGGGAGTACGGCCGCAAGGTTG
148	0	120	7	157	87	302	90	260	50	183	14	341	0	69	D_0__Bacteria; D_1__Bacteroidetes; D_2__Bacteroidia; D_3__Chitinophagales; D_4__Saprospiraceae; D_5__uncultured	TACGGAGGGTGCGAGCGTTATCCGGAATCACTGGGTTTAAAGGGTGCGTAGGCGGCGAGATAAGTCAGTTGTGAAATTCCCCGGCTCAACCGGCGGGACTGCGATTGATACTGTTTTGCTTGAATCGGGTTGAGGCAGGCGGAATGTGGCATGTAGCGGTGAAATGCTTAGATATGCCATAGAACACCGATTGCGAAGGCAGCTTGCTGGGCCTTGATTGACGCTGAGGCACGAAAGCGTGGGGAGCAAACAGGATTAGATACCCTGGTAGTCCACGCCCTAAACGATGTTTACTTGCTGTTCCCCTTTTGGGGGGAGTGGCGAAGCGAAAGCGATAAGTAAACCACCTGGGGAGTACGCCGGCAACGGTG
149	60	128	138	248	120	126	156	124	37	168	42	147	54	115	D_0__Bacteria; D_1__Proteobacteria; D_2__Alphaproteobacteria; D_3__Caulobacterales; D_4__Hyphomonadaceae; D_5__Hirschia	TACGAAGGGGGCTAGCGTTGTTCGGAATTACTGGGCGTAAAGCGCACGTAGGCGGGTTTGTAAGTAGAGGGTGAAATCCCAGGGCTCAACCCTGGAACTGCCTTCTAAACTGCAAGCCTGGAGGTCAGGAGAGGCGAGTGGAATACCGAGTGTAGAGGTGAAATTCGTAGATATTCGGTGGAACACCAGTGGCGAAGGCGACTCGCTGGACTGATACTGACGCTGAGGTGCGAAAGCGTGGGGAGCAAACAGGATTAGATACCCTGGTAGTCCACGCCTTAAACGATGAGAGCTAGTTGTCAGTAAGCATGCTTATTGGTGACGCAGCTAACGCATTAAGCTCTCCGCCTGGGGAGTACGGCCGCAAGGTTA
150	60	255	38	90	83	99	77	85	86	135	132	213	102	175	D_0__Bacteria; D_1__Chloroflexi; D_2__Dehalococcoidia; D_3__S085; D_4__metagenome; D_5__metagenome; D_6__metagenome	TACGTAGGTGGCAAGCGTTGTCCGGATTTACTGGGCGTAAAGGGCGTGCAGGCGGTTTGTTAAGTCTAGGGTGAAAGCTCCCGGCTCAACTGGGAGAGGTCCTTGGATACTGGCGAACTTGAGGGATGCAGAGGAAAGTGGAATTCCCGGTGTAGTGGTGATATGCGTAGATATCGGGAGGAACACCAGTGGCGAAGGCGGCTTTCTGGGCATTTCCTGACGCTGAGACGCGAAAGCGTGGGGAGCGAACCGGATTAGATACCCGGGTAGTCCACGCCGTAAACGATGGACACTAGGTGTAGGGGGTATCGACCCCCTCTGTGCCGTAGCTAACGCAATAAGTGTCCCGCCTGGGGAGTACGGCCGCAAGGCTA
151	334	162	259	89	71	52	60	29	53	110	147	26	102	113	D_0__Bacteria; D_1__Planctomycetes; D_2__OM190; D_3__uncultured bacterium; D_4__uncultured bacterium; D_5__uncultured bacterium; D_6__uncultured bacterium	TACGGTGTGTGCAAGCGTTACTCGGAATCACTGGGCTTAAAGAGCACGTAGGCGGAGCTGCAAGTCGTTTGTGAAATCCCTCGGCTCAACCGGGGAACGGCAGGCGAAACTGCGGCTCTCGAGTGCAAGAGGGGAGAGCGGAACTTCTGGTGGAGCGGTGAAATGCGTAGATATCAGAAGGAACATCGGTGGCGAAAGCGGCTCTCTGGATTGCAACTGACGCTGAGGTGCGAAAGCCAGGGGAGCGAACGGGATTAGATACCCCGGTAGTCCTGGCCCTAAACGATGGGCACTAGGTAGGGGAGGCTCCATGCCATCCCTGCTGTAGCAAAAGTCTTAAGTGCCCCGCCTGGGGAGTACAGTCGCAAGGCCG
152	39	147	30	45	78	231	61	179	43	151	102	260	153	83	D_0__Bacteria; D_1__Chloroflexi; D_2__TK10; D_3__uncultured Chloroflexus sp.; D_4__uncultured Chloroflexus sp.; D_5__uncultured Chloroflexus sp.; D_6__uncultured Chloroflexus sp.	TACGTAGGGGGCAAGCGTTGTCCGGATTTATTGGGCGTAAAGCGCTCGCAGGTGGTTGGCTGCGTCGTGCGTGAAAGACCCCGGCTCAACTGGGGGATGTCGTGCGATACGGGCGAACTGGAGGCCAGTAGGGGGATGCGGAATTCCGGGTGTAGTGGTGGAATGCGTAGAGATCCGGAGGAACACCAGCGGCGAAGGCGGCATCCTGGACTGGTCCTGACACTCATGAGCGAAAGCGTGGGGAGCGATCCGGATTAGATACCCGGGTAGTCCACGCCGTAAACGATGTGCACTAGGTGTCGGGGGTATCGACCCCCTCGGTGCCGCAGCTAACGCGATAAGTGCACCGCCTGGGGACTACGGCCGCAAGGCTA
153	235	156	98	88	122	42	91	89	135	94	145	90	95	109	D_0__Bacteria; D_1__Proteobacteria; D_2__Alphaproteobacteria; D_3__Rickettsiales; D_4__AB1; D_5__uncultured proteobacterium; D_6__uncultured proteobacterium	GACAGAGGGTGCTAGCGTTGTTCGGAATGACTGGGCGTAAAGGGCGCGTAGGCGGTTATATTAGTCAAGCGTGAAAGCCCCGGGCTTAACCCGGGAATTGCGCCTGAAACGGTATAACTAGAGGACGAGAGAGGAAAGCGGAATTCCTAGTGTAGAGGTGAAATTCGTAGATATTAGGAGGAACATCAGAGGCGAAGGCGGCTTTCTGGCTCGTTACTGACGCTGAGGCGCGAAAGCGTGGGGAGCAAACAGGATTAGATACCCTGGTAGTCCACGCCGTAAACTATGAGTGCTAGACGTTGGTTCTTTAAGGATCAGTGTCGGAGCAAACGCAATAAGCACTCCGCCTGAGTAGTACGGTCGCAAGATTA
154	0	62	130	247	130	75	125	124	208	111	79	37	79	168	D_0__Bacteria; D_1__Planctomycetes; D_2__Planctomycetacia; D_3__Pirellulales; D_4__Pirellulaceae; D_5__Pirellula; D_6__metagenome	GACGAACCGTCCGAACGTTATTCGGTATCACTGGGCTTAAAGAGTTCGTAGGCGGCCCGACAGGTGAGGTGTGAAATCCCTCGGCTCAACCGAGGAATTGCGCTTCAAACCGTCAGGCTTGAGGGAGATAGAGGTGAGCGGAACAGATGGTGGAGCGGTGAAATGCGTTGATATCATCTGGAACACCGGTGGCGAAAGCGGCTCACTGGATCTTTTCTGACGCTGAGGAACGAAAGCTAGGGTAGCGAACGGGATTAGATACCCCGGTAGTCCTAGCCGTAAACGATGAGCACTAGTCTGTGGGGACCCTCACATCCTCTCGGACGTAGCGAAAGTGTTAAGTGCTCCGCCTGGGGAGTATGGTCGCAAGGCTG
155	0	25	17	98	186	107	142	112	126	124	293	203	0	141	D_0__Bacteria; D_1__Proteobacteria; D_2__Deltaproteobacteria; D_3__Myxococcales; D_4__Nannocystaceae; D_5__Nannocystis	TACGGAGGGTGCAAACGTTGCTCGGAATCATTGGGCGTAAAGCGCACGTAGGCGGCCTATCAAGTCGGATGTGAAAGCCCTGGGCTCAACCCAGGAAGTGCATCCGAAACTGACGGGCTTGAATACCGGAGGGGCCCAGAGAATTCCCGGTGTAGAGGTGAAATTCGTAGATATCGGGAGGAATACCAGTGGCGAAGGCGCTGGGCTGGACGGTTATTGACGCTGAGGTGCGAAAGCGTGGGGAGCAAACAGGATTAGATACCCTGGTAGTCCACGCTGTAAACGATGAGTGCTAGGCGGTGGAGGATTTTGACCCCTTCGCTGTCGAAGCTAACGCGTTAAGCACTCCGCCTGGGGAGTACGGTCGCAAGACTA
156	147	390	250	237	37	49	58	59	25	24	72	155	26	25	D_0__Bacteria; D_1__Proteobacteria; D_2__Alphaproteobacteria; D_3__Rhodobacterales; D_4__Rhodobacteraceae; D_5__Defluviimonas	TACGGAGGGGGCTAGCGTTGTTCGGAATTACTGGGCGTAAAGCGCGCGTAGGCGGACTGGAAAGTTGGGGGTGAAATCCCGGGGCTCAACCTCGGAACTGCCTTCAAAACTATCAGTCTGGAGTTCGAGAGAGGTGAGTGGAATTCCGAGTGTAGAGGTGAAATTCGTAGATATTCGGAGGAACACCAGTGGCGAAGGCGGCTCACTGGCTCGATACTGACGCTGAGGTGCGAAAGCGTGGGGAGCAAACAGGATTAGATACCCTGGTAGTCCACGCCCTAAACGATGAATGCCAGTCGTCGGCAAGCATGCTTGTCGGTGACACACCTAACGGATTAAGCATTCCGCCTGGGGAGTACGGTCGCAAGATTA
157	0	182	0	18	72	236	96	235	85	138	24	244	114	103	D_0__Bacteria; D_1__Proteobacteria; D_2__Deltaproteobacteria; D_3__Myxococcales; D_4__Sandaracinaceae	GACAGAGGGTGCAAACGTTGCTCGGAATTACTGGGCGTAAAGCGCGTGTAGGCTGACCGGGAAGTCAGGTGTGAAATCCCTGGGCTCAACCCAGGAACTGCATTTGAAACTTCCGGTCTTGAGGGATGGAGAGGGAAGCGGAATTCCTGGTGTAGAGGTGAAATTCGTAGATATCAGGAGGAACACCGGTGGCGAAGGCGGCTTCCTGGACATCTTCTGACGCTGAGACGCGAAAGCGTGGGGAGCAAACAGGATTAGATACCCTGGTAGTCCACGCCGTAAACGATGAGTGCTAGGTGTCATGGGTATTGACCCCTATGGTGCCGTAGCTAACGCGTTAAGCACTCCGCCTGGGGAGTACGGCCGCAAGGCTA
158	100	197	151	114	96	77	83	74	134	143	52	59	161	105	D_0__Bacteria; D_1__Verrucomicrobia; D_2__Verrucomicrobiae; D_3__Pedosphaerales; D_4__Pedosphaeraceae	TACAGAGGTCCCGAGCGTTGTTCGGATTCACTGGGCGTAAAGGGTGCGTAGGCGGTTGGATAAGTCTAATGTGAAATCTTCGAGCTCAACTCGGAAACTGCATCGGAAACTATCCAGCTAGAGGATTGGAGGGGAGACTGGAATTCTCGGTGTAGCAGTGAAATGCGTAGATATCGAGAGGAACACCAGTGGCGAAGGCGAGTCTCTGGACAATTCCTGACGCTGAGGCACGAAAGCTAGGGGAGCAAACAGGATTAGATACCCTGGTAGTCCTAGCCCTAAACGGTGCACGTTTGCTGTAAGAGGAATCGACCCCTTTTGTGGCGAAGCTAACGCGTTAAACGTGCCGCCTGGGAAGTACGGCCGCAAGGTTA
159	364	191	178	77	144	42	133	51	50	43	76	42	87	65	D_0__Bacteria; D_1__Proteobacteria; D_2__Alphaproteobacteria; D_3__Rhizobiales; D_4__Hyphomicrobiaceae; D_5__Hyphomicrobium; Ambiguous_taxa	TACGAAGGGGACTAGCGTTGTTCGGAATCACTGGGCGTAAAGCGCACGTAGGCGGATCATTTAGTCAGGGGTGAAATCCCGGGGCTCAACCTCGGAACTGCCTTTGATACTGATGGTCTCGAGTTCGATAGAGGTGGGTAGAATTCCTAGTGTAGAGGTGAAATTCGTAGATATTAGGAAGAATACCGGTGGCGAAGGCGGCCCACTGGATCGATACTGACGCTGAGGTGCGAAAGCGTGGGGAGCAAACAGGATTAGATACCCTGGTAGTCCACGCCGTAAACGATGGATGCTAGCCGTTGGATAGCTTGCTATTCGGTGGCGCAGCTAACGCATTAAGCATCCCGCCTGGGGAGTACGGCCGCAAGGTTA
160	36	316	86	212	103	43	73	100	64	73	64	199	85	88	D_0__Bacteria; D_1__Bacteroidetes; D_2__Bacteroidia; D_3__Chitinophagales; D_4__Saprospiraceae; D_5__uncultured	TACGGAGGGTGCGAACGTTATCCGGAATCACTGGGTTTAAAGGGTGCGTAGGCTGTTTAATAAGTCAGTGGTGAAAGGCCGTCGCTTAACGATGGGACTGCCATTGATACTGTTAGACTTGAATCAGGTTGAGGTTGGCGGAATGTGGCATGTAGCGGTGAAATGCATAGATATGCCATGGAATACCGATTGCGAAGGCAGCTGACTGGACCTTGATTGACGCTGAGGCACGAAAGCGTGGGTAGCGAACAGGATTAGATACCCTGGTAGTCCACGCCCTAAACGATGCTTACTCGTTGTTTGTCCTTCGGGATGAGTGACTAAGCGAAAGCGATAAGTAAGCCACCTGGGGAGTACGACCGCAAGGTTG
161	0	29	39	80	138	160	182	270	152	110	0	112	102	158	D_0__Bacteria; D_1__Proteobacteria; D_2__Gammaproteobacteria; D_3__Betaproteobacteriales; D_4__TRA3-20	TACGTAGGGTGCAGGCGTTAATCGGAATTACTGGGCGTAAAGCGTGCGCAGGCGGTTTGTTAAGACAGATGTGAAATCCCCGGGCTTAACCTGGGAACTGCGTTTGTAACTGGCAAGCTAGAGTGTGGCAGAGGGGGGTGGAATTCCAAGTGTAGCAGTGAAATGCGTAGATATTTGGAGGAACACCGATGGCGAAGGCAGCCCCCTGGGCTAACACTGACGCTCATGCACGAAAGCGTGGGGAGCAAACAGGATTAGATACCCTGGTAGTCCACGCCCTAAACTATGTCAACTGGTTGTCGGGGAAGCAATTCCTTGGTAACGAAGCTAACGCGTGAAGTTGACCGCCTGGGGAGTACGGCCGCAAGGTTA
162	34	64	66	89	104	189	76	219	135	98	151	162	52	87	D_0__Bacteria; D_1__Planctomycetes; D_2__OM190; D_3__uncultured bacterium; D_4__uncultured bacterium; D_5__uncultured bacterium; D_6__uncultured bacterium	TACGGAGGGTGCTAACGTTGTTCGGAATTACTGGGCATAAAGCGCACGTAGGCGGTCTGCTAAGTCGGTCGTGAAAGCCCCCGGCTCAACCGGGGAATTGCGATCGATACTGGCAGGCTCGAGGACGGTTGGGGTGAGTGGAACTCCAGGTGGAGCGGTGAAATGCGTAGATATCTGGAGGAACACCGGTGGCGAAAGCGGCTCACTGGACCGTAACTGACGCTGAGGTGCGAAAGCTAGGGGAGCAAACGGGATTAGATACCCCGGTAGTCCTAGCCGTAAACGATGGGCACTAGGTAAGGGGGATGCCTATGGTCTTCCTTGCCGGAGCAAATGTGTTAAGTGCCCCGCCTGGGGAGTACGCTCGCAAGGGTA
163	57	126	60	136	99	81	84	93	58	133	182	318	50	47	D_0__Bacteria; D_1__Planctomycetes; D_2__Planctomycetacia; D_3__Planctomycetales; D_4__Rubinisphaeraceae; D_5__uncultured; D_6__uncultured bacterium	CACGTACTGTGCGAACGTTATTCGGAATCACTGGGCTTAAAGGGTGCGTAGGCGGCGAATCAAGTCAGGTGTGAAATGCCGGAGCTCAACTGCGGCATTGCGCTTGAAACTGGTTTGCTTGAGTATTTCAGGGGTGTGGGGAACTGCCAGTGGAGCGGTGAAATGTGTTGATATTGGCAGGAACACCGGAGGCGAAAGCGCCACACTGGGGAATAACTGACGCTGAGGCACGAAAGCCAGGGGAGCGAACGGGATTAGATACCCCGGTAGTCCTGGCTGTAAACGATGAGTACTGAGCGGAAGGAGGTTAGCCTCTTTCTGCTGTAGTGAAAACGTTAAGTACTCCGCCTGGGGAGTATGGTCGCAAGGCTG
164	120	93	56	46	135	90	110	128	120	98	92	50	187	185	D_0__Bacteria; D_1__Proteobacteria; D_2__Gammaproteobacteria; D_3__PLTA13; D_4__metagenome; D_5__metagenome; D_6__metagenome	TACAGAGGGTGCGAGCGTTAATCGGAATTACTGGGCGTAAAGCGCACGTAGGCGGCTTCGTAAGTCGGATGTGAAATCCCCGGGCTCAACCTGGGAACTGCATTCGAGACTGCGATGCTTGAGTATGGGAGAGGACAGCGGAATTCCGGGTGTAGCGGTGAAATGCGTAGATATCCGGAGGAACATCAGTGGCGAAGGCGGCTGTCTGGCCCAATACTGACGCTCAGGTGCGAAAGCGTGGGGAGCAAACAGGATTAGATACCCTGGTAGTCCACGCCCTAAACGATGAGGACTAGATGTCGGAAGGGTCTGCCTTTCGGTGTCGCAGCTAACGCGTTAAGTCCTCCGCCTGGGGAGTACGGCCGCAAGGTTG
165	137	340	115	111	108	40	116	48	55	90	19	51	169	109	D_0__Bacteria; D_1__Proteobacteria; D_2__Gammaproteobacteria; D_3__Ga0077536	TACGGAGGGTGCAAGCGTTAATCGGAATTACTGGGCGTAAAGCGCGCGTAGGCGGCTTTGTAAGTCGGATGTGAAAGCCCCGGGCTTAACCTGGGAATTGCATACGATACTGCATAGCTAGAGTATGGTAGAGGGTAGCGGAATTCCGGGTGTAGCGGTGAAATGCGTAGATATCCGGAGGAACACCAGTGGCGAAGGCGGCTACCTGGACCAATACTGACGCTGAGGTGCGAAAGCGTGGGGAGCAAACAGGATTAGATACCCTGGTAGTCCACGCCCTAAACTATGTCAACTAGCCGTTGGGATCATTAAAGGTCTTAGTGGCGCAGCTAACGCGATAAGTTGACCGCCTGGGGAGTACGGCCGCAAGGTTA
166	198	278	377	185	38	30	57	41	82	33	41	59	33	53	D_0__Bacteria; D_1__Proteobacteria; D_2__Alphaproteobacteria; D_3__Caulobacterales; D_4__Hyphomonadaceae; D_5__Hirschia	TACGAAGGGGGCTAGCGTTGTTCGGAATTACTGGGCGTAAAGCGCACGTAGGCGGGTTTGTAAGTAGGGGGTGAAATCCCAGGGCTCAACCCTGGAACTGCCTTCTAGACTGCAAGCCTGGAGGTCAGGAGAGGCGAGTGGAATACCGAGTGTAGAGGTGAAATTCGTAGATATTCGGTGGAACACCAGTGGCGAAGGCGACTCGCTGGACTGATACTGACGCTGAGGTGCGAAAGCGTGGGGAGCAAACAGGATTAGATACCCTGGTAGTCCACGCCTTAAACGATGAGAGCTAGTTGTCAGTAAGCATGCTTATTGGTGACGCAGCTAACGCATTAAGCTCTCCGCCTGGGGAGTACGGCCGCAAGGTTA
167	50	115	68	71	103	157	91	101	74	133	82	145	152	163	D_0__Bacteria; D_1__Chloroflexi; D_2__Anaerolineae; D_3__SBR1031; D_4__A4b	AACGTAGGACACAAGCGTTATCCGGAATTACTGGGCGTAAAGGGAGTGCAGGCGGTTGAATAAGTTAGGCGTGAAAGACTTCGGCTAAACCGGGGGAGGTCGTCTGATACTGTTCAACTAGAGTATGGTAGAGGCGTGTAGAATTCCGGGTGTAGTGGTGAAATGCGTAGAGATCCGGAGGAATACCAGTGGCGAAGGCGGCACGCTGGGCCATAACTGACGCTAAGACTCGAAAGCATGGGTAGCGAACGGGATTAGAAACCCCGGTAGTCCATGCCGTAAACGATGTACACTGGATGTTCAGTCGGGGAAGCCTGACGGGGTGTCCAAGCTAACGCGCTAAGTGTACCGCCTGGGGAGTACGGTCGCAAGGCTA
168	124	119	96	88	206	51	156	49	141	112	79	70	92	112	D_0__Bacteria; D_1__Proteobacteria; D_2__Alphaproteobacteria; D_3__Rhizobiales; D_4__Xanthobacteraceae; D_5__Pseudorhodoplanes	TACGAAGGGGGCTAGCGTTGCTCGGAATCACTGGGCGTAAAGCGCACGTAGGCGGCTTTCTAAGTCAGGGGTGAAATCCTGGAGCTCAACTCCAGAACTGCCTTTGATACTGGAAAGCTTGAGTTCGGGAGAGGTGAGTGGAACTGCGAGTGTAGAGGTGAAATTCGTAGATATTCGCAAGAACACCAGTGGCGAAGGCGGCTCACTGGCCCGATACTGACGCTGAGGTGCGAAAGCGTGGGGAGCAAACAGGATTAGATACCCTGGTAGTCCACGCCGTAAACGATGGATGCTAGCCGTTGGACAGCTTGCTGTTCAGTGGCGCAGCTAACGCATTAAGCATCCCGCCTGGGGAGTACGGTCGCAAGATTA
169	94	118	108	49	76	107	63	39	105	121	132	142	154	186	D_0__Bacteria; D_1__Proteobacteria; D_2__Alphaproteobacteria; D_3__uncultured; D_4__uncultured bacterium; D_5__uncultured bacterium; D_6__uncultured bacterium	TACGAAGGGGGCTAGCGTTGTTCGGAATTACTGGGCGTAAAGGGCGTGTAGGCGGCTTGCAAAGTCGGGCGTGAAAGCCCCGGGCTCAACCCGGGAATTGCGTTCGATACTGGCGAGCTAGAGTTCGGGAGAGGGTCGTGGAATTCCCAGTGTAGAGGTGAAATTCGTAGATATTGGGAAGAACACCAGTGGCGAAGGCGGCGACCTGGACCGATACTGACGCTAAGGCGCGAAAGCGTGGGGAGCAAACAGGATTAGATACCCTGGTAGTCCACGCCGTAAACGATGAGTGCTAGACGTTGGGGGACCTAGTTTCCCAGTGTCGCAGCTAACGCATTAAGCACTCCGCCTGGGGAGTACGGCCGCAAGGTTA
170	14	61	110	307	57	38	101	30	123	81	26	172	263	106	D_0__Bacteria; D_1__Chloroflexi; D_2__Anaerolineae; D_3__Anaerolineales; D_4__Anaerolineaceae; D_5__uncultured; D_6__uncultured delta proteobacterium	AACGTAGGAGGCGAGCGTTATCCGGATTCACTGGGCGTAAAGCGCGTGCAGGCGGTTCGGTAAGTTGGGCGTGAAATCTCCTGGCTTAACTAGGAGAGGTCGTTCAATACTACCGGGCTTGAGAGTGGTAGAGGAAGATGGAATTCCAGGTGTAGTGGTGAAATGCGTAGATATCTGGAGGAACACCAGTGGCGAAAGCGATCTTCTGGACCATTTCTGACGCTCAGACGCGAAAGCTAGGGTAGTAAACGGGATTAGAGACCCCGGTAATCCTAGCCGTAAACGATGTAAACTTGGCGTCGGTGGCTTAAACTCCATCGGTGCCGTAGCTAACGCGATAAGTTTACCGCCTGGGGACTACGATCGCAAGATTA
171	0	216	0	1004	0	0	0	0	0	16	0	211	17	21	D_0__Bacteria; D_1__Planctomycetes; D_2__OM190; D_3__uncultured bacterium; D_4__uncultured bacterium; D_5__uncultured bacterium; D_6__uncultured bacterium	TACGGAGTGTGCAAGCGTTACTCGGAATCACTGGGCATAAAGAGCACGTAGGTGGAATCGCATGTCGGTGGTGAAATCCCCCAGCTCAACTGGGGAGCTGCTTCCGAAACTGCAATTCTTGAGGACGAGAGGGGAGAGTGGAACTTCTGGTGGAGCGGTGAAATGCGTAGATATCAGAAGGAACACCGGTGGCGAAAGCGACTCTCTGGCTCGTATCTGACACTGAGGTGCGAAAGCGTGGGTAGCAAACAGGATTAGATACCCTGGTAGTCCACGCTGTAAACGATGGGAACTGGGCAGGGGAGATCCAATGTCTTCCTTGCTGGAGCTAATGTGTTAAGTTCCCCGCCTGGGGAGTACAGTCGCAAGGCCG
172	0	0	15	0	331	90	186	33	227	329	0	0	65	209	D_0__Bacteria; D_1__Acidobacteria; D_2__Thermoanaerobaculia; D_3__Thermoanaerobaculales; D_4__Thermoanaerobaculaceae; D_5__Subgroup 10; D_6__uncultured bacterium	TACGGAGGGGGCAAGCGTTATTCGGAATTATTGGGCGTAAAGGGCGCGTAGGCGGCTCGGCAAGTCATCGGTGAAATCCCTCGGCTCAACTGAGGAACTGCCTTTGAAACTGCTGAGCTTGAGGCCGGAAGAGGGTGGCGGAATTCCCAGTGTAGCGGTGAAATGCGTAGATATTGGGAGGAACACCAGTGGCGAAGGCGGCCACCTGGGCCGGTTCTGACGCTGAGGCGCGAAAGCGTGGGTAGCAAACAGGATTAGATACCCTGGTAGTCCACGCTGTAAACGATGAGTGCTCGGTGCTGCGGGTATCGACCCCTGCAGTGCCTTAGCTAACGCGTTAAGCACTCCGCCTGGGGAGTACGGTCGCAAGGCTG
173	64	118	117	72	109	85	157	111	128	129	45	58	115	176	D_0__Bacteria; D_1__Proteobacteria; D_2__Gammaproteobacteria; D_3__Gammaproteobacteria Incertae Sedis; D_4__Unknown Family; D_5__Acidibacter; D_6__uncultured bacterium	TACAGAGGGTGCGAGCGTTAATCGGAATTACTGGGCGTAAAGCGTGCGTAGACGGTTATCTAAGTCGGGTGTGAAATCCCCGGGCTCAACCTGGGAATTGCATTCGAGACTGAATAGCTAGGGTTCGGAAGAGGGAAGCGGAATTTCCGGTGTAGCGGTGAAATGCGTAGATATCGGAAGGAACATCAGTGGCGAAAGCGGCTTCCTGGTCCAGAACCGACGTTCAGGCACGAAAGCGTGGGGAGCAAACAGGATTAGATACCCTGGTAGTCCACGCCATAAACGATGACAACTAGACGTTGAGAGGGTTTGCCTCCCAGTGTCGAAGCTAACGCGTTAAGTTGTCCGCCTGGGGAGTACGGCCGCAAGGTTG
174	0	180	0	54	0	438	25	507	12	102	0	128	10	22	D_0__Bacteria; D_1__Bacteroidetes; D_2__Bacteroidia; D_3__Chitinophagales; D_4__Chitinophagaceae; D_5__Terrimonas	TACGGAGGGTGCAAGCGTTATCCGGATTCACTGGGTTTAAAGGGTGCGTAGGTGGGTTGGTAAGTCAGTGGTGAAATCCCCGAGCTTAACTCGGGAACTGCCATTGATACTATCAGTCTTGAATACCGTGGAGGTCAGCGGAATATGTCATGTAGCGGTGAAATGCTTAGATATGACATAGAACACCAATTGCGAAGGCAGCTGGCTACACGAGCATTGACACTGAGGCACGAAAGCGTGGGGATCAAACAGGATTAGATACCCTGGTAGTCCACGCCCTAAACTATGGATACTCGACATACGCGATACACTGTGTGTGTCTGAGCGAAAGCATTAAGTATCCCACCTGGGAAGTACGATCGCAAGATTG
175	39	49	45	55	167	112	161	243	142	162	0	0	104	183	D_0__Bacteria; D_1__Planctomycetes; D_2__Planctomycetacia; D_3__Planctomycetales; D_4__Rubinisphaeraceae	CACGTACTGTGCGAACGTTATTCGGAATCACTGGGCTTAAAGGGTGCGTAGGCGGTTTATCAAGTCAGGTGTGAAATGCCAGAGCTCAACTTTGGCACTGCGCTTGAAACTGATAAGCTAGAGTATTCCAGGGGTGTGCGGAACTGCCAGTGGAGCGGTGAAATGCGTTGATATTGGCAGGAACACCGGAGGCGAAGGCGGCACACTGGGGAATAACTGACGCTGAGGCACGAAAGCCAGGGTAGCGAACGGGATTAGATACCCCGGTAGTCCTGGCTGTAAACGATGAGTACTGGGCGAGAGGCGATTCGTCGCTTTTTGCCGTAGCGAAAGCATTAAGTACTCCGCCTGGGGAGTATGGTCGCAAGGCTG
176	42	144	103	343	64	40	49	64	59	110	51	131	131	125	D_0__Bacteria; D_1__Bacteroidetes; D_2__Bacteroidia; D_3__Chitinophagales; D_4__Saprospiraceae; D_5__uncultured; D_6__uncultured soil bacterium	TACGGAGGGTGCAAGCGTTATCCGGAATCACTGGGTTTAAAGGGTGCGTAGGCGGCCCGATAAGTCAGTCGTGAAATCGCTGGGCTCAACCCATGCAATTGCGATTGATACTGTTGGACTTGAATTAGGTTGAGGCTGGCGGAATGCGACATGTAGCGGTGAAATGCTTAGATATGTCGCAGAACACCGATTGCGAAGGCAGCCAGCTGGGCCTTTATTGACGCTGAGGCACGAAAGCGTGGGGAGCAAACAGGATTAGATACCCTGGTAGTCCACGCCCTAAACGATGCTCACTTGCTGTTCCTCTTTCGGGGGGAGTGGCGTAGGGAAACCGGTAAGTGAGCCACCTGGGGAGTACGCCCGCAAGGGTG
177	46	80	87	47	122	49	67	26	162	61	144	98	170	288	D_0__Bacteria; D_1__Proteobacteria; D_2__Gammaproteobacteria; D_3__Legionellales; D_4__Legionellaceae; D_5__Legionella	TACGGGGGGTGCGAGCGTTAATCGGAATTACTGGGCGTAAAGGGTGCGTAGGTGGTTTGATAAGATATTTGTGAAATTCCTGGGCTTAACCTGGGGTTGTCAGATATGACTGTTGAACTGGAGTATGGGAGAGGGTAGTGGAATTTCCGGTGTAGCGGTGAAATGCGTAGAGATCGGAAGGAACACCAGTGGCGAAGGCGTCTACCTGGCCTAATACTGACACTGAGGCACGAAAGCGTGGGGAGCAAACAGGATTAGATACCCTGGTAGTCCACGCTGTAAACGATGTCAACTAGCTATTGGATATATGAACATATTTAGTGGCGCAGCAAACGCGATAAGTTGACCGCCTGGGGAGTACGGTCGCAAGATTA
178	140	37	140	185	96	135	28	67	97	35	293	68	0	125	D_0__Bacteria; D_1__Proteobacteria; D_2__Gammaproteobacteria; D_3__Betaproteobacteriales; D_4__Burkholderiaceae	TACGTAGGGTGCAAGCGTTAATCGGAATTACTGGGCGTAAAGCGTGCGCAGGCGGTCTTGCAAGACAGATGTGAAATCCCCGGGCTCAACCTGGGAACTGCATTTGTGACTGCAAGGCTGGAGTGCGGCAGAGGGGGATGGAATTCCGCGTGTAGCAGTGAAATGCGTAGATATGCGGAGGAACACCGATGGCGAAGGCAATCCCCTGGGCCTGCACTGACGCTCATGCACGAAAGCGTGGGGAGCAAACAGGATTAGATACCCTGGTAGTCCACGCCCTAAACGATGTCAACTGGTTGTTGGACGGCTTGCTGTTCAGTAACGAAGCTAACGCGTGAAGTTGACCGCCTGGGGAGTACGGCCGCAAGGTTG
179	139	54	332	128	65	0	45	0	81	103	141	96	164	98	D_0__Bacteria; D_1__Proteobacteria; D_2__Alphaproteobacteria; D_3__Caulobacterales; D_4__Hyphomonadaceae; D_5__SWB02; D_6__uncultured bacterium	TACGAAGGGGGCTAGCGTTGTTCGGATTTACTGGGCGTAAAGCGCGTGTAGGCGGACTTGTAAGTTGGGGGTGAAATCCCGAGGCTCAACCTCGGAACTGCCTCCAAAACTACAAATCTGGACCTAAGTAGAGGCAAGTGGAATTGCGAGTGTAGAGGTGAAATTCGTAGATATTCGCAGGAACACCAGTGGCGAAGGCGACTTGCTGGACTTATGGTGACGCTGAGACGCGAAAGCGTGGGGAGCAAACAGGATTAGATACCCTGGTAGTCCACGCTGTAAACGATGAGAGCTAGTTGTCGGCACGCATGCGTGTCGGTGACGCAGCTAACGCATTAAGCTCTCCGCCTGGGGAGTACGGCCGCAAGGTTA
180	18	88	33	300	173	57	119	244	77	28	30	55	25	197	D_0__Bacteria; D_1__Acidobacteria; D_2__Blastocatellia (Subgroup 4); D_3__Blastocatellales; D_4__Blastocatellaceae; D_5__Stenotrophobacter; D_6__uncultured Acidobacteria bacterium	TACGTAGGGAGCAAGCGTTGTTCGGATTTACTGGGCGTAAAGGGCGCGTAGGCGGCCTGTCAAGTCATCTGTGAAATCTCCGGGCTTAACTCGGAACGGTCAGATGATACTGTCAGGCTAGAGTGCAGAAGGGGCAATCGGAATTCTTGGTGTAGCGGTGAAATGCGTAGATATCAAGAGGAACACCTGAGGTGAAGACGGGTTGCTGGGCTGACACTGACGCTGAGGCGCGAAAGCCAGGGGAGCAAACGGGATTAGATACCCCGGTAGTCCTGGCCCTAAACGATGAATACTTGGTGTCTGGAGTTATTATTGCTCCGGGTGCCGTCGCTAACGTTTTAAGTATTCCGCCTGGGGAGTACGCACGCAAGTGTG
181	28	128	118	118	60	124	112	116	86	128	81	137	88	116	D_0__Bacteria; D_1__Proteobacteria; D_2__Gammaproteobacteria; D_3__Betaproteobacteriales; D_4__Burkholderiaceae; D_5__Variovorax	TACGTAGGGTGCAAGCGTTAATCGGAATTACTGGGCGTAAAGCGTGCGCAGGCGGTTATGTAAGACAGTTGTGAAATCCCCGGGCTCAACCTGGGAACTGCATCTGTGACTGCATAGCTAGAGTACGGTAGAGGGGGATGGAATTCCGCGTGTAGCAGTGAAATGCGTAGATATGCGGAGGAACACCGATGGCGAAGGCAATCCCCTGGACCTGTACTGACGCTCATGCACGAAAGCGTGGGGAGCAAACAGGATTAGATACCCTGGTAGTCCACGCCCTAAACGATGTCAACTGGTTGTTGGGTCTTCACTGACTCAGTAACGAAGCTAACGCGTGAAGTTGACCGCCTGGGGAGTACGGCCGCAAGGTTG
182	0	101	84	122	143	218	138	154	97	153	0	0	64	148	D_0__Bacteria; D_1__Acidobacteria; D_2__Subgroup 6	TACAGAGGTGGCAAGCGTTGTTCGGAATTACTGGGCGTAAAGGGCGCGTAGGCGGCCTTCTAAGTCGAACGTGAAAGCCCCAGGCTTAACCTGGGAACTGCGTTTGATACTGGGAGGCTTGGATTCGGGAGAGGGATGTGGAATTCCAGGTGTAGCGGTGAAATGCGTAGATATCTGGAGGAACACCGGTGGCGAAGGCGGCATCCTGGACCGAGATCGACGCTGAGGCGCGAAAGCTAGGGGAGCAAACGGGATTAGATACCCCGGTAGTCCTAGCCCTAAACGATGAGTGCTTGGTGTGGCGGGTATCGATCCCTGCCGTGCCGAAGCTAACGCATTAAGCACTCCGCCTGGGGAGTACGGTCGCAAGGCTG
183	119	64	38	23	88	70	66	69	91	170	197	137	108	178	D_0__Bacteria; D_1__Planctomycetes; D_2__Phycisphaerae; D_3__Tepidisphaerales; D_4__WD2101 soil group; Ambiguous_taxa; Ambiguous_taxa	GACAGAGGCCTCGAGCGTTAGACGGAATCACTGGGCTTAAAGCGTGTGTAGGCGGAAGGGTAAGTACCTTGTGAAATCCCACGGCTCAACCGTGGAACTGCTTGGTATACTGCTTTTCTTGAGCAATCCAGGGGCGGGTGGAACAGATGGTGGAGCGGTGAAATGCGTAGATATCATCTGGAACGCCAATGGTGAAGACAACCCGCTGGGGATTTGCTGACGCTGAGACACGAAAGCCAGGGGAGCGAACGGGATTAGATACCCCGGTAGTCCTGGCCCTAAACGATGTCCACTAGATTGTGGCGGCTCTGACGCCGTCATGGTCGAAGCAAAAGTGTTAAGTGGACCGCCTGGGAAGTACGGTCGCAAGGCTA
184	69	124	82	71	138	143	95	77	108	171	92	86	113	49	D_0__Bacteria; D_1__Chloroflexi; D_2__Anaerolineae; D_3__Caldilineales; D_4__Caldilineaceae; D_5__uncultured; D_6__uncultured bacterium	TACGTAGGTGGCAAGCGTTATCCGGAATTACTGGGCGTAAAGCGCACGCAGGTGGTTGGGTAAGATTGACGTGAAAGCTTCTGGCTTAACTGGAAGAAGTCGTTGATGACTGCTCGACTTGAGGTGAGGAGAGGGGTGCAGAATTCCCGGTGTAGTGGTGGAATGCGTAGATATCGGGAGGAATACCAGTGGCGAAAGCGGCACCCTGGCCTTGGCCTGACGCTCAGGTGCGAAAGCGTGGGGAGCGAACGGGATTAGATACCCCGGTAGTCCACGCCATAAACGATGAACACTAGGTGTAGGTGGTGTCAAAACCATCGGTACCGAAGCCAACGCGATAAGTGTTCCGCCTGGGGAGTACGACCGCAAGGTTA
185	15	57	72	120	92	119	101	162	76	116	44	83	140	218	D_0__Bacteria; D_1__Proteobacteria; D_2__Gammaproteobacteria; D_3__Betaproteobacteriales; D_4__TRA3-20; D_5__uncultured organism; D_6__uncultured organism	TACGTAGGGTGCAGGCGTTAATCGGAATTACTGGGCGTAAAGCGTGCGCAGGCGGTCTGTTAAGACAGGTGTGAAATCCCCGAGCTCAACTTGGGAATTGCGCTTGTAACTGGCAGGCTAGAGTGTGGCAGAGGGGGGTGGAATTCCACGTGTAGCAGTGAAATGCGTAGATATGTGGAGGAACACCGATGGCGAAGGCAGCCCCCTGGGTTAACACTGACGCTCAGGCACGAAAGCGTGGGGAGCAAACAGGATTAGATACCCTGGTAGTCCACGCCCTAAACTATGTCAACTAGTTGTCGGGGAAGAAATTCCTTGGTAACGAAGCTAACGCGTGAAGTTGACCGCCTGGGGAGTACGGCCGCAAGGTTA
186	52	149	95	105	124	165	96	136	86	97	46	125	0	129	D_0__Bacteria; D_1__Proteobacteria; D_2__Alphaproteobacteria; D_3__uncultured; D_4__uncultured bacterium; D_5__uncultured bacterium; D_6__uncultured bacterium	TACGAAGGGGGCTAGCGTTGTTCGGAATTACTGGGCGTAAAGGGCGCGTAGGCGGCTCTGTGCGTCGTGCGTGAAAGGCCTGGGCTCAACCCAGGAATGGCGCTCGATACGACAGAGCTAGAGTGCAGGAGAGGATGGTGGAATTCCCAGTGTAGAGGTGAAATTCGTAGATATTGGGAAGAACACCGGTGGCGAAGGCGGCCATCTGGACTGCAACTGACGCTGAGGCGCGAAAGCGTGGGGAGCAAACAGGATTAGATACCCTGGTAGTCCACGCTGTAAACGATGTGCGCTAGACGTTGGTGGACCTAGTTCGCCAGTGTCGCAGCTAACGCATTAAGCGCACCGCCTGGGGAGTACGGCCGCAAGGTTA
187	0	152	0	0	68	246	95	196	68	141	43	301	0	68	D_0__Bacteria; D_1__Acidobacteria; D_2__Subgroup 6	TACGGGGGGGGCAAGCGTTGTTCGGAATTACTGGGCGTAAAGGGCTCGTAGGTGGCCAACTAAGTCAGACGTGAAATCCCTCGGCTTAACCGGGGAACTGCGTCTGATACTGGATGGCTTGAGTTTGGGAGAGGGATGCGGAATTCCAGGTGTAGCGGTGAAATGCGTAGATATCTGGAGGAACACCGGTGGCGAAGGCGGCATCCTGGACCAATACTGACACTGAGGAGCGAAAGCCAGGGGAGCAAACGGGATTAGATACCCCGGTAGTCCTGGCCCTAAACGATGAATGCTTGGTGTGGCGGGTATCGATCCCTGCCGTGCCGAAGCTAACGCATTAAGCATTCCGCCTGGGGAGTACGGTCGCAAGGCTG
188	9	154	29	198	65	170	93	201	72	124	73	134	0	54	D_0__Bacteria; D_1__Acidobacteria; D_2__Acidobacteriia; D_3__Solibacterales; D_4__Solibacteraceae (Subgroup 3); D_5__Bryobacter	TACGTAGGCAGCAAGCGTTGTTCGGAATTATTGGGCGTAAAGAGTATGTAGGCGGTTCGCTAAGTCTGATGTGAAATCTCCCGGCTTAACTGGGAGGGTGCGTCGGATACTGGCGGGCTCGAGTACGGGAGAGGGAAGCGGAATTCCTGGTGTAGCGGTGAAATGCGTAGATATCAGGAGGAACACCGGTGGTGTAGACGGCTTCCTGGACCGTAACTGACGCTGAGATACGAAAGCGTGGGTAGCAAACAGGATTAGATACCCTGGTAGTCCACGCCCTAAACGATGCGGACTTGGTGTAGGCAGTTCAGTCTGTCTGTGCCGGAGCTAACGCGTTAAGTCCGCCGCCTGGGGAGTACGGTCGCAAGGCTG
189	90	218	136	91	112	74	127	113	98	59	22	44	99	76	D_0__Bacteria; D_1__Proteobacteria; D_2__Gammaproteobacteria; D_3__Gammaproteobacteria Incertae Sedis; D_4__Unknown Family; D_5__Acidibacter; D_6__metagenome	TACAGAGGGTGCGAGCGTTAATCGGAATTACTGGGCGTAAAGCGTGCGTAGACGGTTATTTAAGTCGGGTGTGAAAGCCCCGGGCTCAACCTGGGAATTGCATTCGAGACTGGATAGCTAGGGTACTGTAGAGGGAAGTGGAATTTCCGGTGTAGCGGTGAAATGCGTAGATATCGGAAGGAACATCAGTGGCGAAAGCGACTTCCTGGACAAGTACCGACGTTCAGGCACGAAAGCGTGGGGAGCAAACAGGATTAGATACCCTGGTAGTCCACGCCATAAACGATGAGAACTAGACGTTGGGAGGGTAAGCCTCTCAGTGTCGCAGCTAACGCGCTAAGTTCTCCGCCTGGGGAGTACGGCCGCAAGGTTG
190	138	53	79	118	43	0	128	74	115	41	145	46	157	216	D_0__Bacteria; D_1__Bacteroidetes; D_2__Bacteroidia; D_3__Chitinophagales; D_4__Chitinophagaceae; D_5__Ferruginibacter	TACGGAGGGTGCAAGCGTTATCCGGATTCACTGGGTTTAAAGGGTGCGTAGGTGGGTTTGTAAGTCAGTGGTGAAATCTCCGAGCTTAACTCGGAAACTGCCATTGATACTATAGATCTTGAATTATCTGGAGGTGAGCGGAATATGTCATGTAGCGGTGAAATGCTTAGATATGACATAGAACACCAATTGCGAAGGCAGCTCACTACGGATACATTGACACTGAGGCACGAAAGCGTGGGGATCAAACAGGATTAGATACCCTGGTAGTCCACGCCCTAAACGATGGATACTCGACATCAGCGATACACTGTTGGTGTCTGAGCGAAAGCATTAAGTATCCCACCTGGGAAGTACGACCGCAAGGTTG
191	22	20	176	39	162	0	265	0	189	33	75	51	246	74	D_0__Bacteria; D_1__Acidobacteria; D_2__Blastocatellia (Subgroup 4); D_3__Blastocatellales; D_4__Blastocatellaceae; D_5__Aridibacter; D_6__uncultured bacterium	TACGTAGGGACCAAGCGTTGTTCGGATTTACTGGGCGTAAAGGGCGCGTAGGCGGCAATTCAAGTCATCTGTGAAATCTCCGGGCTTAACTCGGAATGGTCAGGTGATACTGCTTTGCTAGAGTGCAGAAGGGGCAATCGGAATTCTTGGTGTAGCGGTGAAATGCGTAGATATCAAGAGGAACACCTGAGGTGAAGACGGGTTGCTGGGCTGACACTGACGCTGAGGCGCGAAAGCTAGGGGAGCAAACGGGATTAGATACCCCGGTAGTCCTAGCCCTAAACGATGAATACTTGGTGTCTGGAGTTTTTATCCTCCGGGTGCCGTCGCTAACGTTTTAAGTATTCCGCCTGGGGAGTACGCACGCAAGTGTG
192	124	284	95	58	58	49	70	103	53	137	46	70	120	77	D_0__Bacteria; D_1__Planctomycetes; D_2__Planctomycetacia; D_3__Planctomycetales; D_4__Rubinisphaeraceae; D_5__uncultured	CACGTACTGTGCGAACGTTATTCGGAATCACTGGGCTTAAAGGGTGCGTAGGCGGCGATTCAAGTCAGATGTGAAATGCCTGAGCTCAACTGAGGCATTGCGTTTGAAACTGAATTGCTAGAGTATTTCAGGGGTGTGCGGAACTGCCAGTGGAGCGGTGAAATGTGTTGATATTGGCAGGAACACCGGAGGCGAAAGCGGCACACTGGGGAATAACTGACGCTGAGGCACGAAAGCCAGGGGAGCGAACGGGATTAGATACCCCGGTAGTCCTGGCTGTAAACGATGAGCACTGGGCGGGAGGGGGTTTCCCTTTTCTGCCGTAGCGAAAGCGTTAAGTGCTCCGCCTGGGGAGTATGGTCGCAAGGCTG
193	91	99	30	30	75	222	61	236	39	53	127	176	36	64	D_0__Bacteria; D_1__Proteobacteria; D_2__Gammaproteobacteria; D_3__PLTA13; Ambiguous_taxa; Ambiguous_taxa; Ambiguous_taxa	TACAGAGGGTGCGAGCGTTAATCGGAATTACTGGGCGTAAAGCGCACGTAGGTGGCGACGTAAGTCGGGTGTGAAAGCCCCGGGCTCAACCTGGGAATTGCATTCGAGACTGCATTGCTGGAGTACGGAAGAGGAGGGCGGAATTCCCGGTGTAGCGGTGAAATGCGTAGATATCGGGAGGAACATCAGTGGCGAAGGCGGCCCTCTGGTCCAGTACTGACACTCAAGTGCGAAAGCGTGGGGAGCAAACAGGATTAGATACCCTGGTAGTCCACGCCCTAAACGATGACGACTAGATGTCGGAGGGGTCTGCCTTTCGGTGTCGCAGCTAACGCGTTAAGTCGTCCGCCTGGGGAGTACGGCCGCAAGGTTG
194	5	20	80	197	99	73	109	70	116	84	83	82	179	142	D_0__Bacteria; D_1__Bacteroidetes; D_2__Bacteroidia; D_3__Chitinophagales; D_4__Chitinophagaceae; D_5__Sediminibacterium	TACGGAGGGTGCAAGCGTTATCCGGATTCACTGGGTTTAAAGGGTGCGTAGGCGGGCAGGTAAGTCAGTGGTGAAATCCTAGAGCTCAACTCTAGAACTGCCATTGATACTATCTGTCTTGAATATTGTGGAGGTAAGCGGAATATGTCATGTAGCGGTGAAATGCTTAGATATGACATAGAACACCTATTGCGAAGGCAGCTTACTACGCATATATTGACGCTGAGGCACGAAAGCGTGGGGATCAAACAGGATTAGATACCCTGGTAGTCCACGCCCTAAACGATGGATACTCGACATACGCGATACACTGTGTGTGTCTGAGCGAAAGCATTAAGTATCCCACCTGGGAAGTACGTCCGCAAGGATG
195	295	133	165	107	66	15	66	19	97	58	58	25	134	99	D_0__Bacteria; D_1__Proteobacteria; D_2__Alphaproteobacteria; D_3__Rhizobiales; D_4__Rhizobiales Incertae Sedis; D_5__uncultured; Ambiguous_taxa	TACGAAGGGGGCTAGCGTTGTTCGGAATTACTGGGCGTAAAGCGCACGTAGGCGGGTTATTAAGTCAGGGGTGAAATCCCGGAGCTCAACTCCGGAACTGCCTTTGATACTGGTAATCTAGAGATCGGAAGAGGTTAGTGGAATTCCCAGTGTAGAGGTGAAATTCGTAGATATTGGGAAGAACACCAGTGGCGAAGGCGGCTAACTGGTCCGATACTGACGCTGAGGTGCGAAAGCGTGGGGAGCAAACAGGATTAGATACCCTGGTAGTCCACGCCGTAAACTATGGAAGCTAGCCGTCAGTCAGCTTGCTGAGTGGTGGCGCAGCTAACGCATTAAGCTTCCCGCCTGGGGAGTACGGTCGCAAGATTA
196	236	168	131	233	86	64	20	54	41	13	101	61	22	104	D_0__Bacteria; D_1__Proteobacteria; D_2__Alphaproteobacteria; D_3__Rickettsiales; D_4__Rickettsiaceae; D_5__uncultured; D_6__uncultured bacterium	TACGGAGGGAGCTAGCGTTGTTCGGAATTACTGGGCGTAAAGCGCGCGCAGGCGGCTTGTCAAGTCAGGTGTGAAATCCCGGGGCTTAACCCTGGAACTGCACTTGAAACTGGCTCGCTAGAGAATGGTAGAGGATAGTGGAATTCCCAGTGTAGAGGTGAAATTCGTAGATATTGGGAGGAACACCGGTGGCGAAGGCGGCTATCTGGACCATTTCTGACGCTGAGGCGCGAAAGCGTGGGGAGCAAACAGGATTAGATACCCTGGTAGTCCACGCCGTAAACGATGGGTGCTAGATATCGGGACTTACGTCTCGGTGTCGCAGCTAACGCATTAAGCACCCCGCCTGGGGAGTACGGTCGCAAGATTA
197	65	142	97	87	73	61	105	70	65	70	119	122	92	164	D_0__Bacteria; D_1__Proteobacteria; D_2__Alphaproteobacteria; D_3__Caulobacterales; D_4__Hyphomonadaceae; D_5__UKL13-1; D_6__uncultured bacterium	TACGAAGGGGGCTAGCGTTGTTCGGAATTACTGGGCGTAAAGCGCACGTAGGCGGATCGATTAGTCAGGGGTGAAAGCCCAGAGCTCAACTCTGGAACTGCCTTTGATACTGTCGATCTGGAGCAGAGTAGAGGTGAGTGGAATTCCGAGTGTAGAGGTGAAATTCGTAGATATTCGGAGGAACACCAGTGGCGAAGGCGGCTCACTGGACTCTTGCTGACGCTGAGGTGCGAAAGCGTGGGGAGCAAACAGGATTAGATACCCTGGTAGTCCACGCCGTAAACGATGAATGCTAGTTGTCAGTAAGCATGCTTATTGGTGACGCAGCTAACGCATTAAGCATTCCGCCTGGGGAGTACGGCCGCAAGGTTA
198	22	79	85	168	58	46	67	85	55	108	129	105	162	163	D_0__Bacteria; D_1__Bacteroidetes; D_2__Rhodothermia; D_3__Rhodothermales; D_4__Rhodothermaceae; D_5__uncultured; D_6__uncultured Bacteroidetes bacterium	TACGGAGGGTGCAAGCGTTGTCCGGATTCACTGGGTGTAAAGGGTGTGTAGGTGGAATGGCAAGTCAGGGGTGAAAGCCTACAGCTTAACTGTAGAACTGCCTTTGATACTGCCGTTCTTGAGTACTGGAGAAGTCACTGGAATTCGTGGTGTAGCGGTGAAATGCGTAGATATCACGAGGAACACCTGAGGCGTAGGCGGGTGACTAAACAGATACTGACGCTGAGGCACGAAAGCGTGGGGAGCAAACAGGATTAGATACCCTGGTAGTCCACGCCGTAAACGATGGATGCTCGATGCTGCTGCGTATGCGGCAGTGTCTAAGCTAACGCGTTAAGCATCCCACCTGGGGAGTACGCTCGCAAGAGTG
199	22	69	20	32	63	79	88	271	25	125	211	316	0	10	D_0__Bacteria; D_1__Planctomycetes; D_2__Pla3 lineage; D_3__uncultured bacterium; D_4__uncultured bacterium; D_5__uncultured bacterium; D_6__uncultured bacterium	TACGAATGGTGCGAGCGTTGTTCGGAATCACTGGGCATAAAGAGCACGTAGGCGGCAGCGTAAGTCATGTGTGAAATCCCCCGGCTCAACCGGGGAACTGCATTTGATACTGCGTTGCTAGAGGGCGGGAGGGGAGAACGGAATTCCTGGTGGAGCGGTGAAATGCACAGATATCAGGAGGAACGCCGGAGGCGAAAGCGGTTCTCTGGCCCGCAACTGACGCTGAGGTGCGAAAGCTAGGGGAGCAAACAGGATTAGATACCCTGGTAGTCCTAGCCGTAAACGATGGGCACTAAGTAGAGGGGCACCAAAGGCCTCTCTGCCGGAGCGAATGTGTTAAGTGCCCCGCCTGGGGAGTATGGTCGCAAGGCTG
200	0	0	0	0	352	267	205	151	0	283	0	71	0	0	D_0__Bacteria; D_1__Planctomycetes; D_2__OM190; D_3__uncultured bacterium; D_4__uncultured bacterium; D_5__uncultured bacterium; D_6__uncultured bacterium	TACAGAGAGTGCAAACGTTGTTCGGAATTACTGGGCTTAAAGCGCACGTAGGCGGCATCGCAAGTGTGGGGTGAAATCCCACGGCTTACCCGTGGAACTGCCTGGCAGACTGCGGTGCTCGAGTGTGGTAGGGGAGAGCGGAACTCCTGGTGGAGCGGTGAAATGCGTAGATATCAGGAGGAACACCGGTGGCGAAGGCGGCTCTCTGGTCCACAACTGACGCTGAGGTGCGAAAGCTAGGGGAGCAAACGGGATTAGATACCCCGGTAGTCCTAGCTGTAAACGATGGGCACTAGCTTGGGGTCTCCCTGTGTGATCCCAGGTGAAGCAAAAGTGATAAGTGCCCCGCCTGGGGAGTATGGTCGCAAGGCTG
201	326	209	197	100	81	0	86	0	19	0	216	91	0	0	D_0__Bacteria; D_1__Proteobacteria; D_2__Gammaproteobacteria; D_3__Betaproteobacteriales; D_4__Nitrosomonadaceae; D_5__Nitrosomonas	TACGTAGGGTGCAAGCGTTAATCGGAATTACTGGGCGTAAAGGGTGCGCAGGCGGTTTTGTAAGTCAGATGTGAAATCCCCGGGCTTAACCTGGGAATTGCGTTTGAAACTACAAAACTGGAGTGTAGCAGAGGGAGGTGGAATTTCATGTGTAGCAGTGAAATGCGTAGAGATATGGAAGAACATCGATGGCGAAGGCAGCCTCCTGGGTTAACACTGACGCTCATGCACGAAAGCGTGGGGAGCAAACAGGATTAGATACCCTGGTAGTCCACGCCCTAAACTATGTCAACTAGTTGTTGGGCTTTAAAAAGCTTGGTAACGTAGCTAACGCGTGAAGTTGACCGCCTGGGGAGTACGGTCGCAAGATTA
202	226	338	151	95	28	0	19	0	38	18	163	179	37	17	D_0__Bacteria; D_1__Proteobacteria; D_2__Alphaproteobacteria; D_3__Sphingomonadales; D_4__Sphingomonadaceae; D_5__Novosphingobium	TACGGAGGGAGCTAGCGTTGTTCGGAATTACTGGGCGTAAAGCGTACGTAGGCGGTTACTCAAGTCAGAGGTGAAAGCCCGGGGCTCAACCCCGGAACTGCCTTTGAAACTAGGTAGCTAGAATCTTGGAGAGGCGAGTGGAATTCCGAGTGTAGAGGTGAAATTCGTAGATATTCGGAAGAATACCAGTGGCGAAGGCGACTCGCTGGACAAGTATTGACGCTGAGGTACGAAAGCGTGGGGAGCAAACAGGATTAGATACCCTGGTAGTCCACGCCGTAAACGATGATAACTAGCTGTCCGGGCACATGGTGCTTGGGTGGCGCAGCTAACGCATTAAGTTATCCGCCTGGGGAGTACGGTCGCAAGATTA
203	105	151	186	201	82	64	65	65	50	73	39	75	64	85	D_0__Bacteria; D_1__Proteobacteria; D_2__Alphaproteobacteria; D_3__Caulobacterales; D_4__Hyphomonadaceae; D_5__Hyphomonas	TACGAAGGGGGCTAGCGTTGTTCGGAATTACTGGGCGTAAAGCGCACGTAGGCGGACTTTTAAGTCAGGTGTGAAATCCCGGGGCTCAACCTCGGAACTGCATTTGAAACTGGAAGTCTTGAGACCAGGAGAGGTTAGCGGAATACCGAGTGTAGAGGTGAAATTCGTAGATATTCGGTGGAACACCAGTGGCGAAGGCGGCTAACTGGACTGGTACTGACGCTGAGGTGCGAAAGTGTGGGGAGCAAACAGGATTAGATACCCTGGTAGTCCACACCGTAAACGATGAGAGCTAGTTGTTGGCAGGCATGCCTGTCGGTGACGCAGCTAACGCATTAAGCTCTCCGCCTGGGGAGTACGGCCGCAAGGTTA
204	112	92	50	22	96	128	105	111	50	113	130	98	62	130	D_0__Bacteria; D_1__Proteobacteria; D_2__Alphaproteobacteria; D_3__Rhizobiales	TACGAAGGGGGCTAGCGTTGCTCGGAATCACTGGGCGTAAAGCGCACGTAGGTGGGTCATTTAGTCAGGGGTGAAATCCTGGAGCTCAACTCCAGAACTGCCTTTGATACTGATGATCTTCGAGTCCGGGAGAGGTGGGTGGAACTGCGAGTGTAGAGGTGAAATTCGTAGATATTCGCAAGAACACCAGTGGCGAAGGCGGCTCACTGGCCCGGTACTGACACTGAGGTGCGAAAGCGTGGGGAGCAAACAGGATTAGATACCCTGGTAGTCCACGCCGTAAACGATGGATGCTAGCCGTTGGGAAGCTTGCTTCTCAGTGGCGCAGCTAACGCATTAAGCATCCCGCCTGGGGAGTACGGTCGCAAGATTA
205	0	0	68	0	116	67	163	220	83	147	0	0	242	187	D_0__Bacteria; D_1__Acidobacteria; D_2__Subgroup 17; D_3__metagenome; D_4__metagenome; D_5__metagenome; D_6__metagenome	TACAGAGGTGGCAAGCGTTGTTCGGAATTACTGGGCGTAAAGGGCGCGTAGGCGGCCCTATAAGTCTCGTGTGAAAGCCCTCGGCTTAACTGAGGATCTGCACGGGATACTGTAGGGCTCGAGTTCGGGAGAGGAAAGCGGAATTCCGGGTGTAGCGGTGAAATGCGTAGATATCCGGAGGAACACCAGTGGCGAAGGCGGCTTTCTGGACCGACACTGACGCTGAGGCGCGAAAGCTAGGGGAGCAAACGGGATTAGATACCCCGGTAGTCCTAGCTGTAAACGATGATCGCTGGGTGTGGGGGGTTTTTACTCCCTCCGTGCCGAAGCTAACGCATTAAGCGATCCGCCTGGGGAGTACGGTCGCAAGGCTG
206	144	30	96	32	237	0	128	0	89	46	73	0	219	193	D_0__Bacteria; D_1__Proteobacteria; D_2__Alphaproteobacteria; D_3__Rhizobiales; D_4__Rhizobiales Incertae Sedis; D_5__uncultured; Ambiguous_taxa	TACGAAGGGGGCTAGCGTTGTTCGGAATTACTGGGCGTAAAGCGCACGTAGGCGGATTGTTAAGTCAGAGGTGAAATCCCGGAGCTCAACTTCGGAACTGCCTTTGATACTGGCAATCTAGAGTCCGGAAGAGGTTAGTGGAATTCCCAGTGTAGAGGTGAAATTCGTAGATATTGGGAAGAACACCAGTGGCGAAGGCGGCTAACTGGTCCGGTACTGACGCTGAGGTGCGAAAGCGTGGGGAGCAAACAGGATTAGATACCCTGGTAGTCCACGCCGTAAACTATGGGTGCTAGCCGTTGGGAAGCTTGCTTTTCAGTGGCGCAGCTAACGCATTAAGCACCCCGCCTGGGGAGTACGGTCGCAAGATTA
207	53	108	138	144	77	104	131	124	38	65	78	17	76	133	D_0__Bacteria; D_1__Bacteroidetes; D_2__Bacteroidia; D_3__Chitinophagales; D_4__Saprospiraceae; D_5__uncultured; D_6__metagenome	TACGGAGGGTGCAAGCGTTATCCGGAATCACTGGGTTTAAAGGGTGCGTAGGCGGTCTTGTAAGTCAGTCGTGAAATCGCTGGGCTCAACCCATGCAATTGCGATTGATACTGCGAGACTTGAATAGGGTTAAGGCAGGCGGAATGTGGCATGTAGCGGTGAAATGCATAGATATGCCATAGAACACCGATTGCGAAGGCAGCCTGCTGGGCCTTTATTGACGCTGAGGCACGAAAGCGTGGGGAGCAAACAGGATTAGATACCCTGGTAGTCCACGCCCTAAACGATGTTTACTTGCTGTTTGCCCTTTGGGGTGAGTGGCGTAGCGAAAGCGATAAGTAAACCACCTGGGGAGTACGCCGGCAACGGTG
208	0	0	75	821	34	9	49	39	11	30	0	0	140	55	D_0__Bacteria	GACGGGAAGGGCGAGTGTTATTCATCGTGATTGGGCGTAGAGGGTATGTAGACTGTTTTTTTTGTTCAATTAGTGTTTTACAAAGACCAAAGCTTAAAAACTGGGGAATTTCTTTTTGAATTTAGGCTTGAATTTTCTGGAAGTTATGTCGTACTCTTATTCTTTCGTTAAAATGTTCAGGTTAACGGGACGTTCTAAAGGCTAAAGCTACTTTCTACTTTAAATTGACGTTGAGGTACAAAGGTGTGGGTAGCAAACTGGATTAGAGACCCAGGTAGTCCACACAGTCACCTATGAGTGTTGAAAATTTTATAAAAGTTTTTAGTATACGCGTTAAATGCTCCGCCTGGGTCCTACGGTCGCAAGTCTA
209	145	93	225	77	88	0	95	13	101	40	165	111	37	70	D_0__Bacteria; D_1__Proteobacteria; D_2__Alphaproteobacteria; D_3__Rhizobiales; Ambiguous_taxa; Ambiguous_taxa; D_6__uncultured bacterium	TACGAAGGGGGCTAGCGTTGCTCGGAATCACTGGGCGTAAAGCGCACGTAGGTGGGTCGTTAAGTCGGGGGTGAAATCCTGGAGCTCAACTCCAGAACTGCCTTCGATACTGGCGATCTTCGAGTTCGGGAGAGGTGAGTGGAACTGCGAGTGTAGAGGTGAAATTCGTAGATATTCGCAAGAACACCAGTGGCGAAGGCGGCTCACTGGCCCGATACTGACACTGAGGTGCGAAAGCGTGGGGAGCAAACAGGATTAGATACCCTGGTAGTCCACGCCGTAAACGATGGAAGCTAGCCGTTGGAGAGCTTGCTCTTCAGTGGCGCAGCTAACGCATTAAGCTTCCCGCCTGGGGAGTACGGTCGCAAGATTA
210	28	64	82	39	53	63	46	63	110	102	76	77	195	258	D_0__Bacteria; D_1__Proteobacteria; D_2__Alphaproteobacteria; D_3__uncultured; Ambiguous_taxa; Ambiguous_taxa; Ambiguous_taxa	GACGAAGGGGGCTAGCGTTGTTCGGAATTACTGGGCGTAAAGGGCGCGCAGGCGGCTCTACAAGTCAGGCGTTAAAGACCCAGGCTCAACCTGGGGAATGCGCTTGATACTGTAGGGCTTGAGATCGGAAGAGGAGAGTGGAATTCCCAGTGTAGAGGTGAAATTCGTAGATATTGGGAAGAACACCAGTGGCGAAGGCGGCTCTCTGGTCCGATTCTGACGCTGAGGCGCGAAAGCGTGGGGAGCAAACAGGATTAGATACCCTGGTAGTCCACGCCGTAAACGATGTGTGCTGGACGTTGGAAGGCCTAGCCTTTCGGTGTCGTAGCTAACGCGTTAAGCACACCGCCTGGGGAGTACGGCCGCAAGGTTA
211	0	216	50	90	70	237	45	145	42	91	38	144	23	62	D_0__Bacteria; D_1__Proteobacteria; D_2__Gammaproteobacteria; D_3__Betaproteobacteriales; D_4__SC-I-84	TACGTAGGGTGCGAGCGTTAATCGGAATTACTGGGCGTAAAGCGTGCGCAGGCGGTTCGTTAAGTTCGATGTGAAAGCCCCGGGCTCAACCTGGGAATGGCATTGAAAACTGGCGGGCTTGAGTATGGCAGAGGGGGGTGGAATTCCGCGTGTAGCAGTGAAATGCGTAGAGATGCGGAGGAACACCGATGGCGAAGGCAGCCCCCTGGGCCAATACTGACGCTCAGGCACGAAAGCGTGGGGAGCAAACAGGATTAGATACCCTGGTAGTCCACGCCCTAAACGATGCTCACTAGGTGTTGGGGAAGCGATTCCTTGGTACCGTAGCTAACGCGTGAAGTGAGCCGCCTGGGGAGTACGGCCGCAAGGTTA
212	148	272	53	30	144	51	57	69	118	61	100	107	10	27	D_0__Bacteria; D_1__Proteobacteria; D_2__Alphaproteobacteria; D_3__Holosporales; D_4__Holosporaceae; D_5__uncultured; Ambiguous_taxa	GACGGAGGGGGCTAGCGTTGTTCGGAATGACTGGGCGTAAAGGGCGCGTAGGCGGTTTTTTAAGTGAGGCGTGAAAGCCCTGGGCTTAACCCAGGAGGTGCGTTTCATACTGGAAAGCTTGAGTACGAGAGAGGAAAGTGGAATTCCTAGTGTAGAGGTGAAATTCGTAGATATTAGGAAGAACACCAGTGGCGAAGGCGACTTTCTGGCTCGTAACTGACGCTGAGGCGCGAAAGCGTGGGGAGCAAACAGGATTAGATACCCTGGTAGTCCACGCTGTAAACGATGAGTGCTAGACGTTGGGGGGCAACCTTCAGTGTCGCAGCTAACGCATTAAGCACTCCGCCTGGGGAGTACGGTCGCAAGATTA
213	0	0	83	128	101	115	106	254	57	99	27	33	119	125	D_0__Bacteria; D_1__Verrucomicrobia; D_2__Verrucomicrobiae; D_3__Verrucomicrobiales; D_4__Verrucomicrobiaceae; D_5__Prosthecobacter	TACAGAGGTCTCAAGCGTTGTTCGGAATCACTGGGCGTAAAGGGTGCGTAGGTGGCGTGGTAAGTCAGATGTGAAAGCCCGGGGCTCAACCTCGGAATTGCATCCGATACTGCCATGCTAGAGTACTGAAGAGGTGACTAGAATTCTCGGTGTAGCAGTGAAATGCGTAGATATCGAGAGGAATACCAACGGCGAAGGCAGGTCACTGGGCAGTTACTGACACTGAGGCACGAAGGCCAGGGGAGCAAACGGGATTAGATACCCCGGTAGTCCTGGCAGTAAACGGTGCACGTTTGGTGTGGGCGCAATCGACCGCGTCCGCGCCGGAGCTAACGCGTTAAACGTGCCGCCTGGGAAGTACGGTCGCAAGATTA
214	0	236	0	279	0	0	0	0	0	47	0	656	0	0	D_0__Bacteria; D_1__Chloroflexi; D_2__Anaerolineae; D_3__Caldilineales; D_4__Caldilineaceae; D_5__uncultured	TACGTAGGTGACAAGCGTTATCCGGAATTACTGGGCGTAAAGCGCACGCAGGCGGCTGAGTAAGTCTGACGTGAAATCTCCCGGCTTAACTGGGAGGGGTCGTTGGAAACTACTTGGCTTGAGGCGATGAGAGGGGTGTGGAATTCCCGGTGTAGTGGTGGAATGCGTAGATATCGGGAGGAACATCAGTGGCGAAAGCGGCACCCTGGCATTAGCCTGACGCTCAGGTGCGAAAGCGTGGGGAGCGAACGGGATTAGATACCCCGGTAGTCCACGCCGTAAACGATGAACACTAGGTGTGGGTGGTCTCAAAATCATCTGTGCCGAAGTCAACGCGATAAGTGTTCCGCCTGGGGAGTACGGCCGCAAGGCTA
215	53	88	77	54	51	123	59	108	73	62	115	173	129	51	D_0__Bacteria; D_1__Acidobacteria; D_2__Acidobacteriia; D_3__Solibacterales; D_4__Solibacteraceae (Subgroup 3); D_5__PAUC26f; Ambiguous_taxa	TACATAGGCTCCAAGCGTTGTTCGGAATTACTGGGCGTAAAGCGAGTGTAGGCTGTCCGCCAAGTCGATTGTGAAATCTCCCGGCTTAACTGGGAGGGTGCGGTCGAAACTGGCGGACTAGAGTTCGGGAGAGGAGAGTGGAATTCCTGGTGTAGCGGTGAAATGCGTAGATATCAGGAGGAACACCGGCGGTGAAGACGGCTCTCTGGACCGATACTGACGCTGAGACTCGAAAGCGTGGGGAGCAAACAGGATTAGATACCCTGGTAGTCCACGCCCTAAACGATGCGTACTTGGTGTAGGCGCTTCATTGCGTCTGTGCCGAAGTTAACACGATAAGTACGCCGCCTGGGGAGTACGGTCGCAAGGCTG
216	77	99	72	64	55	60	68	39	55	52	109	137	194	133	D_0__Bacteria; D_1__Proteobacteria; D_2__Deltaproteobacteria; D_3__Desulfarculales; D_4__Desulfarculaceae; D_5__uncultured	TACGGAGGGTGCTAGCGTTGTTCGGAATCACTGGGCGTAAAGGGCGTGTAGGCGGTCTGCTAAGTCTGATGTGAAATCCCCTCGCTTAACGAGGGAACTGCGTCGGATACTGGCAGACTTGAGTACCGGAGAGGAAGGTGGAATTCCCGGTGTAGCGGTGAAATGCGTAGATATCGGGAGGAACACCGGTGGCGAAGGCGGCCTTCTGGACGGATACTGACGCTGAGACGCGAAAGCGTGGGGAGCAAACAGGATTAGATACCCTGGTAGTCCACGCTGTAAACGATGGGCACTAGGTGTCGCGGGTATTGACCCCTGCGGTGCCGCAGCTAACGCACTAAGTGCCCCGCCTGGGGACTACGGCCGCAAGGTTA
217	67	92	325	611	0	0	14	0	8	0	49	13	12	16	D_0__Bacteria; D_1__Proteobacteria; D_2__Deltaproteobacteria; D_3__Myxococcales; D_4__Phaselicystidaceae; D_5__Phaselicystis; D_6__uncultured bacterium	GACAGAGGGTGCAAACGTTGTTCGGAATTACTGGGCGTAAAGCGCGTGTAGGCGGCTTGGCAAGTCAGGTGTGAAAGCCCTGGGCTCAACCTAGGAAGTGCACTTGAAACTGCCGAGCTTGAATGCTGGAGAGGGAAGCGGAATTCTCGGTGTAGAGGTGAAATTCGTAGATATCGAGAGGAACACCGGTGGCGAAGGCGGCTTCCTGGACAGTGATTGACGCTGAGACGCGAAAGCGTGGGGAGCAAACAGGATTAGATACCCTGGTAGTCCACGCCGTAAACGATGGGTGCTAGGTGTCGCGGGCTTTGACTCCTGCGGTGCCGTAGCTAACGCATTAAGCACCCCGCCTGGGGAGTACGGTCGCAAGACTA
218	0	0	70	62	114	96	98	71	73	126	43	30	220	183	D_0__Bacteria; D_1__Bacteroidetes; D_2__Bacteroidia; D_3__Cytophagales; D_4__Microscillaceae	TACGTAGGGTGCAAGCGTTGTCCGGATTTATTGGGTTTAAAGGGTGCGTAGGCGGCCTGTTAAGTCAGTGGTGAAATCCAACAGCTCAACTGTTGATGTGCCAATGATACTGACGGGCTTGAGTACAGACGAGGTAGGCGGAATTGACAGTGTAGCGGTGAAATGCATAGATATTGTCAAGAACACCGATAGCGAAGGCAGCTTGCTAGCCTGTAACTGACGCTGAGGCACGAAAGTGTGGGGATCAAACAGGATTAGATACCCTGGTAGTCCACACTGTAAACGATGATTACTCGATGTTGGCAATACACAGTCAGCGTCTTAGCGAAAGCGATAAGTAATCCACCTGGGGAGTACGCTGGCAACAGTG
219	0	27	0	23	89	136	106	156	118	166	14	170	70	98	D_0__Bacteria; D_1__Bacteroidetes; D_2__Bacteroidia; D_3__Chitinophagales; D_4__Chitinophagaceae; D_5__uncultured	TACGGAGGGTGCAAGCGTTATCCGGATTCACTGGGTTTAAAGGGAGCGTAGGTGGGTTGGTAAGTCAGTGGTGAAATCTCCGAGCTTAACTTGGAAACTGCCATTGATACTATCAATCTTGAATACTGTGGAGGTAAGCGGAATATATCATGTAGCGGTGAAATGCTTAGATATGATATAGAACACCGATAGCGAAGGCAGCTTACTACGCAGTTATTGACACTGAGGCTCGAAAGCGTGGGGATCAAACAGGATTAGATACCCTGGTAGTCCACGCCCTAAACTATGGATACTCGACATCAGCGATACACAGTTGGTGTCTGAGCGAAAGCATTAAGTATCCCACCTGGGAAGTACGTCCGCAAGGATG
220	0	0	0	0	115	197	188	227	47	299	0	0	0	100	D_0__Bacteria; D_1__Acidobacteria; D_2__Blastocatellia (Subgroup 4); D_3__11-24; D_4__uncultured bacterium; D_5__uncultured bacterium; D_6__uncultured bacterium	TACGTAGGTGGCAAGCGTTGTTCGGAATTACTGGGCGTAAAGGGCGCGTAGGCGGTCTGTTAAGTCGGCTGTGAAAGCCCGGGGCTCAACCCCGGAGAGTCGGCCGATACTGGCAGACTAGAGTACAGAAGAGGTAGCTGGAATTCCTGGTGTAGCGGTGAAATGCGTAGATATCAGGAGGAACATCGGAGGCGAAGGCGGGCTACTGGGCTGATACTGACGCTGATGCGCGAAAGCCAGGGGAGCGAACGGGATTAGATACCCCGGTAGTCCTGGCCCTAAACGATGGACACTTGGTGTGTCGGGTTATTCAGTCCCGGCGTGCCGGAGCTAACGCGTTAAGTGTCCCGCCTGGGGAGTACGGTCGCAAGGCTG
221	73	119	0	0	83	109	57	49	98	141	45	80	161	155	D_0__Bacteria; D_1__Proteobacteria; D_2__Alphaproteobacteria; D_3__Sphingomonadales; D_4__Sphingomonadaceae; D_5__Novosphingobium	TACGGAGGGAGCTAGCGTTGTTCGGAATTACTGGGCGTAAAGCGCACGTAGGCGGCTACTCAAGTCGGGGGTGAAAGCCCGGGGCTCAACCCCGGAACTGCCTTCGAAACTAGGTAGCTAGAATCTTGGAGAGGTCAGTGGAATTCCGAGTGTAGAGGTGAAATTCGTAGATATTCGGAAGAACACCAGTGGCGAAGGCGACTGACTGGACAAGTATTGACGCTGAGGTGCGAAAGCGTGGGGAGCAAACAGGATTAGATACCCTGGTAGTCCACGCCGTAAACGATGATAACTAGCTGTCCGGGCACATGGTGCTTGGGTGGCGCAGCTAACGCATTAAGTTATCCGCCTGGGGAGTACGGTCGCAAGATTA
222	0	87	0	6	44	350	44	301	10	44	9	263	0	12	D_0__Bacteria; D_1__Latescibacteria; D_2__uncultured bacterium; D_3__uncultured bacterium; D_4__uncultured bacterium; D_5__uncultured bacterium; D_6__uncultured bacterium	TACGGAGGGAGCAAACGTTGTTCGGATTCACTGGGCGTAAAGGGTGTGTAGGCGGTCTTGCAAGTCTGAGGTGAAATGCCCCGGCTTAACCGGGGACCTGCCTTGGAGACTGCAGGACTTGAGGGCGTGAGAGGAGACTGGAATTCCTAGTGTAGCGGTGAAATGCATAGATATTAGGAGGAACACCAGTGGCGAAGGCGAGTCTCTGGCACGCATCTGACGCTGAGACACGAAAGCCAGGGGAGCGAACGGGATTAGATACCCCGGTAGTCCTGGCCGTAAACGTTGGGTACTAAGTGTTGGCGGATCGACCCCGCCAGTGCTGCAGCTAACGCGTTAAGTACCCCGCCTGGGGAGTACGGCCGCAAGGTTG
223	33	86	229	172	21	13	68	60	120	60	20	30	93	160	D_0__Bacteria; D_1__Planctomycetes; D_2__OM190; D_3__uncultured soil bacterium; D_4__uncultured soil bacterium; D_5__uncultured soil bacterium; D_6__uncultured soil bacterium	GACAGAGGTTGCAAACGTTGTTCGGAATTACTGGGCATAAAGCGCACGTAGGCGGTCCGTTAAGTCATGTGTGAAATCCCTCGGCTCAACCGAGGAATTGCGCCTGATACTGGCGGGCTAGAGGTCGATAGGGGTAAGCGGAACTCCAGGTGGAGCGGTGAAATGCGTAGATATCTGGAGGAACACCGGTGGCGAAAGCGGCTTACTGGATCGAAACTGACGCTGAGGTGCGAAAGCTAGGGTAGCAAACGGGATTAGATACCCCGGTAGTCCTAGCCGTAAACGATGGGCACTGGGCAGGGGAGGTTCCTATGCCTTCTCTGCCGAAGCTAATGTGTTAAGTGCCCCGCCTGGGGAGTACGCTCGCAAGGGTA
224	47	146	53	90	53	93	82	238	35	72	62	129	17	45	D_0__Bacteria; D_1__Proteobacteria; D_2__Gammaproteobacteria; D_3__Betaproteobacteriales; D_4__Burkholderiaceae; D_5__Comamonas; D_6__uncultured prokaryote	TACGTAGGGTGCAAGCGTTAATCGGAATTACTGGGCGTAAAGCGTGCGCAGGCGGTTGTGCAAGACAGGTGTGAAATCCCCGGGCTTAACCTGGGAACTGCACTTGTGACTGCACAGCTGGAGTACGGCAGAGGGGGATGGAATTCCGCGTGTAGCAGTGAAATGCGTAGATATGCGGAGGAACACCGATGGCGAAGGCAGTCCCCTGGGCCTGTACTGACGCTCATGCACGAAAGCGTGGGGAGCAAACAGGATTAGATACCCTGGTAGTCCACGCCCTAAACGATGTCAACTGGTTGTTGGGAAGGTTCCTTCTCAGTAACGTAGCTAACGCGTGAAGTTGACCGCCTGGGGAGTACGGCCGCAAGGTTG
225	67	153	128	170	120	0	76	21	63	84	30	93	65	88	D_0__Bacteria; D_1__Acidobacteria; D_2__Thermoanaerobaculia; D_3__Thermoanaerobaculales; D_4__Thermoanaerobaculaceae; D_5__Subgroup 10	TACGGAGGGGGCAAGCGTTATTCGGAATTATTGGGCGTAAAGGGCGCGTAGGCGGCCCTGTAAGCCAAAGGTGAAATCCCTCGGCTCAACTGAGGAACTGCCTTTGGAACTGCAAGGCTTGAGGCCGGGAGGGGGTAGCGGAATTCCCAGTGTAGCGGTGAAATGCGTAGATACTGGGAGGAACACCGGTGGCGAAGGCGGCTACCTGGACCGGTTCTGACGCTGATGCGCGAAAGCGTGGGTAGCAAACAGGATTAGATACCCTGGTAGTCCACGCTGTAAACGATGGGTGCTCGGTGTCGCGGGTATCGACCCCTGCGGTGCCTTAGCTAACGCGTTAAGCACCCCGCCTGGGGAGTACGGTCGCAAGGCTG
226	367	256	257	78	0	0	0	0	16	9	103	31	27	0	D_0__Bacteria; D_1__Proteobacteria; D_2__Alphaproteobacteria; D_3__Rhodobacterales; D_4__Rhodobacteraceae; D_5__Defluviimonas	TACGGAGGGGGCTAGCGTTGTTCGGAATTACTGGGCGTAAAGCGCGCGTAGGCGGATTGGAAAGTTGGGGGTGAAATCCCGGGGCTCAACCTCGGAACTGCCTTCAAAACTCCCAGTCTTGAGTTCGAGAGAGGTGAGTGGAATTCCGAGTGTAGAGGTGAAATTCGTAGATATTCGGAGGAACACCAGTGGCGAAGGCGGCTCACTGGCTCGATACTGACGCTGAGGTGCGAAAGCGTGGGGAGCAAACAGGATTAGATACCCTGGTAGTCCACGCCCTAAACGATGAATGCCAGTCGTCGGCAAGCATGCTTGTCGGTGACACACCTAACGGATTAAGCATTCCGCCTGGGGAGTACGGTCGCAAGATTA
227	212	189	138	119	43	51	32	48	65	59	36	22	61	57	D_0__Bacteria; D_1__Proteobacteria; D_2__Gammaproteobacteria; D_3__Gammaproteobacteria Incertae Sedis; D_4__Unknown Family; D_5__Candidatus Ovatusbacter; D_6__uncultured bacterium	TACAGAGGGTGCGAGCGTTAATCGGAATTACTGGGCGTAAAGGGTGCGTAGGTGGTTTTGTAAGTCAGATGTGAAATTCCCGGGCTTAACCTGGGGACTGCGTCTGATACTGTGAAGCTAGAGTACTGTAGAGGGAAGTGGAATTTCCGGTGTAGCAGTGAAATGCGTAGATATCGGAAGGAACATCAGTGGCGAAGGCGACTTTCTGGACAGATACTGACACTGAGGCACGAAAGCATGGGGAGCAAACAGGATTAGATACCCTGGTAGTCCATGCTGTAAACGATGAAGACTGGCTGTTGGTTGCCCTTGGGCAATTAGTAGCGAAGCAAACGCGTTAAGTCTTCCGCCTGGGGAGTACGGCCGCAAGGTTA
228	81	146	253	214	20	0	12	0	30	95	62	91	60	67	D_0__Bacteria; D_1__Bacteroidetes; D_2__Bacteroidia; D_3__Chitinophagales; D_4__Saprospiraceae; D_5__uncultured; D_6__uncultured soil bacterium	TACGGAGGGTGCAAGCGTTATCCGGAATCACTGGGTTTAAAGGGTGCGTAGGCGGTCAGATAAGTCAGTCGTGAAATTCCTCGGCTTAACCGGGTGGACTGCGATTGATACTGTTTGACTTGAATGAGGTTGAGGTAGGCGGAATGTGGCATGTAGCGGTGAAATGCTTAGATATGCCATAGAACACCGATTGCGAAGGCAGCTTGCTGGGCCTTCATTGACGCTGAGGCACGAAAGCGTGGGGAGCAAACAGGATTAGATACCCTGGTAGTCCACGCCCTAAACGATGTTTACTTGCTGTTTGTCCTTCGGGATGAGTGGCGAAGCGAAAGCGCTAAGTAAACCACCTGGGGAGTACGCCGGCAACGGTG
229	6	19	39	47	45	104	0	0	83	68	339	278	0	103	D_0__Bacteria; D_1__Bacteroidetes; D_2__Bacteroidia; D_3__Flavobacteriales; D_4__Flavobacteriaceae	TACGGAGGATGCAAGCGTTATCCGGAATCATTGGGTTTAAAGGGTCCGTAGGCGGGCTGATAAGTCAGAGGTGAAATACTACAGCTCAACTGTAGAAATGCCTTTGATACTGCCAGTCTTGAATCATAGAGAAGCAGTTAGAATGTGTAGTGTAGCGGTGAAATGCATAGATATTACACAGAATACCAATTGCGAAGGCAGACTACTACTTATGAATTGACGCTGATGGACGAAAGCGTGGGGAGCGAACAGGATTAGATACCCTGGTAGTCCACGCCGTAAACGATGGATACTAGCTGTTTGGCCCGCAATTGCGGGATAAGTAGCCAAGCGAAAGTGATAAGTATCCCACCTGGGGAGTACGGTCGCAAGACTG
230	83	83	184	149	77	35	81	38	114	0	56	32	95	91	D_0__Bacteria; D_1__Chloroflexi; D_2__Anaerolineae; D_3__Caldilineales; D_4__Caldilineaceae; D_5__uncultured	TACGTAGGTGGCAAGCGTTATCCGGATTTACTGGGCGTAAAGCGCACGCAGGCGGCTGTCCAAGTCTGACGTGAAAGCTCCTGGCTTAACTGGGAGAGGTCGTTGGAAACTAGATGGCTTGAGGCGAGGAGAGGGGTGTAGAATTCCCGGTGTAGTGGTGGAATGCGTAGATATCGGGAGGAATACCAGTGGCGAAAGCGACACCCTGGCCTTTGCCTGACGCTCAGGTGCGAAAGCGTGGGTAGCGAACGGGATTAGATACCCCGGTAGTCCACGCTGTAAACGATGAATACTAGGTGTGGGGCGTGTCAAAGCGTTCTGTGCCGAAGCCAACGCGATAAGTATTCCGCCTGGGGACTACGGCCGCAAGGCTA
231	39	119	49	136	74	40	78	74	70	94	79	87	90	85	D_0__Bacteria; D_1__Verrucomicrobia; D_2__Verrucomicrobiae; D_3__Verrucomicrobiales; D_4__DEV007; D_5__uncultured Verrucomicrobiales bacterium; D_6__uncultured Verrucomicrobiales bacterium	TACGAAGGTCCCAAGCGTTGTTCGGATTTACTGGGCGTAAAGAGTCTGTAGGCGGCGGGGTAAGTCAGATGTGAAATCCCGGGGCTCAACCCCGGAACTGCATCCGATACTGCCTTGCTTGAGTATTGGAGGGGAGTCTGGAATTCTCGGTGTAGCAGTGAAATGCGTAGATATCGAGAGGAACACTAGTGGCGAAGGCGAGACTCTGGACAATTACTGACGCTGAGAGACGAAGGTCAGGGGAGCGAAAAGGATTAGATACCCTTGTAGTCCTGACAGTAAACGGTGCACGCTTGGTGTGGGAAGGTTCGACCCTTTCTGTGCCGGAGCTAACGCGTTAAGCGTGCCGCCTGGGGAGTACGGTCGCAAGATTA
232	0	80	0	0	0	295	0	515	0	51	0	86	0	82	D_0__Bacteria; D_1__Proteobacteria; D_2__Gammaproteobacteria; D_3__PLTA13; D_4__uncultured sludge bacterium; D_5__uncultured sludge bacterium; D_6__uncultured sludge bacterium	TACAGAGGGTGCAAGCGTTAATCGGAATTACTGGGCGTAAAGCGTGCGTAGGCGGTTTCGTAAGTCGGGTGTGAAAGCCCCGGGCTCAACCTGGGAATTGCATTCGAGACTGCGGAGCTAGAGTGCGGAAGAGGGAAGTGGAATTTCCGGTGTAGCGGTGAAATGCGTAGATATCGGAAGGAACATCAGTGGCGAAAGCGACTTCCTGGTCCAGCACTGACGCTCAGGCACGAAAGCGTGGGGAGCAAACAGGATTAGATACCCTGGTAGTCCACGCCATAAACGATGAGAACTAGATGTTGAGAGGGTAAGCCTCCCAGTGTCGAAGCTAACGCGATAAGTTCTCCGCCTGGGGAGTACGGCCGCAAGGTTG
233	505	232	272	27	0	0	0	0	0	0	67	0	0	0	D_0__Bacteria; D_1__Proteobacteria; D_2__Gammaproteobacteria; D_3__Betaproteobacteriales; D_4__Nitrosomonadaceae; D_5__Nitrosomonas; D_6__metagenome	TACGTAGGGTGCGAGCGTTAATCGGAATTACTGGGCGTAAAGGGTGCGCAGGCGGTTATGTAAGTCAGATGTGAAATCCCCGGGCTTAACCTGGGAATTGCGTTTGAAACTATATGACTAGAGTGTAACAGAGGGAAGTGGAATTCCATGTGTAGCAGTGAAATGCGTAGAGATATGGAGGAACATCGATGGCGAAGGCAGCTTCCTGGGTTAACACTGACGCTCATGTACGAAAGCGTGGGGAGCAAACAGGATTAGATACCCTGGTAGTCCACGCCCTAAACTATGTCAACTAGTTGTTGGATCTTAACAGATTTGGTAACGTAGCTAACGCGTGAAGTTGACCGCCTGGGGAGTACGGTCGCAAGATTA
234	68	139	26	63	71	104	92	127	58	100	62	112	30	50	D_0__Bacteria; D_1__Proteobacteria; D_2__Gammaproteobacteria; D_3__Ga0077536; D_4__uncultured sulfur-oxidizing symbiont bacterium; D_5__uncultured sulfur-oxidizing symbiont bacterium; D_6__uncultured sulfur-oxidizing symbiont bacterium	TACGGAGGGTGCGAGCGTTAATCGGAATTACTGGGCGTAAAGCGCGCGTATGTGGTCTGATAAGTCGGATGTGAAAGCCCCGAGCTTAACTTGGGAACGGCATTCGATACTGTCTGACTAGAGTATGGTAGAGGAAAGCGGAATTCCCGGTGTAGCGGTGAAATGCGTAGATATCGGGAGGAACATCAGTGGCGAAGGCGGCTTTCTGGACTAATACTGACACTGAGGCGCGAAAGCGTGGGTAGCAAACAGGATTAGATACCCTGGTAGTCCACGCCCTAAACGATGTCAACTAGCCGTTGGGTTCATTTAAGAATTTAGTGGCGCAGCTAACGCGATAAGTTGACCGCCTGGGGAGTACGGCCGCAAGGTTA
235	122	200	137	90	38	71	41	43	32	61	61	84	69	51	D_0__Bacteria; D_1__Proteobacteria; D_2__Alphaproteobacteria; D_3__uncultured; D_4__uncultured proteobacterium; D_5__uncultured proteobacterium; D_6__uncultured proteobacterium	TACGGAGGGGGCTAGCGTTGTTCGGAATTACTGGGCGTAAAGCGCGCGTAGGCGGCTTGACAAGTTGGAGGTGAAAGCCCGGAGCTCAACTTCGGAATTGCCTTCAAGACTGTCTCGCTCGAGGCAGGGAGAGGAGAGCGGAATACCCAGTGTAGAGGTGAAATTCGTAGATATTGGGTGGAACACCGGTGGCGAAGGCGGCTCTCTGGCCCTGATCTGACGCTAAGGCGCGAAAGCGTGGGGAGCAAACAGGATTAGATACCCTGGTAGTCCACGCCGTAAACTATGAGTGCTAGATGTTGGGAGGTTTACTTCTCAGTGTCGCAGCTAACGCATTAAGCACTCCGCCTGGGGAGTACGGCCGCAAGGTTA
236	0	0	11	32	136	295	189	164	0	191	0	25	0	45	D_0__Bacteria; D_1__Verrucomicrobia; D_2__Verrucomicrobiae; D_3__Pedosphaerales; D_4__Pedosphaeraceae; D_5__uncultured verrucomicrobium DEV008; D_6__uncultured verrucomicrobium DEV008	TACAGAGGTCCCAAGCGTTGTTCGGATTCACTGGGCGTAAAGGGTGCGTAGGCGGTCGTATCAGTCTGATGTGAAAGCTCGGAGCTTAACTCCGAAATGGCATTGGATACTGTATGGCTAGAGGGTTGGAGGGGGGACTGGAATTCTCGGTGTAGCAGTGAAATGCGTAGATATCGAGAGGAACACCAGTGGCGAAGGCGAGTCCCTGGACAACCCCTGACGCTGAGGCACGAAAGCTAGGGGAGCAAACAGGATTAGATACCCTGGTAGTCCTAGCTGTAAACGGTGCTGGCTTGCTGTGGGCGGAATCGACCCCGTCCGTGGCGGAGCAAACGCGATAAGCCAGCCGCCTGGGAAGTACGGTCGCAAGATTA
237	15	56	0	41	44	199	38	188	21	99	68	210	26	82	D_0__Bacteria; D_1__Planctomycetes; D_2__Planctomycetacia; D_3__Planctomycetales; D_4__uncultured; D_5__uncultured bacterium; D_6__uncultured bacterium	TACGAACTGTGCGAACGTTATTCGGAATCACTGGGCTTACAGGGTGTGTAGGCGGCCAGTCAAGTAGGGTGTGAAATGCCTTGGCTCAACCAGGGCACTGCGCTCTAAACTGTCTGGCTCGAGTGAGATAGGGGTGTGTGGAACTTCCGGTGGAGCGGTGAAATGTGTTGATATCGGAAGGAACGCCGGTGGCGAAAGCGACACACTGGGTCTTAACTGACGCTGAGACACGAAAGCCAGGGTAGCGAACGGGATTAGATACCCCGGTAGTCCTGGCTGTAAACGATGAGCACTGGACGGGAGCGGCTTCGGCCGTTCCGGTCGTAGCGAAAGCGTTAAGTGCTCCGCCTGGGGAGTATGGTCGCAAGGCTG
238	118	155	108	93	95	48	106	90	33	32	74	62	34	37	D_0__Bacteria; D_1__Proteobacteria; D_2__Alphaproteobacteria; D_3__Rhizobiales; D_4__Hyphomicrobiaceae; D_5__Pedomicrobium	TACGAAGGGGGCTAGCGTTGTTCGGAATTACTGGGCGTAAAGCGCACGTAGGCGGACTTTCAAGTCAGGGGTGAAATCCCGGGGCTCAACCTCGGAACTGCCTTTGATACTGTTGGTCTCGAATCCGGTAGAGGTGGGTGGAATTCCTAGTGTAGAGGTGAAATTCGTAGATATTAGGAAGAACACCGGTGGCGAAGGCGGCCCACTGGACCGGTATTGACGCTGAGGTGCGAAAGCGTGGGGAGCAAACAGGATTAGATACCCTGGTAGTCCACGCCGTAAACGATGGATGCTAGCCGTCGGCAAGCTTGCTTGTCGGTGGCGCAGCTAACGCATTAAGCATCCCGCCTGGGGAGTACGGCCGCAAGGTTA
239	65	47	127	99	105	37	88	80	69	57	89	55	69	98	D_0__Bacteria; D_1__Planctomycetes; D_2__Planctomycetacia; D_3__Pirellulales; D_4__Pirellulaceae; D_5__Pir4 lineage; Ambiguous_taxa	TACGTACCGTACAAACGTTATTCGGAATTACTGGGCTTAAAGGGTTTGTAGGCGGCCTTGTAAGTCAGGTGTGAAATCCCTCGGCTCAACCGAGGAACGGCGCTTGATACTGCAAGGCTTGAGGGAGACAGGGGTAAGCGGAACTGATGGTGGAGCGGTGAAATGCGTTGATATCATCAGGAACACCGGTGGCGAAAGCGGCTTACTGGGTCTCTTCTGACGCTGAGGAACGAAAGCTAGGGTAGCGAACGGGATTAGATACCCCGGTAGTCCTAGCTGTAAACGATGAGCACTTATCTGGGGATCCTCCCATAGGTTCCCGGATGTAGCGAAAGTGTTAAGTGCTCCGCCTGGGGAGTATGGTCGCAAGGCTG
240	34	64	88	147	66	221	59	118	39	36	38	115	16	44	D_0__Bacteria; D_1__Planctomycetes; D_2__OM190; D_3__uncultured bacterium; D_4__uncultured bacterium; D_5__uncultured bacterium; D_6__uncultured bacterium	TACAGAGGGTGCAAACGTTGTTCGGAATTACTGGGCATAAAGCGCACGTAGGCGGCGCGTCGAGTGTGGAGTGAAATCCCGCGGCTTACCCGTGGAACTGCTTCGCATACTGACGTGCTGGAGTGTGGTAGAGGAGAGCGGAACTCTTGGTGGAGCGGTGAAATGCGTAGATATCAAGAGGAACACCAAAGGCGAAGGCAGCTCTCTGGGCCATTACTGACGCTGAGGTGCGAAAGCCAGGGGATCAAACGGGATTAGATACCCCGGTAGTCCTGGCTGTAAACGATGGGTACTAGCTGGCGGTCCTCCTGTGGGTTCGCCGGCGAAGCAAATGTGATAAGTACCCCGCCTGGGAAGTATGGTCGCAAGGCTG
241	114	60	157	66	92	59	80	71	62	45	76	50	52	95	D_0__Bacteria; D_1__Proteobacteria; D_2__Gammaproteobacteria; D_3__CCM19a	TACAGAGGGTGCAAGCGTTAATCGGAATTACTGGGCGTAAAGCGCGCGTAGGCGGTCGAGTAAGTCGGATGTGAAATCCCCGGGCTTAACCTGGGAATTGCATTCGATACTGCTTGGCTAGAGTGTGGAAGAGGGAAGCGGAATTTCCGGTGTAGCGGTGAAATGCGTAGATATCGGAAGGAACACCAGTGGCGAAGGCGGCTTCCTGGTCCAACACTGACGCTGAGGCGCGAAAGCGTGGGGAGCGAACAGGATTAGATACCCTGGTAGTCCACGCTGTAAACGATGAGAACTAGATGTTGGGGGGTATAACCCCTCAGTGTCGCAGCTAACGCGTTAAGTTCTCCGCCTGGGGAGTACGGCCGCAAGGTTG
242	70	102	48	42	65	135	104	112	86	105	17	28	90	67	D_0__Bacteria; D_1__Proteobacteria; D_2__Gammaproteobacteria; D_3__Betaproteobacteriales; D_4__Burkholderiaceae	TACGTAGGGTGCAAGCGTTAATCGGAATTACTGGGCGTAAAGCGTGCGCAGGCGGTTATGTAAGACAGATGTGAAATCCCCGGGCTCAACCTGGGACCTGCATTTGTGACTGCATAGCTGGAGTACGGTAGAGGGGGATGGAATTCCGCGTGTAGCAGTGAAATGCGTAGATATGCGGAGGAACACCGATGGCGAAGGCAATCCCCTGGACCTGTACTGACGCTCATGCACGAAAGCGTGGGGAGCAAACAGGATTAGATACCCTGGTAGTCCACGCCCTAAACGATGTCAACTGGTTGTTGGGTCTTCACTGACTCAGTAACGAAGCTAACGCGTGAAGTTGACCGCCTGGGGAGTACGGCCGCAAGGTTG
243	42	34	46	52	97	92	73	80	121	118	65	61	92	84	D_0__Bacteria; D_1__Planctomycetes; D_2__Planctomycetacia; D_3__Pirellulales; D_4__Pirellulaceae; D_5__Pir4 lineage; D_6__uncultured soil bacterium	TACGAACCGTCCAAACGTTATTCGGATTTATTGGGCTTAAAGGGTATGTAGGCGGCCCTTCAAGTCGGGTGTGAAAGCCCTCGGCTCAACCGAGGAACTGCGCCCGATACTGTGGGGCTTGAGGGAGACAGAGGTAAGCGGAACTGATGGTGGAGCGGTGAAATGCGTTGATATCATCAGGAACACCAGTGGCGAAAGCGGCTTACTGGGTCTCTTCTGACGCTGAGATACGAAAGCTAGGGGAGCGAACGGGATTAGATACCCCGGTAGTCCTAGCTGTAAACGATGAGCACTTGATCGTGGGGCCCCCCATAGCCTCTCGGTCGCAGCGAAAGTGGTAAGTGCTCCGCCTGGGGAGTATGGTCGCAAGGCTG
244	183	0	449	0	85	0	35	0	58	0	123	0	94	26	D_0__Bacteria; D_1__Proteobacteria; D_2__Deltaproteobacteria; D_3__Syntrophobacterales; D_4__Syntrophaceae; D_5__uncultured; D_6__uncultured Myxococcales bacterium	TACGGAGGGTGCAAGCGTTGTTCGGAATTACTGGGCGTAAAGCGCGTGTAGGTGGCTTGTCATGTCAGGTGTGAAAGCCCTCGGCCTAACCGAGGAAGTGCGCCTGAAACTGACGAGCTTGAGTACGAGAGAGGAGGACGGAATTCCCAGTGTAGAGGTGAAATTCGTAGATATTGGGAGGAACACCGGTGGCGAAAGCGGTTCTCTGGATCGATACTGACACTAAGACGCGAAAGCGTGGGGATCAAACAGGATTAGATACCCTGGTAGTCCACGCCGTAAACGATGGATATTAGTTGTTGCGAGTTTAACCCTCGCAGTGACGAAGCTAACGCATTAAATATCCCGCCTGGGAAGTACGGCCGCAAGGTTA
245	21	36	28	36	109	130	96	109	48	165	9	11	98	153	D_0__Bacteria; D_1__Proteobacteria; D_2__Alphaproteobacteria; D_3__Acetobacterales; D_4__Acetobacteraceae; D_5__Rhodovastum; D_6__metagenome	TACGAAGGGGGCTAGCGTTACTCGGAATGACTGGGCGTAAAGGGCGCGTAGGCGGTTTGGTTTGTTAGGCGTGAAATTCCTGGGCTTAACCTGGGGGCTGCGCTTAATACGGCCAGGCTTGAGTGTGAAAGAGGGTCGTGGAATTCCCAGTGTAGAGGTGAAATTCGTAGATATTGGGAAGAACACCGGTGGCGAAGGCGGCGACCTGGTTCATTACTGACGCTGAGGCGCGAAAGCGTGGGGAGCAAACAGGATTAGATACCCTGGTAGTCCACGCCGTAAACGATGTGTGCTGGATGTTGGGCAACCTAGTTGCTCAGTGTCGTAGCTAACGCGATAAGCACACCGCCTGGGGAGTACGGCCGCAAGGTTG
246	0	60	0	251	116	0	78	125	0	356	0	62	0	0	D_0__Bacteria; D_1__Nitrospirae; D_2__Nitrospira; D_3__Nitrospirales; D_4__Nitrospiraceae; D_5__Nitrospira	TACGAAGGTGGCAAGCGTTGTTCGGATTTACTGGGCGTACAGGGAGCGTAGGCGGTTGGGTAAGCCCTTCGTGAAATCTCCGGGCCTAACCCGGAAAGGGCGGAGGGGACTGCTCGGCTAGAGGATGGGAGAGGAGCGCGGAATTCCCGGTGTAGCGGTGAAATGCGTAGAGATCGGGAGGAAGGCCGGTGGCGAAGGCGGCGCTCTGGAACATTTCTGACGCTGAGGCTCGAAAGCGTGGGGAGCAAACAGGATTAGATACCCTGGTAGTCCACGCCTTAAACGATGAATACTAAGTGTCGGCGGGTTACCGCCGGTGCCGCAGCTAACGCAGTAAGTATTCCGCCTGGGAAGTACGGCCGCAAGGTTG
247	0	32	0	64	81	325	38	110	0	50	0	327	0	21	D_0__Bacteria; D_1__Chloroflexi; D_2__Anaerolineae; D_3__Anaerolineales; D_4__Anaerolineaceae; D_5__uncultured	AACGTAGGAGGCGAGCGTTATCCGGATTCACTGGGCGTAAAGCGCGTGCAGGCGGTTCGGTAAGTTGGGCGTGAAATCTCTTGGCTTAACTAGGAGAGGTCGTTCAATACTACCGGACTTGAGAGTGATAGAGGAAAATGGAATTCCAGGTGTAGTGGTGAAATGCGTAGATATCTGGAGGAACACCAGTGGCGAAAGCGATTTTCTGGATCATTTCTGACGCTCAGACGCGAAAGCTAGGGTAGTAAACGGGATTAGAGACCCCGGTAATCCTAGCCGTAAACGATGTTAACTTGGCGTCGGTGGATTAAACCCCATCGGTGCCGAAGCAAACGCGATAAGTTAACCGCCTGGGGACTACGATCGCAAGATTA
248	1	46	6	18	40	267	31	208	67	226	7	98	5	22	D_0__Bacteria; D_1__Proteobacteria; D_2__Alphaproteobacteria; D_3__Rhizobiales; D_4__Hyphomicrobiaceae; D_5__Hyphomicrobium	TACGAAGGGGGCTAGCGTTGTTCGGAATTACTGGGCGTAAAGCGCACGTAGGCGGATTTGTAAGTCAGGGGTGAAATCCCGGGGCTCAACCTCGGAACTGCCTTTGATACTGCAAATCTCGAGTCCGGAAGAGGTGAGTGGAATTCCTAGTGTAGAGGTGAAATTCGTAGATATTAGGAAGAACACCAGTGGCGAAGGCGGCTCACTGGTCCGGTACTGACGCTGAGGTGCGAAAGCGTGGGGAGCAAACAGGATTAGATACCCTGGTAGTCCACGCCGTAAACGATGGATGCTAGCCGTCGGCAAGCTTGCTTGTCGGTGGCGCAGCTAACGCATTAAGCATCCCGCCTGGGGAGTACGGCCGCAAGGTTA
249	0	0	51	67	89	65	112	140	69	86	66	93	118	83	D_0__Bacteria; D_1__Bacteroidetes; D_2__Bacteroidia; D_3__Chitinophagales; D_4__uncultured; D_5__uncultured Cytophagales bacterium; D_6__uncultured Cytophagales bacterium	TACGGAGGGTGCAAGCGTTATCCGGATTTACTGGGTTTAAAGGGTGCGTAGGCGGACTTTTAAGTCAAATGTGAAAGCTTGCAGCTCAACTGTAAGATTGCGTTTGATACTGGAAGTCTTGAATATGGTAGAAGTGGGCGGAATAAATCATGTAGCGGTGAAATGCTTAGATATGATTTAGAACACCGATTGCGAAGGCAGCTCGCTATGTCATAATTGACGCTGAGGCACGAAAGCGTGGGGATCAAACAGGATTAGATACCCTGGTAGTCCACGCCCTAAACGATGAATACTCGTTGTTGGCGATATACAGTCAGCGACTAAGCGAAAGCGTTAAGTATTCCACCTGGGGAGTACGTTCGCAAGAATG
250	75	63	92	45	79	66	89	48	54	59	128	44	81	107	D_0__Bacteria; D_1__Proteobacteria; D_2__Alphaproteobacteria; D_3__Rickettsiales; D_4__Rickettsiaceae; D_5__uncultured; D_6__uncultured bacterium	TACGGAGGGAGCTAGCGTTGTTCGGAATTACTGGGCGTAAAGCGCGCGCAGGCGGCTTGCCAAGTCAGGTGTGAAATCCCGGGGCTTAACCTCGGAACTGCACTTGAAACTGGCTCGCTAGAGAATGGTAGAGGATAGTAGAATTCCCAGTGTAGAGGTGAAATTCGTAGATATTGGGAGGAATACCGGTGGCGAAGGCGGCTATCTGGACCATTTCTGACGCTGAGGCGCGAAAGCGTGGGGAGCAAACAGGATTAGATACCCTGGTAGTCCACGCTGTAAACGATGAGTGCTAGATATTGGAGCTTTAGTTTCGGTGTCGCAGCTAACGCATTAAGCACTCCGCCTGGGGAGTACGGTCGCAAGATTA
251	0	42	64	71	64	112	66	74	43	97	87	186	69	54	D_0__Bacteria; D_1__Proteobacteria; D_2__Alphaproteobacteria; D_3__uncultured	TACGAAGGGGGCTAGCGTTGTCCGGAATTACTGGGCGTAAAGCGCGCGTAGGCGGTTACGCAAGTCGGGCGTGAAAGCCCAGGGCTCAACCCTGGAACTGCGTCCGAGACTGCGTGACTTGAGACCGGAAGAGGAGAGCGGAATTCCCAGTGTAGAGGTGAAATTCGTAGATATTGGGAAGAACACCGGTGGCGAAGGCGGCTCTCTGGTCCGGTTCTGACGCTGAGGCGCGAAAGCGTGGGGAGCAAACAGGATTAGATACCCTGGTAGTCCACGCCGTAAACGATGAGTGCCAGACGTCGGGGGGCTCGCCCCTCGGTGTCGACGCTAACGCATTAAGCACTCCGCCTGGGGAGTACGGCCGCAAGGTTA
252	0	22	0	68	37	186	34	298	29	52	35	167	33	57	D_0__Bacteria; D_1__Planctomycetes; D_2__Planctomycetacia; D_3__Pirellulales; D_4__Pirellulaceae; D_5__Pirellula	TACGAGAGGCCCAAACGTTATTCGGATTTACTGGGCTTAAAGAGTTCGTAGGCGGCACGGAAAGTGGGGTGTGAAATCCCTCGGCTTAACCGAGGAACTGCGCTCCAAACTATCGTGCTAGAGGGGGATAGAGGTAAGCGGAACTGATGGTGGAGCGGTGAAATGCGTTGATATCATCAGGAACACCGGAGGCGAAGGCGGCTTACTGGGTCCTTTCTGACGCTGAGGAACGAAAGCTAGGGGAGCAAACGGGATTAGATACCCCGGTAGTCCTAGCCGTAAACGGTGAGCACTGGACCGGAGCTCTGCACAGGGTTTCGGTCGTAGCGAAAGTGTTAAGTGCTCCGCCTGGGGAGTATGGTCGCAAGGCTG
253	57	60	93	99	73	57	71	80	88	91	58	42	50	96	D_0__Bacteria; D_1__Proteobacteria; D_2__Alphaproteobacteria; D_3__Micropepsales; D_4__Micropepsaceae; D_5__uncultured	TACGAAGGGGGCTAGCGTTGTTCGGAATTACTGGGCGTAAAGCGCGCGCAGGCGGTCTTCCAAGTCAGTGGTGAAAGCCCGGAGCTCAACTCCGGAAATGCCATTGAAACTGTGAGACTGGAGTACGAGAGAGGTGAGTGGAATTCCCAGTGTAGAGGTGAAATTCGTAGATATTGGGAAGAACACCGGTGGCGAAGGCGGCTCACTGGCTCGTAACTGACGCTCAGGCGCGACAGCGTGGGGATCAAACAGGATTAGATACCCTGGTAGTCCACGCCGTAAACGATGAATGCTAGCCGTTGGATAGCTTGCTATTCAGTGGCGCAGCTAACGCATTAAGCATTCCGCCTGGGGAGTACGGCCGCAAGGTTG
254	0	0	0	134	108	116	112	155	80	75	0	0	75	159	D_0__Bacteria; D_1__Proteobacteria; D_2__Gammaproteobacteria; D_3__CCD24	TACGGAGGGTGCAAGCGTTAATCGGAATTACTGGGCGTAAAGCGCACGCAGGTGGCTGAGTCAGTCGATTGTGAAAGCCCTGGGCTTAACCTGGGAATTGCAGTCGATACTACTCAGCTAGAGTATGGGAGAGGGCAGTGGAATTCCCGGTGTAGCGGTGAAATGCGTAGATATCGGGAGGAACATCAGTGGCGAAGGCGGCTGCCTGGCCCAATACTGACACTCAGGTGCGACAGCGTGGGGAGCAAACAGGATTAGATACCCTGGTAGTCCACGCCGTAAACGATGAGAACTAGATGTCGGGGGGGATTAGCCCCTCGGTGTCGCAGCTAACGCGCTAAGTTCTCCGCCTGGGGAGTACGGCCGCAAGGTTG
255	0	59	61	115	124	96	63	105	83	71	0	57	102	75	D_0__Bacteria; D_1__Proteobacteria; D_2__Gammaproteobacteria; D_3__Betaproteobacteriales; D_4__TRA3-20; D_5__uncultured gamma proteobacterium; D_6__uncultured gamma proteobacterium	TACGTAGGGTGCAGGCGTTAATCGGAATTACTGGGCGTAAAGCGTGCGCAGGCGGCTTCCTAAGTCAGATGTGAAATCCCCGGGCTCAACCTGGGAACTGCGTTTGAAACTGGGAGGCTAGAGTGCGGCAGAGGGAGGTGGAATTCCACGTGTAGCAGTGAAATGCGTAGATATGTGGAGGAACACCGATGGCGAAGGCAGCCTCCTGGGCCAGCACTGACGCTCATGCACGAAAGCGTGGGGAGCAAACAGGATTAGATACCCTGGTAGTCCACGCCCTAAACTATGTCGACTAGTTGTTGGGGGAGTCTGTCCCTCAGTAACGTAGCTAACGCGTGAAGTCGACCGCCTGGGGAGTACGGTCGCAAGATTA
256	74	41	81	49	105	41	87	37	132	61	77	40	85	98	D_0__Bacteria; D_1__Proteobacteria; D_2__Gammaproteobacteria; D_3__Gammaproteobacteria Incertae Sedis; D_4__Unknown Family; D_5__Acidibacter	TACAGAGGGTGCAAGCGTTAATCGGAATTACTGGGCGTAAAGCGTGCGTAGACGGTTATTTAAGTCGGGTGTGAAAGCCCCGGGCTCAACCTGGGAATTGCATTCGAGACTGAATAGCTAGGGTGCGGTAGAGGGAAGCGGAATTTCCGGTGTAGCGGTGAAATGCGTAGATATCGGAAGGAACATCAGTGGCGAAAGCGGCTTCCTGGACCAGCACCGACGTTCAGGCACGAAAGCGTGGGGAGCAAACAGGATTAGATACCCTGGTAGTCCACGCCATAAACGATGAGAACTAGACGTTGAGAGGGTTAGCCTCCCAGTGTCGAAGCTAACGCGATAAGTTCTCCGCCTGGGGAGTACGGCCGCAAGGTTG
257	209	243	163	82	58	24	33	19	26	32	24	0	38	56	D_0__Bacteria; D_1__Chloroflexi; D_2__OLB14	TACGTAGGTGGCAAGCGTTGTCCGGATTTACTGGGCGTAAAGCGCCCGCAGGCGGCTTGTTAAGTTCAAGGTGAAATCTCCCGGCTCAACTGGGAGGGTGCCTCGAAAACTGGCAGGCTTGAGGTGAGGAGAGGGATGCGGAATTCCAGGTGTAGCGGTGAAATGCGTAGATATCTGGAGGAACACCAGTGGCGAAGGCGGCATCCTGGCCTTATCCTGACGCTCAGGGGCGAAAGCGTGGGGAGCAAACCGGATTAGATACCCGGGTAGTCCACGCCGTAAACGATGAGTACTAGGTGTAGGGGGTATCGACCCCCTCTGTGCCGAAGCTAACGCGATAAGTACTCCGCCTGGGGACTACGGCCGCAAGGCTA
258	75	315	42	88	8	68	9	19	17	54	79	182	23	26	D_0__Bacteria; D_1__Cyanobacteria; D_2__Melainabacteria; D_3__Obscuribacterales	GACGTAGGATGCAAGCGTTGTCCGGATTTATTGGGCGTAAAGAGTTCGTAGGCTGTTTGTTAAGTCTGGTGTTAAAGACTGGGGCCCAACCCCGGAAATGCATCGGATACTGGCAGACTTGAGTACGGTAGAGGCGAGTGGAATTCCCAGTGTAGCGGTGAAATGCGTAGATATTGGGAAGAACACCGGTGGCGTAGGCGACTCGCTGGGCCGCAACTGACGCTGAGGAACGAAAGCCAGGGGAGCGAATGGGATTAGATACCCCAGTAGTCCTGGCTGTAAACGATGGATACTAGGCGTTATGGGTATCGACCCCCGTAGTGCCGCAGCTAACGCGATAAGTATCCCGCCTGAGTAGTACGGCCGCAAGGTTG
259	0	58	0	126	78	61	106	184	54	61	80	110	0	74	D_0__Bacteria; D_1__Planctomycetes; D_2__Planctomycetacia; D_3__Pirellulales; D_4__Pirellulaceae; D_5__Rhodopirellula	TACGAACCGGACGAACGTTATTCGGAATCACTGGGCTTAAAGAGTGCGTAGGCGGCCTGGTAGGTTGGGTGTGAAATCCCACGGCTCAACCGTGGAACTGCGCCCAAAACCACAAGGCTTGAGGAAGGCAGAGGTGAGCGGAACTGATGGTGGAGCGGTGAAATGCATTGATATCATCAGGAACACCAGTGGCGAAGGCGGCTCACTGGGCCTTTTCTGACGCTGAGGCACGAAAGCTAGGGGAGCGAACGGGATTAGATACCCCGGTAGTCCTAGCTGTAAACGATGAGCACTTGGTCGAGGGGACCTCCACATCCTCTCGGCCGTAGCGAAAGTGTTAAGTGCTCCGCCTGGGGAGTATGGTCGCAAGGCTG
260	24	139	42	30	26	82	37	26	76	59	130	212	92	13	D_0__Bacteria; D_1__Proteobacteria; D_2__Deltaproteobacteria; D_3__Myxococcales; D_4__bacteriap25; D_5__uncultured soil bacterium; D_6__uncultured soil bacterium	AACGGAGGGTGCAAGCGTTGTTCGGAATTACTGGGCGTAAAGCGCGTGCAGGTGGTTTTTTAAGTTTCGTGTGAAATCCCATGGCTTAACCATGGAACTGCACGGAAGACTGAAAGACTTGAATACGGGAGAAGAGGGCGGAATTCCCAGTGTAGAGGTGAAATTCGTAGATATTGGGAGGAACACCGGTGGCGAAAGCGGCTCTCTAGACCGATATTGACGCTCATACGCGAGAGCGTGGGTAGCAAACAGGATTAGATACCCTGGTAGTCCACGCTGTAAACGATGGATGCTAGGTGTTGCGGGAGTTGACCCCCGCAGTGCCGAAGCCAACGCATTAAGCATCCCGCCTGGGAAGTACGGTCGCAAGACTA
261	172	345	209	95	0	21	0	11	0	0	62	72	0	0	D_0__Bacteria; D_1__Proteobacteria; D_2__Alphaproteobacteria; D_3__Sphingomonadales; D_4__Sphingomonadaceae; D_5__Sphingosinicella	TACGGAGGGAGCTAGCGTTGTTCGGAATCACTGGGCGTAAAGCGCACGTAGGCGGCTTTGTAAGTTAGAGGTGAAAGCCCGGGGCTCAACTCCGGAACTGCCTTTAAGACTGCATCGCTTGAATCTGGGAGAGGTAAGTGGAATTCCGAGTGTAGAGGTGAAATTCGTAGATATTCGGAAGAACACCAGTGGCGAAGGCGGCTTACTGGACCAGAATTGACGCTGAGGTGCGAAAGCGTGGGGAGCAAACAGGATTAGATACCCTGGTAGTCCACGCCGTAAACGATGAGAACTAGCTGTCAGGGCCTTTTAGGCTTTGGTGGCGCAGCTAACGCATTAAGTTCTCCGCCTGGGGAGTACGGTCGCAAGATTA
262	25	280	19	57	30	127	21	92	17	50	53	180	14	22	D_0__Bacteria; D_1__Bacteroidetes; D_2__Ignavibacteria; D_3__SJA-28	TACGTAGGGGGCAAACGTTGTCCGGATTTACTGGGTGTAAAGGGTGCTCAGGCGGTTTTGTAAGTCAGAAGTGAAATCCTAGGGCTTAACTCTGGAACTGCTTTTGATACTGCAAGGCTTGAATGTGGAAGAGGAGGATGGAATTTCTGGTGTAGCAGTGAAATGCGTAGATATCAGAAAGAACACCAGTGGCGAAGGCGGTCCTCTGGTCCACTATTGACGCTAAAGCACGAAAGCGTGGGGAGCAAACAGGATTAGATACCCTGGTAGTCCACGCCTTAAACGATGAATACTAGACGTTGGGGTTAAACTCAGTGTCGCAGCTAACGCATTAAGTATTCCACCTGGGGAGTACGATCGCAAGGTTG
263	0	0	0	0	92	161	90	107	115	139	0	0	118	157	D_0__Bacteria; D_1__Proteobacteria; D_2__Alphaproteobacteria; D_3__Caulobacterales; D_4__Caulobacteraceae; D_5__Phenylobacterium	TACGAAGGGGGCTAGCGTTGCTCGGAATTACTGGGCGTAAAGGGCGCGTAGGCGGATATTTAAGTCGGGGGTGAAAGCCCAGGGCTCAACCCTGGAACTGCCCTCGATACTGGATATCTTGAGTTCGGGAGAGGTGAGTGGAATGCCGAGTGTAGAGGTGAAATTCGTAGATATTCGGCGGAACACCAGTGGCGAAGGCGACTCACTGGCCCGATACTGACGCTGAGGCGCGAAAGCGTGGGGAGCAAACAGGATTAGATACCCTGGTAGTCCACGCTGTAAACGATGAGTGCTAGTTGTCGGCATGCATGCATGTCGGTGACGCAGCTAACGCATTAAGCACTCCGCCTGGGGAGTACGGTCGCAAGATTA
264	0	10	91	501	51	27	29	44	24	59	0	23	60	51	D_0__Bacteria; D_1__Proteobacteria; D_2__Alphaproteobacteria; D_3__Rickettsiales; D_4__Rickettsiaceae; D_5__Candidatus Megaira	GACGGAGGGGGCTAGCGTTGTTCGGAATTACTGGGCGTAAAGGGCGCGTAGGCGGATTAGTAAGTTGGGAGTGAAAGCCCGGGGCTTAACCTCGGAACTGCTTTCAAAACTGCTAGTCTTGAGTGAAGTAGGGGATGATGGAATTCCTAGTGTAGAGGTGAAATTCTTAGATATTAGGAGGAACACCGGTGGCGAAGGCGGTCATCTGGACTTCAACTGACGCTGAGGCGCGAAAGCGTGGGGAGCAAACAGGATTAGATACCCTGGTAGTCCACGCCGTAAACGATGAGTGCTAGATATCGGGAGTTTTTCTTTCGGTTTCGTAGTTAACACGTTAAGCACTCCGCCTGGGGAGTACGATCGCAAGATTA
265	35	85	0	0	94	0	96	0	100	74	56	170	150	104	D_0__Bacteria; D_1__Proteobacteria; D_2__Alphaproteobacteria; D_3__Sphingomonadales; D_4__Sphingomonadaceae; D_5__Sphingobium	TACGGAGGGAGCTAGCGTTGTTCGGAATTACTGGGCGTAAAGCGCACGTAGGCGGCGATTTAAGTCAGAGGTGAAAGCCCGGGGCTCAACCCCGGAATTGCCTTTGAGACTGGATTGCTAGAATCCGGGAGAGGTGAGTGGAATTCCGAGTGTAGAGGTGAAATTCGTAGATATTCGGAAGAACACCAGTGGCGAAGGCGGCTCACTGGACCGGCATTGACGCTGAGGTGCGAAAGCGTGGGGAGCAAACAGGATTAGATACCCTGGTAGTCCACGCCGTAAACGATGATAACTAGCTGTCTGGGCTCATAGAGTTTAGGTGGCGCAGCTAACGCATTAAGTTATCCGCCTGGGGAGTACGGTCGCAAGATTA
266	0	138	0	117	0	155	0	111	0	50	56	335	0	0	D_0__Bacteria; D_1__Planctomycetes; D_2__OM190; D_3__uncultured bacterium; D_4__uncultured bacterium; D_5__uncultured bacterium; D_6__uncultured bacterium	TACGGAGGGTGCTAACGTTGTTCGGAATTACTGGGCATAAAGCGCACGTAGGCGGTCTGCTAAGTCGGTCGTGAAAGCCCCCGGCTCAACCGGGGAACTGCGTTCGATACTGGCAGGCTAGAGGACGGTTGGGGTGAGTGGAACTCCAGGTGGAGCGGTGAAATGCGTAGATATCTGGAGGAACACCGGTGGCGAAAGCGGCTCACTGGACCGTAACTGACGCTGAGGTGCGAAAGCTAGGGGAGCAAACGGGATTAGATACCCCGGTAGTCCTAGCCGTAAACGATGGGCACTAGGTAAGGGGGATGCCTATGGTCTTCCTTGCCGTAGCAAATGTGTTAAGTGCCCCGCCTGGGGAGTACGCTCGCAAGGGTA
267	0	72	0	93	64	76	99	330	0	0	0	75	0	153	D_0__Bacteria; D_1__Proteobacteria; D_2__Alphaproteobacteria; D_3__Rhizobiales; D_4__Rhizobiales Incertae Sedis; D_5__uncultured; D_6__uncultured bacterium	TACGAAGGGGGCTAGCGTTGTTCGGAATTACTGGGCGTAAAGCGCACGTAGGCTGATAGTTAAGTGAGGGGTGAAATCCCGAGGCTCAACCTCGGAACTGCCTTTCATACTGGCTGTCTCGAGTCCGGAAGAGGTTAGTGGAATTCCTAGTGTAGAGGTGAAATTCGTAGATATTAGGAAGAACACCAGTGGCGAAGGCGGCTAACTGGTCCGGTACTGACGCTGAGGTGCGAAAGCGTGGGGAGCAAACAGGATTAGATACCCTGGTAGTCCACGCCGTAAACTATGGGTGCTAGCCGTTGGGAAGCTTGCTTTTCAGTGGCGCAGCTAACGCATTAAGCATCCCGCCTGGGGAGTACGGTCGCAAGATTA
268	39	97	44	66	121	116	54	89	36	38	44	128	8	76	D_0__Bacteria; D_1__Proteobacteria; D_2__Gammaproteobacteria; D_3__Betaproteobacteriales; D_4__TRA3-20; D_5__metagenome; D_6__metagenome	TACGTAGGGTGCAGGCGTTAATCGGAATTACTGGGCGTAAAGCGTGCGCAGGCGGTTTGTTAAGACAGATGTGAAATCCCCGGGCTTAACCTGGGAACTGCGTTTGTAACTGGCAAGCTAGAGTGTGGCAGAGGGGGGTGGAATTCCAAGTGTAGCAGTGAAATGCGTAGATATTTGGAGGAACACCGATGGCGAAGGCAGCCCCCTGGGCTAACACTGACGCTCATGCACGAAAGCGTGGGGAGCAAACAGGATTAGATACCCTGGTAGTCCACGCCCTAAACTATGTCAACTGGTTGTCGGAGGAGCAATCCTTTGGTAACGAAGCTAACGCGTGAAGTTGACCGCCTGGGGAGTACGGCCGCAAGGTTA
269	25	54	39	32	92	59	54	61	123	45	58	44	117	149	D_0__Bacteria; D_1__Proteobacteria; D_2__Alphaproteobacteria; D_3__Rhizobiales; D_4__Hyphomicrobiaceae; D_5__Pedomicrobium	TACGAAGGGGGCTAGCGTTGTTCGGAATTACTGGGCGTAAAGCGCACGTAGGCGGATTGGCAAGTCAGGGGTGAAATCCCGGGGCTCAACCTCGGAACTGCCTTTGATACTGCCAGTCTAGAGTCCGGAAGAGGTGGGTGGAATTCCTAGTGTAGAGGTGAAATTCGCAGATATTAGGAAGAACACCAGTGGCGAAGGCGGCCCACTGGTCCGGAACTGACGCTGAGGTGCGAAAGCGTGGGGAGCAAACAGGATTAGATACCCTGGTAGTCCACGCTGTAAACGATGGATGCTAGCCGTCGGCAAGCTTGCTTGTCGGTGGCGCAGCTAACGCTTTAAGCATCCCGCCTGGGGAGTACGGCCGCAAGGTTA
270	0	6	30	28	84	112	100	121	79	101	29	25	82	147	D_0__Bacteria; D_1__Proteobacteria; D_2__Deltaproteobacteria; D_3__PB19; D_4__uncultured delta proteobacterium; D_5__uncultured delta proteobacterium; D_6__uncultured delta proteobacterium	TACGGAGAGTGCAAGCGTTGTTCGGAATTATTGGGCGTAAAGGGCGTCTAGGTGGCATGGCAAGTCAGATGTGAAATCCCTCGGCTCAACCGAGGACGTGCATTTGAAACTGCTAAGCTTGAGTATCGGAGGGGGCAGCGGAATTCCTGGTGTAGAGGTGAAATTCGTAGATATCAGGAGGAACACCAGTGGCGAAGGCGGCTGCCTGGCCGAATACTGACACTGAAGCGCGAAAGCGTGGGGAGCAAACAGGATTAGATACCCTGGTAGTCCACGCCGTAAACGATGGGTACTAGTTATGTCGGGTGTTGACCCCCGGCGTGACGCAGCTAACGCGCTAAGTACCCCGCCTGGGGAGTACGGCCGCAAGGCTA
271	0	133	0	0	11	278	13	438	0	0	0	64	0	0	D_0__Bacteria; D_1__Armatimonadetes; D_2__Fimbriimonadia; D_3__Fimbriimonadales; D_4__Fimbriimonadaceae; D_5__groundwater metagenome; D_6__groundwater metagenome	GACGTAGGGAGCAAGCGTTGTCCGGATTTACTGGGCGTAAAGGGCGCGTAGGCGGTCTGTTAAGTGAGTACTGAAATCTCCAGGGCTTAACCCGGAAACTGGTTCTCATACTGGCAGACTGGAGGAAGGCAGAGGTAACTGGAATTCCTGGTGTAGCGGTGAAATGCGTTGATATCAGGAGGAACTCCAATGGCGAAGGCAGGTTACTGGGCCTTATCTGACGCTGAGGCGCGAAAGCGTGGGTAGCAAACAGGATTAGATACCCTGGTAGTCCACGCCCTAAACGATGGATGCTAGACGTAAGAGGTATCGACCCCTCTTGTGTCGCAGCTAACGCATTAAGCATCCCGCCTGGGGAGTACGGCCGCAAGGTTG
272	0	0	0	52	109	38	93	50	109	151	0	61	133	134	D_0__Bacteria; D_1__Verrucomicrobia; D_2__Verrucomicrobiae; D_3__Verrucomicrobiales; D_4__DEV007; D_5__uncultured verrucomicrobium DEV007; D_6__uncultured verrucomicrobium DEV007	TACGAAGGTCCCGAGCGTTGTTCGGATTTACTGGGCGTAAAGAGTCTGTAGGCGGTAAAGTAAGTCAGGTGTGAAATCCCGGGGCTCAACCCTGGAACTGCATTTGATACTGCTTTGCTAGAGTATTGGAGGGGAATCTGGAATTCTCGGTGTAGCAGTGAAATGCGTAGATATCGAGAGGAACACTAGTGGCGAAGGCGAGATTCTGGACAATTACTGACGCTGAGAGACGAAGGCCAGGGGAGCAAAAAGGATTAGATACCCTTGTAGTCCTGGCAGTAAACGGTGCACGCTTGGTGTGGGAGGAATCGACCCCTTCTGTGCCGGAGCTAACGCGTTAAGCGTGCCGCCTGGGGAGTACGGTCGCAAGATTA
273	17	81	132	175	39	19	27	0	42	22	97	200	43	30	D_0__Bacteria; D_1__Chloroflexi; D_2__Anaerolineae; D_3__SBR1031; D_4__A4b; D_5__uncultured bacterium; D_6__uncultured bacterium	AACGTAGGACGCAAGCGTTATCCGGAATTACTGGGCGTAAAGCGCGTGTAGGCGGGTGATTAAGTCATTGGTGAAAGCTCCGGGCTAAACTCGGAGAGGTCCGATGATACTGGTCATCTAGAGGGGGTCAGAGGGGTGTGGAATTCCGGGTGTAGTGGTGAAATGCGTAGAGATCCGGAGGAACACCAGAGGCGAAGGCGACACCCTGGGACCAACCTGACGCTGAGACGCGAAAGCATGGGGAGCGAACGGGATTAGAGACCCCGGTAGTCCATGCCGTAAACGATGTAGACTAGATGTGCGGTTCACTACGGTGAAGTGCGTGTCGCAGCTAACGCGATAAGTCTACCGCCTGGGGAGTACGGCCGCAAGGTTA
274	0	29	59	527	30	38	0	38	23	40	11	63	39	21	D_0__Bacteria; D_1__Verrucomicrobia; D_2__Verrucomicrobiae; D_3__Pedosphaerales; D_4__Pedosphaeraceae; D_5__uncultured bacterium; D_6__uncultured bacterium	TACAGAGGTCCCAAGCGTTGTTCGGATTCACTGGGCGTAAAGGGTGCGTAGGTGGCATAGAAAGTTTGATGTGAAAGCTTCGGGCTCAACTCGGAAACTGCATTGAAAACTACTAAGCTAGAGGGTCGGAGGGGAGACTGGAATTCTCGGTGGAGCAGTGAAATGCGTAGATATCGAGAGGAACACCGGTGGCGAAGGCGAGTCTCTGGACGATACCTGACACTGAGGCACGAAAGCTAGGGGAGCAAACAGGATTAGATACCCTGGTAGTCCTAGCCGTAAACGGTGCACATTTGCTGTGAGAGGAATCGACCCCTTTCGTGGCGAAGCTAACGCGATAAATGTGCCGCCTGGGGAGTACGGTCGCAAGATTA
275	0	0	38	73	110	0	107	0	66	211	0	0	145	166	D_0__Bacteria; D_1__Verrucomicrobia; D_2__Verrucomicrobiae; D_3__Verrucomicrobiales; D_4__Verrucomicrobiaceae; D_5__Prosthecobacter; D_6__metagenome	TACAGAGGTCTCAAGCGTTGTTCGGAATCACTGGGCGTAAAGGGTGCGTAGGTGGCGTGGTAAGTCAGATGTGAAAGCCCGGGGCTCAACCTCGGAATTGCATCCGATACTGCCGTGCTAGAGTACTGAAGAGGTGACTAGAATTCTCGGTGTAGCAGTGAAATGCGTAGATATCGAGAGGAATACCAACGGCGAAGGCAGGTCACTGGGCAGTTACTGACACTGAGGCACGAAGGCCAGGGGAGCAAACGGGATTAGATACCCCGGTAGTCCTGGCAGTAAACGGTGCACATTTGGTGTGGGCGCAATCGACCGCGTCCGCGCCGGAGCTAACGCGTTAAATGTGCCGCCTGGGAAGTACGGTCGCAAGATTA
276	0	76	0	42	58	145	61	169	25	109	0	110	46	64	D_0__Bacteria; D_1__Chloroflexi; D_2__Anaerolineae; D_3__SBR1031; D_4__A4b; D_5__uncultured sludge bacterium H8; D_6__uncultured sludge bacterium H8	AACGTAGGACACAAGCGTTATCCGGAATTACTGGGCGTAAAGGGAGTGCAGGCGGTTTCGTAAGTTAGGCGTGAAAGACTTCGGCTAAACCGGGGGAGGTCGTCTGATACTGCGAAACTAGAGTATGGTAGAGGCGTGTAGAATTCCGGGTGTAGTGGTGAAATGCGTAGAGATCCGGAGGAATACCAGTGGCGAAGGCGGCACGCTGGGCCATAACTGACGCTAAGACTCGAAAGCATGGGTAGCGAACGGGATTAGAAACCCCGGTAGTCCATGCCGTAAACGATGTACACTGGGTGTTCAGTCGGGGAAGCCTGACGGGGTGCCCAAGCAAACGCGCTAAGTGTACCGCCTGGGGAGTACGGTCGCAAGGCTA
277	17	0	49	0	215	0	186	0	129	72	0	0	171	62	D_0__Bacteria; D_1__Chloroflexi; D_2__Anaerolineae; D_3__Caldilineales; D_4__Caldilineaceae; D_5__uncultured; Ambiguous_taxa	TACGTAGGTGACAAGCGTTATCCGGAATTACTGGGCGTAAAGCGCACGCAGGCGGCTGAGTAAGTCTGACGTGAAATCTCCCGGCTTAACCGGGAGCGGTCGTTGGAAACTACTTGGCTTGAGGCGATGAGAGGGGTGTGGAATTCCCGGTGTAGTGGTGGAATGCGTAGATATCGGGAGGAACATCAGTGGCGAAAGCGGCACCCTGGCATTAGCCTGACGCTCAGGTGCGAAAGCGTGGGGAGCGAACGGGATTAGATACCCCGGTAGTCCACGCCGTAAACGATGAACACTAGGTGTGGGTGGTCTCAAAATCATCTGTGCCGAAGTAAACGCGATAAGTGTTCCGCCTGGGGAGTACGGCCGCAAGGCTA
278	0	51	141	212	75	0	51	20	49	45	64	73	65	53	D_0__Bacteria; D_1__Proteobacteria; D_2__Gammaproteobacteria; D_3__Betaproteobacteriales; D_4__Burkholderiaceae; D_5__Rhodoferax	TACGTAGGGTGCGAGCGTTAATCGGAATTACTGGGCGTAAAGCGTGCGCAGGCGGTTATATAAGACAGATGTGAAATCCCCGGGCTCAACCTGGGACCTGCATTTGTGACTGTATAGCTAGAGTACGGTAGAGGGGGATGGAATTCCGCGTGTAGCAGTGAAATGCGTAGATATGCGGAGGAACACCGATGGCGAAGGCAATCCCCTGGACCTGTACTGACGCTCATGCACGAAAGCGTGGGGAGCAAACAGGATTAGATACCCTGGTAGTCCACGCCCTAAACGATGTCAACTGGTTGTTGGGTCTTCACTGACTCAGTAACGAAGCTAACGCGTGAAGTTGACCGCCTGGGGAGTACGGCCGCAAGGTTG
279	79	40	53	28	160	0	63	0	216	40	74	40	51	53	D_0__Bacteria; D_1__Proteobacteria; D_2__Alphaproteobacteria; D_3__Rhizobiales; D_4__Methyloligellaceae; D_5__uncultured; Ambiguous_taxa	TACGGAGGGGACTAGCGTTGTTCGGAATTACTGGGCGTAAAGCGCACGTAGGCGGATTTGTAAGTCAGGGGTGAAATCCCGGGGCTCAACCTCGGAACTGCCTTTGATACTGCAAATCTCGAGTCCGGAAGAGGTGAGTGGAATTCCTAGTGTAGAGGTGAAATTCGTAGATATTAGGAAGAACACCAGTGGCGAAGGCGGCTCACTGGTCCGGTACTGACGCTGAGGTGCGAAAGCGTGGGGAGCAAACAGGATTAGATACCCTGGTAGTCCACGCTGTAAACTATGGGTGCTAGCCGTCGGGGAGCATGCTCTTCGGTGGCGCAGCAAACGCATTAAGCACCCCGCCTGGGGAGTACGGTCGCAAGATTA
280	0	0	0	0	160	0	110	0	340	139	0	0	77	71	D_0__Bacteria; D_1__Proteobacteria; D_2__Alphaproteobacteria; D_3__Rhizobiales; Ambiguous_taxa; Ambiguous_taxa; D_6__uncultured bacterium	TACGAAGGGGGCTAGCGTTGCTCGGAATCACTGGGCGTAAAGCGCACGTAGGTGGGTCGTTAAGTCGGGGGTGAAATCCTGGAGCTCAACTCCAGAACTGCCTTCGATACTGGCGATCTTCGAGTCCGGGAGAGGTGAGTGGAACTGCGAGTGTAGAGGTGAAATTCGTAGATATTCGCAAGAACACCAGTGGCGAAGGCGGCTCACTGGCCCGGTACTGACACTGAGGTGCGAAAGCGTGGGGAGCAAACAGGATTAGATACCCTGGTAGTCCACGCCGTAAACGATGGAAGCTAGCCGTTGGAGAGCTTGCTCTTCAGTGGCGCAGCTAACGCATTAAGCTTCCCGCCTGGGGAGTACGGTCGCAAGATTA
281	0	0	0	0	117	75	58	96	156	124	0	0	104	162	D_0__Bacteria; D_1__Proteobacteria; D_2__Gammaproteobacteria; D_3__Steroidobacterales; D_4__Steroidobacteraceae; D_5__Steroidobacter	TACAGAGGGTGCGAGCGTTAATCGGAATTACTGGGCGTAAAGCGCGCGTAGGCGGCTTTTCAAGTCGATTGTGAAATCCCCGGGCTTAACCTGGGAACTGCAGTCGAGACTGTCTAGCTAGAGTATGGGAGAGGGAAGTGGAATTTCAGGTGTAGCGGTGAAATGCGTAGATATCTGAAGGAACATCAGTGGCGAAAGCGACTTCCTGGACCAATACTGACGCTCATGTGCGAAAGCGTGGGGAGCAAACAGGATTAGATACCCTGGTAGTCCACGCCATAAACGATGAGAACTGGATGTCGGAGGGGTCTGCCCTTCGGTGTCGTAGCTAACGCGTTAAGTTCTCCGCCTGGGGAGTACGGCCGCAAGGTTG
282	61	64	81	57	87	0	124	38	65	46	74	0	123	71	D_0__Bacteria; D_1__Bacteroidetes; D_2__Bacteroidia; D_3__Chitinophagales; D_4__Chitinophagaceae; D_5__Terrimonas	TACGGAGGGTGCAAGCGTTATCCGGATTCACTGGGTTTAAAGGGAGCGTAGGTGGGTTGGTAAGTCAGTGGTGAAATCTCCGAGCTTAACTTGGAAACTGCCATTGATACTATCAGTCTTGAATATTGTGGAGGTCAGCGGAATATGTCATGTAGCGGTGAAATGCTTAGATATGACATAGAACACCAATTGCGAAGGCAGCTGGCTACGCATATATTGACACTGAGGCTCGAAAGCGTGGGGATCAAACAGGATTAGATACCCTGGTAGTCCACGCCCTAAACTATGGATACTCGACATACGCGATACACTGTGTGTGTCTGAGCGAAAGCATTAAGTATCCCACCTGGGAAGTACGATCGCAAGATTG
283	51	47	58	88	115	30	58	40	75	84	13	18	93	120	D_0__Bacteria; D_1__Planctomycetes; D_2__OM190; D_3__uncultured Planctomycetaceae bacterium; D_4__uncultured Planctomycetaceae bacterium; D_5__uncultured Planctomycetaceae bacterium; D_6__uncultured Planctomycetaceae bacterium	TACAGAGGGTGCAAACGTTGTTCGGAATCACTGGGCATAAAGCGCACGTAGGCGGCCTGTTAAGTGTGGAGTGAAATCCCACGGCTCACCCGTGGAACTGCTTCGCATACTGGCAAGCTCGAGGACGGTAGGGGAGAGCGGAACTCTTGGTGGAGCGGTGAAATGCGTAGATATCAAGAGGAACACCGATGGCGAAGGCAGCTCTCTGGTCCGTTTCTGACGCTGAGGTGCGAAAGCTAGGGTAGCGAACGGGATTAGATACCCCGGTAGTCCTAGCCGTAAACGATGGGCACTAGTTAGGGGTCCCTCCTGTGGGGTCCCTGACGAAGCAAATGTAATAAGTGCCCCGCCTGGGGAGTATGGTCGCAAGGCTG
284	0	51	38	223	126	58	62	81	107	59	0	44	0	38	D_0__Bacteria; D_1__Bacteroidetes; D_2__Bacteroidia; D_3__Chitinophagales; D_4__Saprospiraceae; D_5__Portibacter; D_6__uncultured bacterium	TACGGAGGGTGCAAGCGTTATCCGGAATCACTGGGTTTAAAGGGTGCGTAGGCGGCGTTATAAGTCAGAGGTGAAAGGCCACCGCTTAACGGTGGGACTGCCTTTGATACTGTAGTGCTTGAATAAGGTTGAGGTTAGCGGAATGTGACATGTAGCGGTGAAATGCATAGATATGTCATAGAACACCAATTGCGAAGGCAGCTGGCTAGACCTTTATTGACGCTGAGGCACGAAAGCGTGGGGAGCGAACAGGATTAGATACCCTGGTAGTCCACGCCCTAAACGATGCTTACTCGATGTTTGGGTTTCGGCCTGAGCATCCAAGGGAAACCATTAAGTAAGCCACCTGGGGAGTACGTTCGCAAGAATG
285	118	117	260	115	41	0	37	0	0	31	54	83	30	0	D_0__Bacteria; D_1__Proteobacteria; D_2__Alphaproteobacteria; D_3__Caulobacterales; D_4__Hyphomonadaceae; D_5__SWB02	TACGAAGGGGGCTAGCGTTGTTCGGATTTACTGGGCGTAAAGCGCGTGTAGGCGGGTCGTTAAGTTGGGGGTGAAATCCCGGAGCTCAACTCCGGAACTGCCTCCAAAACTGGCGACCTGGAGCAAGATAGAGGCAAGTGGAATTCCGAGTGTAGAGGTGAAATTCGTAGATATTCGGAGGAACACCAGTGGCGAAGGCGACTTGCTGGATCTTTGCTGACGCTGAGACGCGAAAGCGTGGGGAGCAAACAGGATTAGATACCCTGGTAGTCCACGCTGTAAACGATGAGAGCTAGTTGTCGGCACGCATGCGTGTCGGTGACGCAGCTAACGCATTAAGCTCTCCGCCTGGGGAGTACGGCCGCAAGGTTA
286	82	42	71	63	38	78	49	0	99	0	44	62	134	124	D_0__Bacteria; D_1__Actinobacteria; D_2__Acidimicrobiia; D_3__Microtrichales; D_4__Microtrichaceae; D_5__uncultured	GACGTAGGGGGCAAGCGTTGTCCGGATTTATTGGGCGTAAAGAGCTCGTAGGCGGTTGCGTAAGTCGGATGTGAAAACTCAGGGCTCAACCCTGAGACGCCATCCGATACTGCGCTGACTTGAATCCAGTAGGGGAGTGTGGAATTCCTGGTGTAGCGGTGAAATGCGCAGATATCAGGAGGAACACCCATGGCGAAGGCAGCACTCTGGGCTGGTATTGACGCTGAGGAGCGAAAGCATGGGTAGCGAACAGGATTAGATACCCTGGTAGTCCATGCCGTAAACGGTGGGCACTAGGTGTGGGGACTTTCAACGGTTTCCGTGCCGAAGCTAACGCATTAAGTGCCCCGCCTGGGGAGTACGGCCGCAAGGCTA
287	52	41	63	35	95	36	56	23	90	83	98	62	70	82	D_0__Bacteria; D_1__Proteobacteria; D_2__Alphaproteobacteria; D_3__Caulobacterales; D_4__Hyphomonadaceae; D_5__SWB02	TACGAAGGGGGCTAGCGTTGTTCGGATTTACTGGGCGTAAAGCGCGTGTAGGCGGGTCGTTAAGTTGGGGGTGAAATCCCGGAGCTCAACTCCGGAACTGCCTCCAAAACTGGCGACCTGGAGCAAGATAGAGGCAAGTGGAATTGCGAGTGTAGAGGTGAAATTCGTAGATATTCGCAGGAACACCAGTGGCGAAGGCGACTTGCTGGATCTTTGCTGACGCTGAGACGCGAAAGCGTGGGGAGCAAACAGGATTAGATACCCTGGTAGTCCACGCTGTAAACGATGAGAGCTAGTTGTCGGCACGCATGCGTGTCGGTGACGCAGCTAACGCATTAAGCTCTCCGCCTGGGGAGTACGGCCGCAAGGTTA
288	37	20	51	53	81	77	85	81	81	70	67	43	71	67	D_0__Bacteria; D_1__Proteobacteria; D_2__Deltaproteobacteria; D_3__Desulfarculales; D_4__Desulfarculaceae; D_5__uncultured; D_6__uncultured sludge bacterium H16	TACGGAGGGTGCGAGCGTTGTTCGGAATCACTGGGCGTAAAGCGCGTGTAGGCGGTCTGTTAAGTCTGATGTGAAAGCCCGGGGCTCACCCCCGGAAGTGCATTGGAAACTGACAGACTGGAGTCCCGGAGAGGAGGGTGGAATTCCTGGTGTAGCGGTGAAATGCGTAGATATCAGGAGGAACACCGGTGGCGAAGGCGGCCCTCTGGACGGTGACTGACGCTGAGACGCGAAAGCGTGGGGAGCAAACAGGATTAGATACCCTGGTAGTCCACGCTGTAAACGATGAGCACTAGGTGTCGCGGGTATTGACCCCTGCGGTGCCGTAGCTAACGCATTAAGTGCTCCGCCTGGGGACTACGGCCGCAAGGTTA
289	365	0	165	15	0	0	0	0	0	0	335	0	0	0	D_0__Bacteria; D_1__Proteobacteria; D_2__Gammaproteobacteria; D_3__Betaproteobacteriales; D_4__Nitrosomonadaceae; D_5__Nitrosomonas; D_6__uncultured bacterium	TACGTAGGGTGCGAGCGTTAATCGGAATTACTGGGCGTAAAGGGTGCGCAGGCGGTTTTGTAAGTCAGATGTGAAATCCCCGGGCTTAACCTGGGAATTGCGTTTGAAACTACAAGACTAGAGTGTGGCAGAGGGAGGTGGAATTCCATGTGTAGCAGTGAAATGCGTAGAGATATGGAAGAACATCGATGGCGAAGGCAGCCTCCTGGGTTAACACTGACGCTCATGCACGAAAGCGTGGGGAGCAAACAGGATTAGATACCCTGGTAGTCCACGCCCTAAACGATGTCAACTAGTTGTCGGGCCTTACTAGGCTTGGTAACGAAGCTAACGCGTGAAGTTGACCGCCTGGGGAGTACGGTCGCAAGATTA
290	31	52	204	70	26	0	61	31	48	61	38	45	111	100	D_0__Bacteria; D_1__Planctomycetes; D_2__OM190; D_3__uncultured bacterium; D_4__uncultured bacterium; D_5__uncultured bacterium; D_6__uncultured bacterium	GACAGAGGTTGCAAACGTTGTTCGGAATTACTGGGCATAAAGCGCACGTAGGTGGTCCGTTAAGTCGTGTGTGAAATGCCCCGGCTCAACCGGGGAATTGCGCACGATACTGGCGGGCTAGAGGTCGGGAGGGGTGAGTGGAACTCCAGGTGGAGCGGTGAAATGCGTAGATATCTGGAGGAACACCGGTGGCGAAAGCGGCTCACTGGCCCGAATCTGACACTGAGGTGCGAAAGCTAGGGTAGCAAACGGGATTAGATACCCCGGTAGTCCTAGCTGTAAACGATGGGCACTGGGCAGGGGGGATACCTATGGTCCTCTCTGCCGGAGCTAATGTGTTAAGTGCCCCGCCTGGGGAGTACGCTCGCAAGGGTA
291	31	35	26	71	90	93	78	43	95	128	43	126	15	0	D_0__Bacteria; D_1__Acidobacteria; D_2__Blastocatellia (Subgroup 4); D_3__11-24; D_4__uncultured bacterium; D_5__uncultured bacterium; D_6__uncultured bacterium	TACGTAGGTGGCAAGCGTTGTTCGGAATTACTGGGCGTAAAGGGCGCGTAGGCGGTCTGTTAAGTCGGCTGTGAAAGCCCGGGGCTCAACCCCGGAGAGTCGGCCGATACTGGCAGACTAGAGTACAGAAGAGGTAGCTGGAATTCCTGGTGTAGCGGTGAAATGCGTAGATATCAGGAGGAACATCGGAGGCGAAGGCGGGCTACTGGGCTGATACTGACGCTGAGGCGCGAAAGCCAGGGGAGCGAACGGGATTAGATACCCCGGTAGTCCTGGCCCTAAACGATGGACACTTGGTGTGTCGGGTTATTCAGTCCCGGCGTGCCGGAGCTAACGCGTTAAGTGTCCCGCCTGGGGAGTACGGTCGCAAGGCTG
292	0	10	40	15	214	21	119	25	169	63	64	13	55	64	D_0__Bacteria; D_1__Acidobacteria; D_2__Blastocatellia (Subgroup 4); D_3__11-24	TACGGGGGGGGCAAGCGTTGTTCGGAATTACTGGGCGTAAAGCGCGTGTAGGCGGCTCTTCAAGTCGGACGTGAAAGCCCTGGGCTTAACCCAGGAACTGCGCTCGATACTGTAGAGCTAGAGTGTGGAAGGGGCTACTGGAATTCCGTGTGTAGCGGTGAAATGCGTAGATATACGGAGGAACACCTGCGGCGAAGGCGGGTAGCTGGGCCAACACTGACGCTGAGACGCGAAAGCTAGGGGAGCAAACGGGATTAGATACCCCGGTAGTCCTAGCCTTAAACGATGCTGACTTGGTGTTCCAGGTTTTAAGTCCTGGGGTGCCGGAGCTAACGCGTTAAGTCAGCCGCCTGGGGAGTACGGTCGCAAGGCTG
293	12	56	28	88	73	31	67	47	68	124	10	27	94	146	D_0__Bacteria; Ambiguous_taxa; Ambiguous_taxa; Ambiguous_taxa; D_4__metagenome; D_5__metagenome; D_6__metagenome	TACAGAGGTGGCGAGCGTTGTTCGGATTTACTGGGCGTAAAGGGTGCGTAGGCGGCCGCGTGTGTTGGATGTGAAATCCCATGGCTCAACCATGGAAATGCATCCAAAACTACGTGGCTAGAGTTCAGAAGAGGAGAGTGGAATTCTTGGTGTAGCGGTGAAATGCGCAGATATCAAGAGGAACACCGGTGGCGAAGGCGGCTCTCTGGAATGAAACTGACGCTGAGGCACGAAAGCCGGGGGAGCAAAAAGGATTAGATACCCTTGTAGTCCCGGCTGTAAACGGTGTATACTTGGTGTGGGAGGATTTATCCCCTTCCGTGCCGGAGCTAACGTGTTAAGTATACCGCCTGGGGAGTACGGTCGCAAGATTA
294	36	120	201	127	25	21	39	5	43	10	59	121	45	17	D_0__Bacteria; D_1__Chloroflexi; D_2__Anaerolineae; D_3__SBR1031; D_4__A4b; D_5__uncultured bacterium; D_6__uncultured bacterium	AACGTAGGAGACAAACGTTATCCGGAGTTACTGGGCGTAAAGGGCGTGCAGGCGGCAGTCTAAGTCTGGCGTGAAATATCCCGGCTCAACCGGGGAAGGTCGTCGGATACTGGGCAGCTAGAGGGCGGTAGAGGCGTGTGGAATTCCGGGTGTAGTGGTGAAATGCGTAGAGATCCGGAGGAACACCAGTGGCGAAGGCGACACGCTGGGCCGTACCTGACGCTAAGACGCGACAGCATGGGGAGCAAACAGGATTAGAAACCCTGGTAGTCCATGCCGTAAACGATGCCAGCTGGGTGTTTGGGTTGCGAAAGCAACCTGGGTACCGAAGTCAACACGGTAAGCTGGCCGCCTGGGGAGTACGGTCGCAAGATTA
295	53	66	75	41	97	58	77	48	70	69	41	40	70	62	D_0__Bacteria; D_1__Proteobacteria; D_2__Alphaproteobacteria; D_3__Rickettsiales; D_4__Rickettsiaceae; D_5__uncultured; D_6__uncultured bacterium	TACGGAGGGAGCTAGCGTTGTTCGGAATTACTGGGCGTAAAGCGCGCGCAGGCGGCTTGCCAAGTCAGGTGTGAAATCCCAGGGCTTAACCCTGGAACTGCACTTGAAACTGGCTCGCTAGAGAATGGTAGAGGATAGTAGAATTCCCAGTGTAGAGGTGAAATTCGTAGATATTGGGAGGAATACCGGTGGCGAAGGCGGCTATCTGGACCATTTCTGACGCTGAGGCGCGAAAGCGTGGGGAGCAAACAGGATTAGATACCCTGGTAGTCCACGCCGTAAACGATGGGTGCTAGATATTGGAGCTTATGTTTCGGTGTCGCAGCTAACGCATTAAGCACCCCGCCTGGGGAGTACGGTCGCAAGATTA
296	43	115	58	109	52	106	47	52	30	86	18	77	46	28	D_0__Bacteria; D_1__Verrucomicrobia; D_2__Verrucomicrobiae; D_3__Pedosphaerales; D_4__Pedosphaeraceae	TACAGAGGTCCCAAGCGTTGTTCGGATTCACTGGGCGTAAAGGGTGCGTAGGTGGCGAGGTAAGTTTGGTGTGAAATCTCCGAGCTCAACTCGGAAAATGCATTGAATACTATCTTGCTTGAGGGTCGGAGGGGAGACTGGAATTCTCGGTGTAGCAGTGAAATGCGTAGATATCGAGAGGAACACCAGTGGCGAAGGCGAGTCTCTGGACGACACCTGACACTGAGGCACGAAAGCTAGGGGAGCAAACAGGATTAGATACCCTGGTAGTCCTAGCTGTAAACGGTGCACATTTGCTGTAAAAGGATTCGACCCCTTTTGTGGCGAAGCTAACGCGATAAATGTGCCGCCTGGGAAGTACGGTCGCAAGATTA
297	0	39	54	130	71	56	118	205	96	51	0	0	0	45	D_0__Bacteria; D_1__Chloroflexi; D_2__Anaerolineae; D_3__Caldilineales; D_4__Caldilineaceae; D_5__uncultured	TACGTAGGTGACAAGCGTTATCCGGAATTACTGGGCGTAAAGCGCACGCAGGCGGCTGGGTAAGTCTGACGTGAAATCTCCCGGCTTAACTGGGAGGGGTCGTTGGAAACTGCTTGGCTTGAGGCGATGAGAGGGGTGTGGAATTCCCGGTGTAGTGGTGGAATGCGTAGATATCGGGAGGAACATCAGTGGCGAAAGCGGCACCCTGGCATTAGCCTGACGCTCAGGTGCGAAAGCGTGGGGAGCGAACGGGATTAGATACCCCGGTAGTCCACGCCGTAAACGATGAACACTAGGTGTGGGTGGTCTCAAAATCATCTGTGCCGAAGTCAACGCGATAAGTGTTCCGCCTGGGGAGTACGGCCGCAAGGCTA
298	27	129	19	21	76	99	69	45	76	80	42	50	42	89	D_0__Bacteria; D_1__Proteobacteria; D_2__Gammaproteobacteria; D_3__Betaproteobacteriales; D_4__Burkholderiaceae	TACGTAGGGTGCAAGCGTTAATCGGAATTACTGGGCGTAAAGCGTGCGCAGGCGGTTATGTAAGACAGATGTGAAATCCCCGGGCTTAACCTGGGAACTGCATTTGTGACTGCATGGCTGGAGTGCGGCAGAGGGGGATGGAATTCCGCGTGTAGCAGTGAAATGCGTAGATATGCGGAGGAACACCGATGGCGAAGGCAATCCCCTGGGCCTGCACTGACGCTCATGCACGAAAGCGTGGGGAGCAAACAGGATTAGATACCCTGGTAGTCCACGCCCTAAACGATGTCAACTGGTTGTTGGGTCTTCACTGACTCAGTAACGAAGCTAACGCGTGAAGTTGACCGCCTGGGGAGTACGGCCGCAAGGTTG
299	0	0	0	0	147	291	74	313	0	39	0	0	0	0	D_0__Bacteria; D_1__Proteobacteria; D_2__Gammaproteobacteria; D_3__Betaproteobacteriales; D_4__Burkholderiaceae; D_5__uncultured	TACGTAGGGTGCAAGCGTTAATCGGAATTACTGGGCGTAAAGCGTACGCAGGCGGCTAGGTAAGACAGGTGTGAAATCCCCGGGCCTAACCTGGGAACTGCATTTGTGACTGCCTGGCTAGAGTCTGTCAGAGGGGGGTGGAATTCCACGTGTAGCAGTGAAATGCGTAGAGATGTGGAGGAACACCGATGGCGAAGGCAGCCCCCTGGGATGAGACTGACGCTCATGTACGAAAGCGTGGGGAGCAAACAGGATTAGATACCCTGGTAGTCCACGCCCTAAACGATGTCGACTAGTTGTCGGGCCTTTACAGGTTCGGTAACGCAGCTAACGCGTGAAGTCGACCGCCTGGGGAGTACGGTCGCAAGATTA
300	31	70	119	102	91	54	87	67	72	37	29	54	0	48	D_0__Bacteria; D_1__Proteobacteria; D_2__Alphaproteobacteria; D_3__Caulobacterales; D_4__Hyphomonadaceae; D_5__SWB02; D_6__uncultured bacterium	TACGAAGGGGGCTAGCGTTGTTCGGATTTACTGGGCGTAAAGCGCGTGTAGGCGGATTTGTAAGTTGGGGGTGAAATCCCGAGGCTCAACCTCGGAACTGCCTCCAAAACTACAAGTCTGGACCTAAGTAGAGGCAAGTGGAATTGCGAGTGTAGAGGTGAAATTCGTAGATATTCGCAGGAACACCAGTGGCGAAGGCGACTTGCTGGACTTATGGTGACGCTGAGACGCGAAAGCGTGGGGAGCAAACAGGATTAGATACCCTGGTAGTCCACGCTGTAAACGATGAGAGCTAGTTGTCGGCATGCATGCATGTCGGTGACGCAGCTAACGCATTAAGCTCTCCGCCTGGGGAGTACGGCCGCAAGGTTA
301	9	54	12	32	44	140	90	188	19	94	27	103	0	37	D_0__Bacteria; D_1__Proteobacteria; D_2__Gammaproteobacteria; D_3__Steroidobacterales; D_4__Woeseiaceae; D_5__Woeseia	TACGGAGGGAGCGAGCGTTAATCGGAATTACTGGGCGTAAAGCGCACGTAGGTGGCTTTGTAAGTCGGATGTGAAAGCCCTGGGCTTAACCTGGGAATGGCATTCGATACTGCATCGCTAGAGTATGGTAGAGGGAAGTGGAATTTCCGGTGTAGCGGTGAAATGCGTAGATATCGGAAGGAACACCAGTGGCGAAGGCGACTTCCTGGGCCAATACTGACACTGAGGTGCGAAAGCGTGGGGAGCAAACAGGATTAGATACCCTGGTAGTCCACGCCGTAAACGATGAGAACTAGATGTCGGGAGAATCTGTCTTTCGGTGTCGCAGCTAACGCGTTAAGTTCTCCGCCTGGGGAGTACGCCGGCAACGGTA
302	33	94	0	35	60	81	63	93	19	28	59	91	57	135	D_0__Bacteria; D_1__Proteobacteria; D_2__Deltaproteobacteria; D_3__Myxococcales; D_4__Polyangiaceae; D_5__Pajaroellobacter; D_6__uncultured delta proteobacterium	GACAGAGGGTGCAAACGTTGTTCGGAATTACTGGGCGTAAAGCGTGTGTAGGCGGTCCTCTAAGTCGGGTGTGAAAGCCCTGGGCTCAACCCAGGAAGTGCACTCGAAACTGGAGGGCTAGAGTATCGGAGAGGTTGGTGGAATTCTCGGTGTAGAGGTGAAATTCGTAGATATCGAGAGGAACACCGGTGGCGAAGGCGGCCAACTGGACGAATACTGACGCTGAGACACGAAAGCGTGGGGAGCAAACAGGATTAGATACCCTGGTAGTCCACGCCGTAAACGATGGGTGCTAGGTGTCGCGGGCTTTGACTCCTGCGGTGCCGTAGCTAACGCATTAAGCACCCCGCCTGGGAAGTACGGCCGCAAGGCTA
303	49	142	15	28	52	56	74	55	73	54	44	76	54	72	D_0__Bacteria; D_1__Proteobacteria; D_2__Gammaproteobacteria; D_3__Betaproteobacteriales; D_4__Burkholderiaceae; D_5__Limnobacter	TACGTAGGGTGCAAGCGTTAATCGGAATTACTGGGCGTAAAGCGAGCGCAGGCGGTTGTGTAAGACAGATGTGAAAGCCCCGGGCTTAACCTGGGAACTGCATTTGTGACTGCACGGCTAGAGTGTGTCAGAGGGAGGTGGAATTCCACGTGTAGCAGTGAAATGCGTAGAGATGTGGAGGAACACCGATGGCGAAGGCAGCCTCCTGGGATAACACTGACGCTCATGCTCGAAAGCGTGGGGAGCAAACAGGATTAGATACCCTGGTAGTCCACGCCCTAAACGATGTCAACTAGTTGTCGGGTCTTAATTGACTTGGTAACGCAGCTAACGCGTGAAGTTGACCGCCTGGGGAGTACGGCCGCAAGGTTA
304	15	42	50	40	65	52	76	46	94	78	80	71	52	83	D_0__Bacteria; D_1__Proteobacteria; D_2__Gammaproteobacteria; D_3__Steroidobacterales; D_4__Steroidobacteraceae; D_5__uncultured; D_6__Hypsibius dujardini	TACAGAGGGTGCAAGCGTTAATCGGAATTACTGGGCGTAAAGCGCACGCAGATGGCTTTGTAAGTCGGATGTGAAATCCCCGGGCTCAACCTGGGAACTGCATTCGAAACTGCATGGCTCGAATGTGGAAGAGGGAAGCGGAATTCCAGGTGTAGCGGTGAAATGCGTAGATATCTGGAGGAACATCAGTGGCGAAAGCGGCTTCCTGGTCCAACATTGACATTCAGGTGCGAAAGCGTGGGGAGCAAACAGGATTAGATACCCTGGTAGTCCACGCCATAAACGATGAGAACTAGATGTCGGGGGGGTTAGCCTCCCGGTGTCGCAGCTAACGCGTTAAGTTCTCCGCCTGGGGAGTACGGCCGCAAGGTTG
305	16	58	55	126	71	53	57	108	53	84	15	0	81	64	D_0__Bacteria; D_1__Proteobacteria; D_2__Alphaproteobacteria; D_3__Rhizobiales; D_4__Labraceae; D_5__Labrys; D_6__metagenome	TACGAAGGGGGCTAGCGTTGTTCGGAATCACTGGGCGTAAAGCGCGTGTAGGCGGATCGTTAAGTCGGGGGTGAAATCCTGAGGCTCAACCTCAGAACTGCCTTCGATACTGGCGATCTTAGAGTCCGGGAGAGGTGAGTGGAACTCCTAGTGTAGAGGTGAAATTCGTAGATATTAGGAAGAACACCAGTGGCGAAGGCGGCTCACTGGCCCGGTACTGACGCTGATATGCGAAAGCGTGGGGAGCAAACAGGATTAGATACCCTGGTAGTCCACGCCGTAAACGATGAATGCTAGCCGTCGGACAGCTTGCTGTTCGGTGGCGCACCTAACGGATTAAGCATTCCGCCTGGGGAGTACGGTCGCAAGATTA
306	17	61	13	15	42	113	78	101	56	145	9	26	82	82	D_0__Bacteria; D_1__Acidobacteria; D_2__Acidobacteriia; D_3__Solibacterales; D_4__Solibacteraceae (Subgroup 3); D_5__Elev-16S-1166	TACGTAGGCAGCAAACGTTGTTCGGAATTACTGGGCGTAAAGAGTGTGTAGGCGGTCCTGTAAGATTGGTGTGAAATCTCCCGGCTTAACTGGGAGGGTGCGCCGATAACTGCAGGGCTTGAGTATTGGAGAGGAGAGCGGAATTCCTGGTGTAGCGGTGAAATGCGTAGATATCAGGAGGAACACCGGTGGTGTAGACGGCTCTCTGGACAATCACTGACGCTGAGACACGAAAGCGTGGGGAGCAAACAGGATTAGATACCCTGGTAGTCCACGCCCTAAACGATGCATACTTGGTGTGAGCCATTCATTTGGTTCGTGCCGGAGCTAACGCGTTAAGTATGCCGCCTGGGGAGTACGGTCGCAAGGCTG
307	11	27	9	25	93	57	82	75	44	114	10	48	123	117	D_0__Bacteria; D_1__Proteobacteria; D_2__Gammaproteobacteria; D_3__Betaproteobacteriales; D_4__TRA3-20	TACGTAGGGTGCAGGCGTTAATCGGAATTACTGGGCGTAAAGCGTGCGCAGGCGGCCTCTTAAGTCAGATGTGAAATCCCCGGGCTCAACTCGGGAACTGCGTTTGAAACTGGGAGGCTAGAGTACGGCAGAGGGGGGTGGAATTCCACGTGTAGCAGTGAAATGCGTAGATATGTGGAGGAACACCGATGGCGAAGGCAGCCCCCTGGGCCTGTACTGACGCTCATGCACGAAAGCGTGGGTAGCAAACAGGATTAGATACCCTGGTAGTCCACGCCCTAAACTATGTCGACTGGTTGTTGGGGGAATTTGTCCCTCAGTAACGTAGCTAACGCGAGAAGTCGACCGCCTGGGGAGTACGGTCGCAAGATTA
308	0	103	29	109	58	58	71	88	60	85	52	122	0	0	D_0__Bacteria; D_1__Acidobacteria; D_2__Acidobacteriia; D_3__Solibacterales; D_4__Solibacteraceae (Subgroup 3); D_5__Elev-16S-1166; D_6__uncultured bacterium	TACGTAGGCAGCAAACGTTGTTCGGAATTACTGGGCGTAAAGAGTGTGTAGGCGGTTGGGTAAGTTTGGTGTGAAATCTCCCGGCTTAACTGGGAGGGTGCGCCGAAAACTGCCTGGCTTGAGTACTGGAGAGGAAAGCGGAATTCCTGGAGTAGCGGTGAAATGCGTAGATATCAGGAGGAACACCGGTGGTGTAGACGGCTTTCTGGACAGTCACTGACGCTGAGACACGAAAGCGTGGGGAGCAAACAGGATTAGATACCCTGGTAGTCCACGCCCTAAACGATGCATACTTGGTGTGAGTCCTTCATTGGATTCGTGCCGGAGCTAACGCGTTAAGTATGCCGCCTGGGGAGTACGGTCGCAAGGCTG
309	80	83	62	53	71	31	56	66	68	45	31	51	60	77	D_0__Bacteria; D_1__Actinobacteria; D_2__Thermoleophilia; D_3__Solirubrobacterales; D_4__Solirubrobacteraceae; D_5__Conexibacter; D_6__uncultured bacterium	TACGTAGGGGGCAAGCGTTGTCCGGAATCATTGGGCGTAAAGCGCGTGTAGGCGGCTGAGCAAGTCCGCTCTGAAAGCCCGAGGCTCAACCTCGGGAGGCGAGTGGATACTGCTCAGCTCGAGTCCGGAAGAGGAGTGTGGAATTCCTGGTGTAGCGGTGAAATGCGCAGATATCAGGAGGAACACCAATTGCGAAGGCAGCACTCTGGGACGTGACTGACGCTGAGACGCGAAAGCGTGGGGAGCAAACAGGATTAGATACCCTGGTAGTCCACGCCGTAAACGATGGGCACTAGGTGTGGGAGGTGTCGACTCCTCCCGTGCCGGAGCTAACGCATTAAGTGCCCCGCCTGGGGAGTACGGCCGCAAGGCTA
310	0	164	42	86	60	74	99	170	0	46	0	93	0	0	D_0__Bacteria; D_1__Acidobacteria; D_2__Blastocatellia (Subgroup 4); D_3__Blastocatellales; D_4__Blastocatellaceae; D_5__uncultured	TACGTAGGGAGCAAGCGTTGTTCGGATTTACTGGGCGTAAAGGGCGCGTAGGCGGCGCGGTAAGTCACTTGTGAAATCTCTGAGCTTAACTCAGAACGGCCAAGTGATACTGCAGTGCTAGAGTGCAGAAGGGGCAATCGGAATTCTTGGTGTAGCGGTGAAATGCGTAGATATCAAGAGGAACACCTGAGGTGAAGACGGGTTGCTAGGCTGACACTGACGCTGAGGCGCGAAAGCTAGGGGAGCAAACGGGATTAGATACCCCGGTAGTCCTAGCCCTAAACGATGAATACTTGGTGTCTGGAGATTTAATGCTCCGGGTGCCGTCGCTAACGTTTTAAGTATTCCGCCTGGGGAGTACGCTCGCAAGAGTG
311	0	0	0	0	117	70	119	0	117	83	59	0	162	107	D_0__Bacteria; D_1__Proteobacteria; D_2__Gammaproteobacteria; D_3__Betaproteobacteriales; D_4__Burkholderiaceae	TACGTAGGGTGCAAGCGTTAATCGGAATTACTGGGCGTAAAGCGTGCGCAGGCGGCTTTGCAAGACAGATGTGAAATCCCCGGGCTCAACCTGGGAACTGCATTTGTGACTGCATGGCTGGAGTGCGGCAGAGGGGGATGGAATTCCGCGTGTAGCAGTGAAATGCGTAGATATGCGGAGGAACACCGATGGCGAAGGCAATCCCCTGGGCCTGCACTGACGCTCATGCACGAAAGCGTGGGGAGCAAACAGGATTAGATACCCTGGTAGTCCACGCCCTAAACGATGTCAACTGGTTGTTGGACGGCTTGCTGTTCAGTAACGAAGCTAACGCGTGAAGTTGACCGCCTGGGGAGTACGGCCGCAAGGTTG
312	121	148	194	191	0	0	0	0	0	0	38	56	45	40	D_0__Bacteria; D_1__Proteobacteria; D_2__Alphaproteobacteria; D_3__Caulobacterales; D_4__Hyphomonadaceae; D_5__Hirschia	TACGAAGGGGGCTAGCGTTGTTCGGAATTACTGGGCGTAAAGCGCACGTAGGCGGGTTTGTAAGTAGGGGGTGAAATCCCAGGGCTCAACCCTGGAACTGCCTTCTAAACTGCAAGCCTGGAGGTCAGGAGAGGCGAGTGGAATACCGAGTGTAGAGGTGAAATTCGTAGATATTCGGTGGAACACCAGTGGCGAAGGCGACTCGCTGGACTGATACTGACGCTGAGGTGCGAAAGCGTGGGGAGCAAACAGGATTAGATACCCTGGTAGTCCACGCCTTAAACGATGAGAGCTAGTTGTCAGTAAGCATGCTTATTGGTGACGCAGCTAACGCATTAAGCTCTCCGCCTGGGGAGTACGGCCGCAAGGTTA
313	90	131	46	44	60	37	47	49	44	50	31	51	58	95	D_0__Bacteria; D_1__Proteobacteria; D_2__Alphaproteobacteria; D_3__Rhizobiales; D_4__Rhizobiaceae; D_5__Aminobacter	TACGAAGGGGGCTAGCGTTGTTCGGAATTACTGGGCGTAAAGCGCACGTAGGCGGATATTTAAGTCAGGGGTGAAATCCCGGGGCTCAACCCCGGAACTGCCTTTGATACTGGGTATCTTGAGTTCGAGAGAGGTGAGTGGAATTCCGAGTGTAGAGGTGAAATTCGTAGATATTCGGAGGAACACCAGTGGCGAAGGCGGCTCACTGGCTCGATACTGACGCTGAGGTGCGAAAGCGTGGGGAGCAAACAGGATTAGATACCCTGGTAGTCCACGCCGTAAACTATGAGAGCTAGCCGTTGGCAAGTTTACTTGTCGGTGGCGCAGCTAACGCATTAAGCTCTCCGCCTGGGGAGTACGGTCGCAAGATTA
314	274	129	202	120	0	0	0	0	14	0	48	41	0	0	D_0__Bacteria; D_1__Actinobacteria; D_2__Actinobacteria; D_3__Corynebacteriales; D_4__Mycobacteriaceae; D_5__Mycobacterium	TACGTAGGGTGCGAGCGTTGTCCGGAATTACTGGGCGTAAAGAGCTCGTAGGTGGTTTGTCGCGTTGTTCGTGAAAACCTGAGGCTTAACCTCGGGCGTGCGGGCGATACGGGCAGACTTGAGTACTGCAGGGGAGACTGGAATTCCTGGTGTAGCGGTGGAATGCGCAGATATCAGGAGGAACACCGGTGGCGAAGGCGGGTCTCTGGGCAGTAACTGACGCTGAGGAGCGAAAGCGTGGGGAGCGAACAGGATTAGATACCCTGGTAGTCCACGCCGTAAACGGTGGGTACTAGGTGTGGGTTTCCTTCCTTGGGATCCGTGCCGTAGCTAACGCATTAAGTACCCCGCCTGGGGAGTACGGCCGCAAGGCTA
315	127	227	93	0	67	0	133	38	53	0	0	0	88	0	D_0__Bacteria; D_1__Proteobacteria; D_2__Gammaproteobacteria; D_3__Betaproteobacteriales; D_4__Nitrosomonadaceae; D_5__Nitrosomonas	TACGTAGGGTGCGAGCGTTAATCGGAATTACTGGGCGTAAAGGGTGCGCAGGTGGTTTTGTAAGTCAGATGTGAAATCCCCGGGCTTAACCTGGGAATTGCGTTTGAAACTACAAGACTAGAGTGTGGCAGAGGGGGGTGGAATTCCATGTGTAGCAGTGAAATGCGTAGAGATATGGAAGAACATCGATGGCGAAGGCAGCCCCCTGGGTTAACACTGACACTCATGCACGAAAGCGTGGGGAGCAAACAGGATTAGATACCCTGGTAGTCCACGCCCTAAACTATGTCAACTAGTTGTTGGGTCTTATTAGACTTAGTAACGAAGCTAACGCGTGAAGTTGACCGCCTGGGGAGTACGGTCGCAAGATTA
316	149	49	204	60	40	16	20	0	47	41	55	14	75	51	D_0__Bacteria; D_1__Proteobacteria; D_2__Alphaproteobacteria; D_3__Rhodovibrionales; D_4__Fodinicurvataceae; D_5__uncultured; D_6__metagenome	TACGAAGGGGGCAAGCGTTGTTCGGATTTACTGGGCGTAAAGGGCGCGTAGGCGGATCTTTAAGTCAGAGGTGAAAGCCCTGGGCTCAACCCGGGAATTGCCTTTGAGACTGGGGATCTTGAGTATGGGAGAGGGTGGCGGAATACCCAGTGTAGAGGTGAAATTCGTAGATATTGGGTAGAACACCAGTGGCGAAGGCGGCCACCTGGCCCATAACTGACGCTGAGGCGCGAAAGCGTGGGGAGCAAACAGGATTAGATACCCTGGTAGTCCACGCCGTAAACGATGTGTGCTAGCCGTTGGTGGCCCTTGAGGTCGTCAGTGGCGCAGCTAACGCGATAAGCACACCGCCTGGGGAGTACGGCCGCAAGGTTA
317	28	57	72	53	0	52	0	21	12	57	150	223	66	30	D_0__Bacteria; D_1__Proteobacteria; D_2__Alphaproteobacteria; D_3__Caulobacterales; D_4__Parvularculaceae; D_5__Amphiplicatus; Ambiguous_taxa	TACGAAAGGGGCTAGCGTTGTTCGGAATTACTGGGCGTAAAGCGCACGTAGGCGGCCGTGTAAGATGGGGGTGAAATCCCTGGGCTCAACCCAGGAACTGCCTTCATGACTGCATAGCTCGAGGATGTGAGAGGTTGGCGGAATTCCGAGTGTAGAGGTGAAATTCGTAGATATTCGGAAGAACACCAGTGGCGAAGGCGGCCAACTGGCACATTTCTGACGCTGAGGTGCGAAAGCGTGGGGAGCAAACAGGATTAGATACCCTGGTAGTCCACGCTGTAAACGATGGGGGCTAGTTGTCGGCGCGCTTGCGTGTCGGTGACGCAGCTAACGCTTTAAGCCCCCCGCCTGGGGAGTACGGTCGCAAGATTA
318	19	40	18	42	48	81	71	121	37	65	51	84	53	86	D_0__Bacteria; D_1__Proteobacteria; D_2__Gammaproteobacteria; D_3__Betaproteobacteriales; D_4__Nitrosomonadaceae; D_5__MND1	TACGTAGGGTGCGAGCGTTAATCGGAATTACTGGGCGTAAAGCGTGCGCAGGCGGCGTCGCAAGTCAGGCGTGAAATCCCCGGGCTTAACCTGGGAATGGCGCTTGAAACTACGATGCTGGAGTATGGCAGAGGGAGGTGGAATTCCACGTGTAGCGGTGAAATGCGTAGATATGTGGAGGAACACCGATGGCGAAGGCAGCCTCCTGGGCCAATACTGACGCTCATGCACGAAAGCGTGGGGAGCAAACAGGATTAGATACCCTGGTAGTCCACGCCCTAAACGATGTCGACTAGTTGTTGGGGGAGTTAAATCCCTTAGTAACGCAGCTAACGCGTGAAGTCGACCGCCTGGGGAGTACGGTCGCAAGATTA
319	109	135	37	49	47	42	40	68	34	42	44	35	63	70	D_0__Bacteria; D_1__Proteobacteria; D_2__Alphaproteobacteria; D_3__Rhizobiales; D_4__Rhizobiales Incertae Sedis; D_5__uncultured; D_6__uncultured bacterium	TACGAAGGGGGCTAGCGTTGTTCGGAATTACTGGGCGTAAAGCGCACGTAGGCGGGTGGTTAAGTTAGGGGTGAAATCCCGGAGCTCAACTCCGGAACTGCCTTTGATACTGGCCATCTAGAGATCGGAAGAGGTGAGTGGAATTCCCAGTGTAGAGGTGAAATTCGTAGATATTGGGAAGAACACCGGTGGCGAAGGCGGCTCACTGGTCCGATACTGACGCTGAGGTGCGAAAGCGTGGGGAGCAAACAGGATTAGATACCCTGGTAGTCCACGCTGTAAACGATGGAAGCTAGCCGTCAGTCAGCTTGCTGAGTGGTGGCGCAGCTAACGCATTAAGCTTCCCGCCTGGGGAGTACGGTCGCAAGATTA
320	0	0	0	0	55	99	80	315	18	110	0	0	0	134	D_0__Bacteria; D_1__Bacteroidetes; D_2__Bacteroidia; D_3__Sphingobacteriales; D_4__env.OPS 17; Ambiguous_taxa; Ambiguous_taxa	GACGAAGGATGCAAGCGTTATCCGGATTCATTGGGTTTAAAGGGAGCGTAGGTGGTCTTATAAGTCAGTGGTGAAATCTCTGGGCTTAACCCAGAAATTGCCATTGATACTGTAGGACTTGAGTATAGTTGCTGTGGGCGGAATATGACATGTAGTGGTGAAATACATAGAGATGTCATAGAACACCGATTGCGAAGGCAGCTCACAAAACTATAACTGACACTGAGGCTCGAAAGTGCGGGGATCAAACAGGATTAGATACCCTGGTAGTCCGCACTGTAAACGATGATTACTCGCTGCTGGGAGGTAACTTTCAGTGGCTTAGCGAAAGCGATAAGTAATCCACCTGGGGAGTACGCCGGCAACGGTG
321	53	70	97	85	58	62	68	43	31	56	26	56	44	58	D_0__Bacteria; D_1__Verrucomicrobia; D_2__Verrucomicrobiae; D_3__Opitutales; D_4__Opitutaceae; D_5__Opitutus	TACAGAGACTGCAAGCGTTATTCGGATTCACTGGGCGTAAAGGGTGCGCAGGCGGCGATGTGTGTGAGGCGTGAAAGCCCGAGGCTTAACCTCGGAATTGCACCTCAAACTACATCGCTAGAGCATTGGAGAGGGTAGCAGAATTCACGGTGTAGCAGTGAAATGCGTAGATATCGTGAGGAATACCAGAGGCGAAGGCGGCTACCTGGACAATTGCTGACGCTCAGGCACGAAAGCGTGGGGAGCAAAAGGGATTAGATACCCCTGTAGTCCACGCCCTAAACGGTGCACACTAGGTCTTGGCGGATTCGACCCCACCAGGGCCCAAGCTAACGCGTTAAGTGTGCCGCCTGAGGACTACGGCCGCAAGGCTA
322	125	322	107	55	11	21	13	32	0	0	29	63	7	20	D_0__Bacteria; D_1__Proteobacteria; D_2__Alphaproteobacteria; D_3__Sphingomonadales; D_4__Sphingomonadaceae; D_5__Sphingopyxis; D_6__metagenome	TACGGAGGGAGCTAGCGTTGTTCGGAATTACTGGGCGTAAAGCGCGCGTAGGCGGTTTTTTAAGTCAGAGGTGAAAGCCCAGTGCTCAACACTGGAACTGCCTTTGAAACTGGAAAACTTGAATCTTGGAGAGGTCAGTGGAATTCCGAGTGTAGAGGTGAAATTCGTAGATATTCGGAAGAACACCAGTGGCGAAGGCGACTGACTGGACAAGTATTGACGCTGAGGTGCGAAAGCGTGGGGAGCAAACAGGATTAGATACCCTGGTAGTCCACGCCGTAAACGATGATAACTATCTGTTCGGGCTCATAGAGCTTGAGTGGAGCAGCTAACGCATTAAGTTATCCGCCTGGGGAGTACGGTCGCAAGATTA
323	14	37	45	44	102	38	100	10	89	79	14	42	132	55	D_0__Bacteria; D_1__Chloroflexi; D_2__Anaerolineae; D_3__SBR1031; D_4__A4b; D_5__uncultured bacterium; D_6__uncultured bacterium	AACGTAGGAGACAAACGTTATCCGGAGTTACTGGGCGTAAAGGGCGTGCAGGCGGTTGATTAAGTCTAGCGTGAAAGCTCCCGGCTAAACCGGGAGAGGTCGTTGGATACTGGTTGACTAGAGGACGGTAGAGGCGAGTGGAATTCCGGGTGTAGTGGTGAAATGCGTAGAGATCCGGAGGAACACCAGTGGCGAAGGCGACTCGCTGGGCCGTACCTGACGCTAAGACGCGACAGCATGGGGAGCGAACGGGATTAGAAACCCCGGTAGTCCATGCCGTAAACGATGCCAGCTCGGTGTTCGATCTCCGCAAGGGGATGGGGTACCCAAGCAAACGCGGTAAGCTGGCCGCCTGGGGAGTACGGTCGCAAGGCTA
324	0	71	0	147	34	65	52	180	15	57	40	125	0	14	D_0__Bacteria; D_1__Bacteroidetes; D_2__Bacteroidia; D_3__Chitinophagales; D_4__Saprospiraceae; D_5__uncultured; D_6__uncultured Saprospiraceae bacterium	TACGGAGGGTGCAAGCGTTATCCGGAATTACTGGGTTTAAAGGGTGCGTAGGTGGCGCTGTAAGTCAGTGGTGAAAGGTTCCGGCTTAACCGGAGAATGGCCTTTGATACTGCAGTGCTAGGATTGGGTTGAGGTTGGCGGAATGTGACATGTAGCGGTGAAATGCATAGATATGTCATAGAACACCGATTGCGAAGGCAGCTGACTGGACCTTGATTGACACTGAGGCACGAAAGCGTGGGGAGCGAACAGGATTAGATACCCTGGTAGTCCACGCCCTAAACGATGCTAACTCGATGTGCGGTCTACGGATTGCGCGTCCAAGCGAAAGCGATAAGTTAGCCACCTGGGGAGTACGTCCGCAAGGATG
325	10	56	16	38	43	126	22	149	46	36	47	145	38	25	D_0__Bacteria; D_1__Acidobacteria; D_2__Subgroup 6	TACAGAGGGGGCAAGCGTTGTTCGGAATTACTGGGCGTAAAGGGCGCGTAGGCGGCCTGCTAAGTCGAACGTGAAATCCCCGGGCTCAACCCGGGAACTGCGTCCGATACTGGTGGGCTTGAATCCGGGAGAGGGATGTGGAATTCCAGGTGTAGCGGTGAAATGCGTAGATATCTGGAGGAACACCGGTGGCGAAGGCGGCATCCTGGACCGGTATTGACGCTGAGGCGCGAAAGCCAGGGGAGCAAACGGGATTAGATACCCCGGTAGTCCTGGCCCTAAACGATGAATGCTTGGTGTGGCGGGTATCGATCCCTGCCGTGCCGAAGCTAACGCATTAAGCATTCCGCCTGGGGAGTACGGTCGCAAGGCTG
326	0	105	0	0	66	141	133	122	0	71	0	129	0	28	D_0__Bacteria; D_1__Acidobacteria; D_2__Subgroup 6	TACGGGGGGGGCAAGCGTTGTTCGGAATTACTGGGCGTAAAGGGTTCGTAGGTGGCCGACTAAGTCAGACGTGAAATCCCTCAGCTCAACTGGGGAACTGCGTCTGATACTGGTCGGCTCGAGTGCAGGAGAGGAACGCGGAATTCCAGGTGTAGCGGTGAAATGCGTAGATATCTGGAGGAACACCGGTGGCGAAGGCGGCGTTCTGGACTGCAACTGACACTGAAGAACGAAAGCCAGGGGAGCAAACGGGATTAGATACCCCGGTAGTCCTGGCCCTAAACGATGAATGCTTGGTGTGGCGGGTATCGATCCCTGCCGTGCCGCAGTTAACGCGTTAAGCATTCCGCCTGGGGAGTACGGTCGCAAGGCTG
327	0	56	67	74	26	0	50	43	88	39	45	116	89	99	D_0__Bacteria; D_1__Bacteroidetes; D_2__Bacteroidia; D_3__Chitinophagales; D_4__Saprospiraceae; D_5__uncultured; Ambiguous_taxa	TACGGAGGGTGCAAGCGTTATCCGGAATCACTGGGTTTAAAGGGTGCGTAGGCGGCCATGTAAGTCAGAGGTGAAAGGCTACAGCTTAACTGTGGAATTGCCTTTGATACTGTGTGGCTTGAATAAGGATGAGGTTGGCGGAATGTGACATGTAGCGGTGAAATGCATAGATATGTCATAGAACACCAATTGCGAAGGCAGCTAACTGGGCCTTTATTGACGCTGAGGCACGAAAGCGTGGGGATCAAACAGGATTAGATACCCTGGTAGTCCACGCCCTAAACGATGCTCACTCGCTGTATGTCCGAATGAGGATATGTGGTTAAGCGAAAGCGATAAGTGAGCCACCTGGGGAGTACGCCCGCAAGGGTG
328	0	0	0	0	0	0	0	0	69	47	49	0	423	203	D_0__Bacteria; D_1__Proteobacteria; D_2__Alphaproteobacteria; D_3__Rhizobiales; D_4__A0839	TACGAAGGGGGCTAGCGTTGTTCGGAATTACTGGGCGTAAAGCGCGCGTAGGCGGTTTTGCAAGCCAGAGGTGAAATGCCTGAGCTCAACTTAGGAATTGCCTTTGGGACTGCGAGGCTTTGAGGACTGGAGAGGTGAGTGGAATTCCCAGTGTAGAGGTGAAATTCGTAGATATTGGGAAGAACACCAGTGGCGAAGGCGGCTCACTGGCCAGTTTCTGACGCTGCAGCGCGAAAGCGTGGGGATCAAACAGGATTAGATACCCTGGTAGTCCACGCTGTAAACGATGAGTGCTAGGCGTCGGCACGCTTGCGTGTCGGTGCCGCAGCTAACGCGTGAAGCACTCCGCCTGGGGAGTACGGTCGCAAGATTA
329	24	48	176	82	70	26	47	33	57	27	57	57	49	35	D_0__Bacteria; D_1__Proteobacteria; D_2__Gammaproteobacteria; D_3__Betaproteobacteriales; D_4__TRA3-20	TACGTAGGGTGCAGGCGTTAATCGGAATTACTGGGCGTAAAGCGTGCGCAGGCGGTTTGCTAAGACAGGTGTGAAATCCCCGGGCTTAACCTGGGAATTGCGCTTGTAACTGGCAGGCTAGAGTGTGGCAGAGGGGGGTGGAATTCCACGTGTAGCAGTGAAATGCGTAGATATGTGGAGGAACACCGATGGCGAAGGCAGCCCCCTGGGTTAACACTGACGCTCAGGCACGAAAGCGTGGGGAGCAAACAGGATTAGATACCCTGGTAGTCCACGCCCTAAACTATGTCAACTAGTTGTCGGGGAAGAAATTCCTTGGTAACGAAGCTAACGCGTGAAGTTGACCGCCTGGGGAGTACGGCCGCAAGGTTA
330	0	27	26	62	56	49	72	66	53	112	21	70	77	95	D_0__Bacteria; D_1__Proteobacteria; D_2__Deltaproteobacteria; D_3__Myxococcales; D_4__Phaselicystidaceae; D_5__Phaselicystis; D_6__uncultured Polyangiaceae bacterium	TACAGAGGGTGCAAACGTTGTTCGGATTTACTGGGCGTAAAGCGCGTGTAGGCGGCTTGGCAAGTCGGGTGTGAAAGCCCTGGGCTCAACCTAGGAAGTGCACTCGAAACTGCTTCGCTGGAGTCTCGGAGAGGAAAGCGGAATTCTCGGTGTAGAGGTGAAATTCGTAGATATCGAGAGGAACATCGGTGGCGAAGGCGGCTTTCTGGACGACGACTGACGCTGAGACGCGAAAGCGTGGGGAGCAAACAGGATTAGATACCCTGGTAGTCCACGCCGTAAACGATGGGTGCTAGGTGTCGCGGGCTTTGACCCCTGCGGTGCCGCAGCTAACGCATTAAGCACCCCGCCTGGGGAGTACGGCCGCAAGGCTA
331	259	197	61	35	31	0	19	0	31	18	32	74	0	28	D_0__Bacteria; D_1__Proteobacteria; D_2__Alphaproteobacteria; D_3__Rhizobiales; D_4__Hyphomicrobiaceae; D_5__Pedomicrobium	TACGAAGGGAGCTAGCGTTGTTCGGAATCACTGGGCGTAAAGCGCACGTAGGCGGATGTGCCAGTCAGGGGTGAAATCCCGGAGCTCAACTTCGGAACTGCCCTTGATACAGCACGTCTTGAGTCCGAGAGAGGTGAGTGGAATTCCTAGTGTAGAGGTGAAATTCGTAGATATTAGGAAGAACACCGGTGGCGAAGGCGGCTCACTGGCTCGGTACTGACGCTGAGGTGCGAAAGCGTGGGGAGCAAACAGGATTAGATACCCTGGTAGTCCACGCTGTAAACGATGGATGCTAGCCGTCAGCAAGCATGCTTGTTGGTGGCGCAGCTAACGCATTAAGCATCCCGCCTGGGGAGTACGGCCGCAAGGTTA
332	45	58	69	99	54	0	42	0	52	52	48	38	131	97	D_0__Bacteria; D_1__Planctomycetes; D_2__Phycisphaerae; D_3__Phycisphaerales; D_4__Phycisphaeraceae; D_5__SM1A02	TACGAGGGGCCCGAGCGTTAATCAGAATCACTGGGCTTAAAGCGTGCGCAGGCGGTCCAGCAAGCGTCTTGTGAAATCCCCCGGCTCAACCGGGGAAGTGCAGGGCGAACTGCTGGACTTGAGGCAGGTAGGGGCTGATGGAACCATGAGTGGAGCGGTGAAATGCGTAGATATTCATGGGAACGCCGATGGGGAAGCCGATCAGCTGGGCCTGTCCTGACGCTCAGGCACGAAAGCGTGGGGAGCAAACAGGATTAGATACCCTGGTAGTCCACGCCGTAAACGATGCACACTAGGTCGGGGCAGCTCTGACGCTGTCTCGGCCGAAGGAAAACTATTAAGTGTGCCGCCTGGGGAGTACGGTCGCAAGGCTA
333	22	47	10	16	56	45	45	67	28	88	78	110	79	93	D_0__Bacteria; D_1__Elusimicrobia; D_2__Elusimicrobia; D_3__MVP-88; D_4__uncultured bacterium; D_5__uncultured bacterium; D_6__uncultured bacterium	GACGAAGGTGGCGAGCGTTACTCGGAATTACTAGGCGTAAAGCGTGGGCAGGTGGTTCGGTAAGTCTGTTGTGAAAGCTCCCGGCTCAACTGGGAGAGGCCAATGGAAACTGCCGGACTTGAATCGAGGAGAGGTCACTGGAATTCCTGGTGTAGCGGTGAAATGCGTAGAGATCAGGAGGAACACCAATGGCGAAAGCAGGTGACTGGACTCGTATTGACACTCATCCACGAAAGCTAGGGGAGCAAACAGGATTAGATACCCTGGTAGTCCTAGCTGTAAACGATGTTCACTAGGTGTGGGAGGTATCGACCCCTTCCGCGCCGACGCTAACGCATTAAGTGAACCGCCTGGGGAGTACGGCCGCAAGGTTG
334	0	17	24	114	65	77	74	110	45	73	24	50	36	75	D_0__Bacteria; D_1__Proteobacteria; D_2__Gammaproteobacteria; D_3__Betaproteobacteriales; D_4__Burkholderiaceae	TACGTAGGGTGCGAGCGTTAATCGGAATTACTGGGCGTAAAGCGTGCGCAGGCGGTTCTATAAGACAGATGTGAAATCCCCGGGCTCAACCTGGGAATTGCATTTGTGACTGTAGGGCTAGAGTACGGTAGAGGGGGATGGAATTCCGCGTGTAGCAGTGAAATGCGTAGATATGCGGAGGAACACCGATGGCGAAGGCAATCCCCTGGACCTGTACTGACGCTCATGCACGAAAGCGTGGGGAGCAAACAGGATTAGATACCCTGGTAGTCCACGCCCTAAACGATGTCAACTGGTTGTTGGGTCTTCACTGACTCAGTAACGAAGCTAACGCGTGAAGTTGACCGCCTGGGGAGTACGGCCGCAAGGTTG
335	18	58	46	39	46	44	82	86	29	42	36	53	102	102	D_0__Bacteria; D_1__Planctomycetes; D_2__OM190; D_3__uncultured bacterium; D_4__uncultured bacterium; D_5__uncultured bacterium; D_6__uncultured bacterium	GACAGAGGTTGCAAACGTTGTTCGGAATCACTGGGCATAAAGCGCACGTAGGCGGTCTGTTAAGTCAGGTGTGAAAGCCCCCGGCTCAACCGGGGAACAGCACTTGATACTGGCGGACTCGAGGATGGTAGGGGTGAGTGGAACTCCAGGTGGAGCGGTGAAATGCGTAGATATCTGGAGGAACACCGGTGGCGAAAGCGGCTCACTGGACCATAACTGACGCTGAGGTGCGAAAGCTAGGGTAGCAAACGGGATTAGATACCCCGGTAGTCCTAGCCGTAAACGATGGGTACTTGGCAGCGGGGGAACCTATGTCCCTCCCTGCCGGAGCTAATGTGTTAAGTACCCCGCCTGGGGAGTACGCTCGCAAGGGTA
336	0	58	4	37	41	88	59	120	50	61	31	98	53	82	D_0__Bacteria; D_1__Acidobacteria; D_2__Acidobacteriia; D_3__Solibacterales; D_4__Solibacteraceae (Subgroup 3); D_5__Bryobacter	TACGTAGGCAGCAAACGTTGTTCGGAGTTACTGGGCGTAAAGAGTGCGTAGGCGGTTTGCCAAGTCTGGTGTGAAATCTCCTGGCTTAACTGGGAGGGTGCGCCGGATACTGGCAGGCTTGAGTGTGGGAGAGGAAAGCAGAATTCCTGGTGTAGCGGTGAAATGCGTAGATATCAGGAGGAATACCTGTGGTGAAGACGGCTTTCTGGACCACAACTGACGCTGAGGCACGAAAGCGTGGGGAGCAAACAGGATTAGATACCCTGGTAGTCCACGCCCTAAACGATGCAAACTTGGTGTAGGCAGTTCAGTCTGTCTGTGCCGGAGCTAACGCGTTAAGTTTGCCGCCTGGGGAGTACGGTCGCAAGGCTG
337	85	232	34	39	28	68	0	0	0	0	92	199	0	0	D_0__Bacteria; D_1__Dadabacteria; D_2__Dadabacteriia; D_3__Dadabacteriales; D_4__uncultured candidate division SBR1093 bacterium; D_5__uncultured candidate division SBR1093 bacterium; D_6__uncultured candidate division SBR1093 bacterium	TACGGAGGGGGCAAGCGTTGCTCGGAATTACTGGGCGTAAAGGGTCCGCAGGTGGCCTCGTAAGTTGGATGTGAAATCTCAGGGCTCAACCCTGAAACTGCATCCAATACTGCAAGGCTTGAGTCCAAGAGAGGTTGGCGGAATTCCCGGTGTAGCGGTGAAATGCGTAGATATCGGGAGGAACACCAGTGGCGAAGGCGGCCAACTGGCTTGGTACTGACACTCAGGGACGAAAGCGTGGGTAGCGAACCGGATTAGATACCCGGGTAGTCCACGCCCTAAACGTTGGATGCTAGGTGTGGGGATGAAAATCTCTGTGCCGAAGTTAACGCATTAAGCATCCCGCCTGGGGAGTACGGTCGCAAGATTG
338	17	163	37	41	0	50	40	61	33	23	72	185	17	26	D_0__Bacteria; D_1__Proteobacteria; D_2__Gammaproteobacteria; D_3__Betaproteobacteriales; D_4__Nitrosomonadaceae; D_5__Ellin6067	TACGTAGGGTGCGAGCGTTAATCGGAATTACTGGGCGTAAAGGGTGCGCAGGCGGGCTTTTAAGCCAGACGTGAAATCCCCGGGCTTAACCTGGGAATGGCGTTTGGGACTGGAAGTCTGGAGTGCGGCAGAGGAGACTGGAATTCCTGGTGTAGCAGTGAAATGCGTAGATATCAGGAGGAACACCGATGGCGAAGGCAGGTCTCTGGGCTGACACTGACGCTCATGCACGAAAGCGTGGGGAGCAAACAGGATTAGATACCCTGGTAGTCCACGCCCTAAACGATGTCGACTGGTTGTTGGGGGTTTGACACTCTCAGTAACGAAGCTAACGCGTGAAGTCGACCGCCTGGGGAGTACGGCCGCAAGGTTA
339	5	244	46	99	0	0	0	0	0	0	88	280	0	0	D_0__Bacteria; D_1__Bacteroidetes; D_2__Bacteroidia; D_3__Chitinophagales; D_4__Saprospiraceae; D_5__uncultured; D_6__uncultured bacterium PHOS-HE79	TACGGAGGGTGCAAGCGTTATCCGGAATCACTGGGTTTAAAGGGTGCGTAGGCGGCGCGATAAGTCAGTTGTGAAATTCCCCGGCTCAACCGGCGGGACTGCGATTGATACTGTTGTGCTTGAATCAGGTTGAGGTAGGCGGAATGTGGCATGTAGCGGTGAAATGCTTAGATATGCCATAGAACACCAATTGCGAAGGCAGCTTGCTGGACCTGTATTGACGCTGAGGCACGAAAGCGTGGGGAGCAAACAGGATTAGATACCCTGGTAGTCCACGCCCTAAACGATGTTTACTTGCTGTTCGGCCTTCGGGCGGAGTGGCGTAGCGAAAGCGATAAGTAAACCACCTGGGGAGTACGCCGGCAACGGTG
340	12	136	28	85	13	96	0	37	0	51	14	286	0	0	D_0__Bacteria; D_1__Chloroflexi; D_2__Anaerolineae; D_3__Caldilineales; D_4__Caldilineaceae; D_5__uncultured; D_6__uncultured bacterium	TACGTAGGTGGCAAGCGTTATCCGGAATTACTGGGCGTAAAGCGCACGCAGGTGGTTTGCTAAGATTGACGTGAAAGCTTCTGGCTTAACTGGAAGAGGTCGTTGATGACTGGCAGACTTGAGACGAGGAGAGGGGTGCAGAATTCCCGGTGTAGTGGTGGAATGCGTAGATATCGGGAGGAATACCAGTGGCGAAAGCGGCACCCTGGCCTTGGTCTGACGCTCAGGTGCGAAAGCGTGGGGAGCGAACGGGATTAGATACCCCGGTAGTCCACGCCATAAACGATGAACACTAGGTGTAGGTGGTGTCAAACCCATCGGTACCGCAGCTAACGCGATAAGTGTTCCGCCTGGGGAGTACGACCGCAAGGTTA
341	117	65	97	34	40	0	41	0	0	0	203	87	73	0	D_0__Bacteria; D_1__Proteobacteria; D_2__Deltaproteobacteria; D_3__MBNT15	TACGGAGGGTGCGAGCGTTGTTCGGAATTACTGGGCGTAAAGCGCGTGTAGGCGGCCTTCTAAGTCTGGTGTGAAAGCCCGGGGCTCACCCCCGGAAGTGCATTGGATACTGGAAGGCTGGAGTACCGGAGAGGAGGGTGGAATTCCTGGTGTAGCGGTGAAATGCGTAGATATCAGGAGGAACACCTGTGGCGAAGGCGGCCCTCTGGACGGATACTGACGCTGAGACGCGAAAGCGTGGGGAGCAAACAGGATTAGATACCCTGGTAGTCCACGCCGTAAACGATGGGCACTAGGTGTTCGGGGTATTGACCCCCTGAGTGCCGCAGCTAACGCATTAAGTGCCCCGCCTGGGGAATACGGCCGCAAGGTTA
342	116	61	32	27	65	37	45	44	62	72	28	21	67	74	D_0__Bacteria; D_1__Proteobacteria; D_2__Gammaproteobacteria; D_3__Coxiellales; D_4__Coxiellaceae; D_5__Coxiella	TACAGAGAGTGCAAGCGTTAATCGGAATTACTGGGCGTAAAGCGCACGTAGGTGGATACTTTAGTCGAATGTGAAAGCCCTGGGCTTAACCTGGGAATTGCATCCGATACTGGGTATCTAGAGTATGGTAGAGGGAAGTGGAATTTCCGGTGTAGCGGTGAAATGCGTAGATATCGGAAAGAACACCAGTGGCGAAAGCGGCTTCCTGGACCAATACTGACACTAAGGTGCGAAAGCGTGGGGAGCAAACAGGATTAGAGACCCTGGTAGTCCACGCTGTCAACGATGAGAACTAGACGTTGGAGAGGTAACTCTTTAGTGTCGAAGCTAACGCGTTAAGTTCTCCGCCTGGGGAGTACGGCCGCAAGGTTA
343	47	46	45	28	27	96	20	59	50	82	73	126	28	24	D_0__Bacteria; D_1__Proteobacteria; D_2__Alphaproteobacteria; D_3__uncultured	TACGGAGGGGGCTAGCGTTGTTCGGAATTACTGGGCGTAAAGGGCGTGTAGGCGGCCTGCCAAGTCAGATGTGAAAGCCCCGGGCTTAACCTGGGAACTGCATTTGAGACTGGCCGGCTAGAGGTTGGAAGAGGAGAGTGGAATTCCCAGTGTAGAGGTGAAATTCGTAGATATTGGGAAGAACACCAGTGGCGAAGGCGGCTCTCTGGTCCACACCTGACGCTGAGGCGCGAAAGCGTGGGGAGCAAACAGGATTAGATACCCTGGTAGTCCACGCCGTAAACGATGTGTGCTAGACGTCGGATGTTACGCATTCGGTGTCGCCGCTAACGCATTAAGCACACCGCCTGGGGAGTACGGCCGCAAGGTTA
344	37	30	37	45	41	35	89	156	33	61	12	53	31	89	D_0__Bacteria; D_1__Verrucomicrobia; D_2__Verrucomicrobiae; D_3__Verrucomicrobiales; D_4__DEV007	TACGAAGGTCCCAAGCGTTGTTCGGATTTACTGGGCGTAAAGAGTCTGTAGGCGGTGGGGTAAGTCAGATGTGAAATCCCGGGGCTCAACCCCGGAACTGCATCCGATACTGCCTTACTTGAGGGTCGGAGGGGAGTCTGGAATTCTCGGTGTAGCAGTGAAATGCGTAGATATCGAGAGGAACACTAGTGGCGAAGGCGAGACTCTGGACGACAACTGACGCTGAGAGACGAAGGCCAGGGGAGCGAAAAGGATTAGATACCCTTGTAGTCCTGGCAGTAAACGGTGCACGCTTGGTGTGGGAGGGTTCGACCCCTTCTGTGCCGGAGCTAACGCGTTAAGCGTGCCGCCTGGGGAGTACGGTCGCAAGATTA
345	27	19	137	24	130	62	62	90	67	47	35	15	12	22	D_0__Bacteria; D_1__Chlamydiae; D_2__Chlamydiae; D_3__Chlamydiales; D_4__cvE6; D_5__uncultured bacterium; D_6__uncultured bacterium	TACGGAGGGTGCAAGCATTGATCGGAATTACTGGGCGTAAAGGGCGCGTAGGCGGTTTAATAAGTCGGATGTGAAATTCCGGGGCTCAACCCCGGAGCGGCATTTGAAACTGTTAAACTAGAGTACAGTTAGGGTAAACGGAATTCCTCGTGTAGCGGTGAAATGCGTAGATATGAGGAAGAACACCGGTGGTGAAGACGGTTTACTGGGCTGTAACTGACGCTGAGGCGCGAAAGCATGGGGAGCAAACAGGATTAGATACCCTGGTAGTCCATGCCTTAAACGATGTATACTAGGAGTAAGAGGGCTCAACCCCCCTTGTTCCGGAGCTAACGCATTAAGTATACCGCCTGGGGAGTACGCTCGCAAGGGTG
346	0	0	0	66	58	154	145	141	75	36	0	0	0	74	D_0__Bacteria; D_1__Proteobacteria; D_2__Alphaproteobacteria; D_3__Caulobacterales; D_4__Hyphomonadaceae; D_5__SWB02	TACGAAGGGGGCTAGCGTTGTTCGGATTTACTGGGCGTAAAGCGCGTGTAGGCGGGTCGTTAAGTTGGGGGTGAAATCCCGAGGCTCAACCTCGGAACTGCCTTCAAAACTGGCGACCTGGACTCAAGCAGAGGCAAGTGGAATTGCGAGTGTAGAGGTGAAATTCGTAGATATTCGCAGGAACACCAGTGGCGAAGGCGACTTGCTGGGCTTGTAGTGACGCTGAGACGCGAAAGCGTGGGGAGCAAACAGGATTAGATACCCTGGTAGTCCACGCTGTAAACGATGAGAGCTAGTTGTCGGCATGCATGCATGTCGGTGACGCAGCTAACGCATTAAGCTCTCCGCCTGGGGAGTACGGCCGCAAGGTTA
347	20	23	112	107	51	69	32	39	39	42	21	43	67	83	D_0__Bacteria; D_1__Proteobacteria; D_2__Gammaproteobacteria; D_3__Betaproteobacteriales; D_4__Burkholderiaceae	TACGTAGGGTGCAAGCGTTAATCGGAATTACTGGGCGTAAAGCGTGCGCAGGCGGTCTTGTAAGACAGATGTGAAATCCCCGGGCTCAACCTGGGAACTGCATTTGTGACTGCAAGGCTAGAGTACGGTAGAGGGGGATGGAATTCCGCGTGTAGCAGTGAAATGCGTAGATATGCGGAGGAACACCGATGGCGAAGGCAATCCCCTGGACCTGTACTGACGCTCATGCACGAAAGCGTGGGGAGCAAACAGGATTAGATACCCTGGTAGTCCACGCCCTAAACGATGTCAACTGGTTGTTGGGTCTTCACTGACTCAGTAACGAAGCTAACGCGTGAAGTTGACCGCCTGGGGAGTACGGCCGCAAGGTTG
348	18	259	9	33	27	106	19	85	10	35	16	117	0	14	D_0__Bacteria; D_1__Chloroflexi; D_2__OLB14; D_3__uncultured Chloroflexi bacterium; D_4__uncultured Chloroflexi bacterium; D_5__uncultured Chloroflexi bacterium; D_6__uncultured Chloroflexi bacterium	TACGTAGGTGGCAAGCGTTGTCCGGATTTATTGGGCGTAAAGCGCCCGCAGGCGGCCCGATTAGTTTCAGGTGAAATCTCCCGGCTCAACTGGGAGGGGTCCTGGAAAACTGTCGGGCTTGAGGCAGGGAGAGGGATGCGGAATTCCCGGTGTAGCGGTGAAATGCGTAGATATCGGGAGGAACACCAGTGGCGAAGGCGGCATCCTGGCCCTGTCCTGACGCTCAGGGGCGAAAGCGTGGGGAGCAAACCGGATTAGATACCCGGGTAGTCCACGCCGTAAACGATGAGTACTAGGTGTAGGGGGTATCGACCCCCTCTGTGCCGAAGCTAACGCGATAAGTACTCCGCCTGGGGACTACGGCCGCAAGGCTA
349	6	46	79	80	47	14	44	32	63	93	8	23	102	111	D_0__Bacteria; D_1__Bacteroidetes; D_2__Bacteroidia; D_3__Bacteroidetes VC2.1 Bac22; D_4__metagenome; D_5__metagenome; D_6__metagenome	TACGGAGGATCCAAGCGTTATCCGGATTTATTGGGTTTAAAGGGTGCGTAGGTGGGAGAATAAGTCAGAGGTGAAAGCTAGCAGCTTAACTGTTAAATTGCCTTTGATACTGCTTTCCTTGAGTCTAGTTGGCGTTGGCGGAATGTGACATGTAGCGGTGAAATGCGTAGATATGTCACAGAACACCGATCGCGAAGGCAGCTAACGAAGCTAGTACTGACACTGATGCACGAAAGCGTGGGGAGCAAACAGGATTAGATACCCTGGTAGTCCACGCCGTAAACGATGATAACTCGACGTTGGCAATATACCGTTCAGCGTCCAAGCGAAAGCGTTAAGTTATCCACCTGGGGAGTACGATCGCAAGGTTG
350	49	52	62	66	54	32	31	49	31	52	65	63	64	76	D_0__Bacteria; D_1__Planctomycetes; D_2__Planctomycetacia; D_3__Pirellulales; D_4__Pirellulaceae; D_5__Pir4 lineage; Ambiguous_taxa	TACGAACCGTCCAAACGTTATTCGGATTTATTGGGCTTAAAGGGTATGTAGGCGGCGCTGTCAGTCGGGTGTGAAAGCCCTCGGCTCAACCGAGGAATTGCGCCCGATACTGCAGTGCTTGAGGGAGACAGAGGTAAGCGGAACTGATGGTGGAGCGGTGAAATGCGTTGATATCATCAGGAACACCAGTGGCGAAAGCGGCTTACTGGGTCTCTTCTGACGCTGAGATACGAAAGCTAGGGGAGCGAACGGGATTAGATACCCCGGTAGTCCTAGCTGTAAACGATGAGCACTTGATCGAGGGGCCCCCCATAGCCTCTCGGTCGTAGCGAAAGTGATAAGTGCTCCGCCTGGGGAGTATGGTCGCAAGGCTG
351	65	65	114	86	61	47	41	0	0	54	75	72	0	65	D_0__Bacteria; D_1__Verrucomicrobia; D_2__Verrucomicrobiae; D_3__Verrucomicrobiales; D_4__DEV007; D_5__uncultured bacterium; D_6__uncultured bacterium	CACGGAGGCCCCGAGCGTTGTTCGGAATTACTGGGCGTAAAGAGTGCGTAGGCGGCGAGGCAAGTCAGATGTGAAAGCCCGGGGCTCAACCTCGGAACTGCATCCGATACTGCCTTGCTTGAGGGTTGGAGAGGAGACTGGAATTCACGGTGTAGCAGTGAAATGCGTGGATATCGTGAGGAAGACCAATGGCGAAGGCAGGTCTCTGGACAACTCCTGACGCTGAGGCACGAAGGCCAGGGGAGCGAAAAGGATTAGATACCCTTGTAGTCCTGGCAGTAAACGGTGCACGCTTGGTGTGGGAAGGTTCGACCCTTTCCGTGCCGTAGCCAACGTGTTAAGCGTGCCGCCTGGGGAGTACGGCCGCAAGGTTA
352	0	63	0	0	66	197	36	169	36	116	0	50	0	11	D_0__Bacteria; D_1__Acidobacteria; D_2__Subgroup 6	TACGGGGGGGGCGAGCGTTGTTCGGAATTACTGGGCGTAAAGGGTTCGTAGGTGGCTTGCTAAGTCAGACGTGAAATCCCTCGGCTCAACCGGGGAATTGCGTCTGAAACTGGCGAGCTTGAGTGCAGGAGAGGAACGCGGAATTCCAGGTGTAGCGGTGAAATGCGTAGATATCTGGAGGAACACCGGTGGCGAAGGCGGCGTTCTGGACTGCAACTGACACTGAGGAACGAAAGCCAGGGTAGCAAACGGGATTAGATACCCCGGTAGTCCTGGCCCTAAACGATGAATGCTTGGTGTGGCGGGTATCGATCCCTGCCGTGCCGAAGTTAACGCGCTAAGCATTCCGCCTGGGGAGTACGGTCGCAAGGCTG
353	0	0	0	0	87	170	59	216	26	86	0	0	32	60	D_0__Bacteria; D_1__Proteobacteria; D_2__Gammaproteobacteria; D_3__Steroidobacterales; D_4__Steroidobacteraceae; D_5__Steroidobacter	TACAGAGGGTGCGAGCGTTAATCGGAATTACTGGGCGTAAAGCGCGCGTAGGCGGCTTTGCAAGTCGGGTGTGAAATCCCCAGGCTTAACCTGGGAACTGCATTCGAGACTGCATTGCTAGAGTATGGGAGAGGGAAGTGGAATTTCAGGTGTAGCGGTGAAATGCGTAGATATCTGAAGGAACATCAGTGGCGAAAGCGACTTCCTGGACCAATACTGACGCTCATGTGCGAAAGCGTGGGGAGCAAACAGGATTAGATACCCTGGTAGTCCACGCCATAAACGATGAGAACTGGATGTCGGAAGGGTTTGCCTTTCGGTGTCGTAGCTAACGCGTTAAGTTCTCCGCCTGGGGAGTACGGCCGCAAGGTTG
354	23	207	14	98	11	60	48	60	18	39	26	93	0	35	D_0__Bacteria; D_1__Verrucomicrobia; D_2__Verrucomicrobiae; D_3__Pedosphaerales; D_4__Pedosphaeraceae	TACAGAGGTCCCAAGCGTTGTTCGGATTCACTGGGCGTAAAGGGTGCGTAGGTGGTGGGGTAAGTTTGATGTGAAAGCTCCGAGCTTAACTCGGAAATTGCATTGAATACTATCTGACTAGAGGGTTGTAGGGGGGACTGGAATTCTCGGTGTAGCAGTGAAATGCGTAGATATCGAGAGGAACACCAGTGGCGAAGGCGAGTCCCTGGACAACTCCTGACACTGAGGCACGAAAGCTAGGGGAGCAAACAGGATTAGATACCCTGGTAGTCCTAGCTGTAAACGGTGCACATTTGCTGTGAGCGGAATCGACCCTGCTCGTGGCGAAGCTAACGCGATAAATGTGCCGCCTGGGAAGTACGGTCGCAAGATTA
355	0	0	7	29	144	39	112	74	68	105	0	0	51	96	D_0__Bacteria; D_1__Proteobacteria; D_2__Deltaproteobacteria; D_3__Myxococcales; D_4__Haliangiaceae; D_5__Haliangium; D_6__uncultured bacterium	TACGGAGGGTGCAAACGTTGCTCGGAATCATTGGGCGTAAAGCGCACGTAGGCGGACTGCTAAGTCGGACGTGAAATCCCTCAGCTTAACTGAGGAAGTGCATTCGAAACTAGCAGTCTTGAGTACAGGAGAGGGTCGCGGAATTCCCGGTGTAGAGGTGAAATTCGTAGATATCGGGAGGAACACCAGTGGCGAAGGCGGCGGCCTGGACTGATACTGACGCTGAGGTGCGAAAGCGTGGGGAGCAAACAGGATTAGATACCCTGGTAGTCCACGCTGTAAACGATGAGTGCTAGGTGTCGCGGGTATTGACCCCTGCGGCGCCGCAGCTAACGCGTTAAGCACTCCGCCTGGGGAGTACGGCCGCAAGGCTA
356	0	0	0	0	26	4	16	5	48	17	0	0	391	216	D_0__Bacteria; D_1__Proteobacteria; D_2__Gammaproteobacteria	TACAGAGGGTGCGAGCGTTAATCGGAATTACTGGGCGTAAAGGGCGCGTAGGCGGCGATATAAGTGAGCTGTGAAATACATGGGCTTAACCTGTGAGAGTCAGCTCATACTGTATAGCTAGAGTATAGGAGAGGAGAGCGGAATTTCCGGTGTAGCGGTGAAATGCGTAGATATCGGAAGGAACACTCGAGGCGAAGGCGGCTCTCTGGCCTAAAACTGACGCTGAGGCGCGAAAGCATGGGTAGCGAACAGGATTAGATACCCTGGTAGTCCATGCTGTAAACGATGAGTACTAGCTGTTGGTTGGGTAAGACCAATCAGTGGCGCAGCAAACGCGATAAGTACTCCGCCTGGGGAGTACGGCCGCAAGGTTA
357	0	0	68	0	146	43	48	0	88	103	34	0	139	53	D_0__Bacteria; D_1__Acidobacteria; D_2__Subgroup 6	TACAGAGGTGGCAAGCGTTGTTCGGAATTACTGGGCGTAAAGGGCGCGTAGGCGGCCTTCTAAGTCGAACGTGAAAGCCCCAGGCTTAACCTGGGAACTGCGTTTGATACTGGGAGGCTTGGATTCGGGAGAGGGATGTGGAATTCCAGGTGTAGCGGTGAAATGCGTAGATATCTGGAGGAACACCGGTGGCGAAGGCGGCATCCTGGACCGACATCGACGCTGAGGCGCGAAAGCTAGGGGAGCAAACGGGATTAGATACCCCGGTAGTCCTAGCCCTAAACGATGAGTGCTTGGTGTGGCGGGTATCGATCCCTGCCGTGCCGAAGCTAACGCATTAAGCACTCCGCCTGGGGAGTACGGTCGCAAGGCTG
358	27	100	42	87	49	77	32	59	0	39	46	63	41	59	D_0__Bacteria; D_1__Proteobacteria; D_2__Alphaproteobacteria; D_3__uncultured; D_4__uncultured Rhizobiales bacterium; D_5__uncultured Rhizobiales bacterium; D_6__uncultured Rhizobiales bacterium	TACGGAGGGGGCAAGCGTTGTTCGGAATTACTGGGCGTAAAGCGCGCGTAGGCGGTTTTTCAAGTTAGGCGTGAAAGCCCTGGGCTCAACCCGGGAATTGCGCTTAATACTGACTGACTTGAGGCCGGGAGAGGGTAGTGGAATTCCCAGTGTAGAGGTGAAATTCGTAGATATTGGGAAGAACACCAGTGGCGAAGGCGGCTACCTGGACCGGTACTGACGCTGATGCGCGAAAGCGTGGGGAGCAAACAGGATTAGATACCCTGGTAGTCCACGCCGTAAACGATGAGTGCTAGATGTTGGGGGACTTAGTTTCTCAGTGTCGAAGCTAACGCGATAAGCACTCCGCCTGGGGAGTACGGCCGCAAGGTTA
359	0	0	64	130	27	27	36	39	18	50	87	73	102	66	D_0__Bacteria; D_1__Cyanobacteria; D_2__Oxyphotobacteria; D_3__Chloroplast	GACGGAGGATGCAAGTGTTATCCGGAATCACTGGGCGTAAAGCGTCTGTAGGTGGTTTAATAAGTCAACTGTTAAATCTTGAAGCTCAACTTCAAAATCGGAGTCGAAACTATTAGACTAGAGTATAGTAGGGGTAAAGGGAATTTCCAGTGGAGCGGTGAAATGCGTAGAGATTGGAAAGAACACCGATGGCGAAGGCACTTTACTGGGCTATTACTGACACTCAGAGACGAAAGCTAGGGTAGCAAATGGGATTAGATACCCCAGTAGTCCTAGCCGTAAACAATGGATACTAGATGTTGAACAGATCGACCTGTGCAGTATCAAAGCTAACGCGTTAAGTATCCCGCCTGGGAAGTATGCTCGCAAGAGTG
360	20	114	10	29	23	64	25	41	27	50	41	152	56	66	D_0__Bacteria; D_1__Acidobacteria; D_2__Acidobacteriia; D_3__Solibacterales; D_4__Solibacteraceae (Subgroup 3); D_5__PAUC26f	TACGTAGGCTCCAAGCGTTGTTCGGAATTACTGGGCGTAAAGCGAGTGTAGGCGGTCCGTCAAGTCAATCGTGAAATCTCCTGGCTCAACTGGGAGGGTGCGATCGAAACTGACGGACTAGAGTCTGGGAGAGGAGAGTGGAATTCCTGGTGTAGCGGTGAAATGCGTAGATATCAGGAGGAACACCGGTGGTGAAGACGGCTCTCTGGACCGGTACTGACGCTGAGACTCGAAAGCGTGGGGAGCAAACAGGATTAGATACCCTGGTAGTCCACGCCCTAAACGATGCGTACTTGGTGTAGGCTCTTCACTGAGTCTGTGCCGGAGTTAACACGTTAAGTACGCCGCCTGGGGAGTACGGTCGCAAGGCTG
361	110	141	80	60	51	19	33	16	26	59	14	29	34	43	D_0__Bacteria; D_1__Verrucomicrobia; D_2__Verrucomicrobiae; D_3__Pedosphaerales; D_4__Pedosphaeraceae; D_5__Oikopleura dioica; D_6__Oikopleura dioica	TACAGAGGTCCCAAGCGTTGTTCGGATTCACTGGGCGTAAAGGGTGCGTAGGTGGTGGATTAAGTCGGGTGTGAAATCTCCGGGCTCAACCCGGAGCGTGCGCCCGAAACTGATCCGCTAGAGGATAGGAGGGGAGACTGGAATTCTCGGTGTAGCAGTGAAATGCGTAGATATCGAGAGGAACACCGGTGGCGAAGGCGAGTCTCTGGACTATTCCTGACACTGAATCACGAAAGCCGGGGGAGCAAACAGGATTAGATACCCTGGTAGTCCCGGCCCTAAACGGTGCGCATTTGCTGTGGGCGGAATCGACCCCGCCCGTGGCGAAGCTAACGCGATAAATGCGCCGCCTGGGGAGTACGGCCGCAAGGTTA
362	0	102	0	98	0	82	46	42	46	96	10	83	48	61	D_0__Bacteria; D_1__Acidobacteria; D_2__Thermoanaerobaculia; D_3__Thermoanaerobaculales; D_4__Thermoanaerobaculaceae; D_5__Subgroup 10; D_6__uncultured bacterium	TACGGAGGGGGCGAGCGTTATTCGGAATTATTGGGCGTAAAGGGCGCGTAGGCGGCTCGGCAAGTCAAAGGTGAAATCCCTCGGCTCAACTGAGGAACTGCCTTTGAAACTGCTGAGCTTGAGGCCGGAAGAGGGTGATGGAATTCCCAGTGTAGCGGTGAAATGCGTAGATATTGGGAGGAACACCAGTGGCGAAGGCGATCACCTGGGCCGGTTCTGACGCTGAGGCGCGAAAGCGTGGGTAGCAAACAGGATTAGATACCCTGGTAGTCCACGCTGTAAACGATGAGTGCTCGGTGCTGCGGGTATCGACCCCTGCAGTGCCTTAGCTAACGCGTTAAGCACTCCGCCTGGGGAGTACGGTCGCAAGGCTG
363	0	0	0	0	0	0	0	207	0	128	0	0	190	183	D_0__Bacteria; D_1__Acidobacteria; D_2__Acidobacteriia; D_3__Solibacterales; D_4__Solibacteraceae (Subgroup 3); D_5__Elev-16S-1166; D_6__uncultured bacterium	TACGTAGGCAGCAAACGTTGTTCGGAATTACTGGGCGTAAAGAGTGTGTAGGCGGTTGGGTAAGTTTGGTGTGAAATCTCCCGGCTTAACTGGGAGGGTGCGCCGAAAACTGCCTGACTTGAGTACTGGAGAGGAAAGCGGAATTCCTGGAGTAGCGGTGAAATGCGTAGATATCAGGAGGAACACCGGTGGTGTAGACGGCTTTCTGGACAGTCACTGACGCTGAGACACGAAAGCGTGGGGAGCAAACAGGATTAGATACCCTGGTAGTCCACGCCCTAAACGATGCATACTTGGTGTGAGTCCTTCATTGGATTCGTGCCGGAGCTAACGCGTTAAGTATGCCGCCTGGGGAGTACGGTCGCAAGGCTG
364	6	36	8	32	36	31	45	43	26	11	101	96	75	158	D_0__Bacteria; D_1__Proteobacteria; D_2__Alphaproteobacteria; D_3__Micavibrionales; D_4__uncultured; D_5__uncultured bacterium; D_6__uncultured bacterium	TACGAATGGGGCAAGCGTTGTTCGGAATCACTGGGCTTAAAGCGTGCGCAGGCGGACTTACAAGTCAGGAGTGAAATCCCTGGGCTCAACCCGGGAATTGCTCTTGAAACTGTAAGTCTTGAATCCCGGAGAGGTTGGCAGAATTCCGAGTGTAGAGGTGAAATTCGCAGATATTCGGAGGAATACCAGTGGCGTAAGCGGCCAACTGGACGGGCATTGACGCTCAGGCACGAAAGCGTGGGGAGCAAACAGGATTAGATACCCTGGTAGTCCACGCCGTAAACGATGTGTGCTAGTTGTCGGGATCTACGATCTCGGTGACGCAGCGAAAGCGGTAAGCACACCGCCTGGGGAGTACGGTCGCAAGATTA
365	52	99	113	55	0	31	64	0	45	36	71	94	0	42	D_0__Bacteria; D_1__Proteobacteria; D_2__Alphaproteobacteria; D_3__Sphingomonadales; D_4__Sphingomonadaceae; D_5__Sphingobium	TACGGAGGGAGCTAGCGTTGTTCGGAATTACTGGGCGTAAAGCGCACGTAGGCGGCGATCTAAGTCAGAGGTGAAAGCCCGGGGCTCAACCCCGGAATTGCCTTTGAGACTGGATTGCTAGAATCCGGGAGAGGTGAGTGGAATTCCGAGTGTAGAGGTGAAATTCGTAGATATTCGGAAGAACACCAGTGGCGAAGGCGGCTCACTGGACCGGCATTGACGCTGAGGTGCGAAAGCGTGGGGAGCAAACAGGATTAGATACCCTGGTAGTCCACGCCGTAAACGATGATAACTAGCTGTCTGGGCTCACAGAGTTCAGGTGGCGCAGCTAACGCATTAAGTTATCCGCCTGGGGAGTACGGTCGCAAGATTA
366	186	148	54	81	0	0	0	15	21	10	38	26	77	44	D_0__Bacteria; D_1__Proteobacteria; D_2__Gammaproteobacteria; D_3__Betaproteobacteriales; D_4__Nitrosomonadaceae; D_5__oc32; D_6__uncultured bacterium	TACGTAGGGTGCGAGCGTTAATCGGAATTACTGGGCGTAAAGCGTGCGCAGGCGGTTACCTAAGCCAGGCGTGAAATCCCCGGGCTTAACCTGGGAATTGCGTTTGGGACTGGGTAGCTAGAGTGTGGCAGAGGGAGGTGGAATTCCACGTGTAGCAGTGAAATGCGTAGAGATGTGGAGGAACACCGATGGCGAAGGCAGCCTCCTGGGCCAGCACTGACGCTCATGCACGAAAGCGTGGGGAGCAAACAGGATTAGATACCCTGGTAGTCCACGCCCTAAACGATGTCGACTAGTTGTTGGGGAAGGTAACTTCCTTAGTAACGTAGCTAACGCGTGAAGTCGACCGCCTGGGGAGTACGGCCGCAAGGTTA
367	32	83	32	50	30	79	35	68	47	54	22	78	51	37	D_0__Bacteria; D_1__Proteobacteria; D_2__Gammaproteobacteria; D_3__Betaproteobacteriales; D_4__TRA3-20	TACGTAGGGTGCAGGCGTTAATCGGAATTACTGGGCGTAAAGCGTGCGCAGGCGGTTTGCTAAGACAGGTGTGAAATCCCCGAGCTTAACTTGGGAATTGCGCTTGTAACTGGCAAGCTAGAGTGTGGCAGAGGGGGGTGGAATTCCACGTGTAGCAGTGAAATGCGTAGATATGTGGAGGAACACCGATGGCGAAGGCAGCCCCCTGGGTTAACACTGACGCTCATGCACGAAAGCGTGGGGAGCAAACAGGATTAGATACCCTGGTAGTCCACGCCCTAAACTATGTCAACTAGTTGTCGGGGAAGAAATTCCTTGGTAACGAAGCTAACGCGTGAAGTTGACCGCCTGGGGAGTACGGCCGCAAGGTTA
368	0	28	0	84	20	181	58	140	7	34	12	109	0	24	D_0__Bacteria; D_1__Bacteroidetes; D_2__Bacteroidia; D_3__Flavobacteriales; D_4__NS9 marine group	TACGGAGGGTGCAAGCGTTATCCGGATTTATTGGGTTTAAAGGGTCCGTAGGCGGGGATCTAAGTCAGTGGTGAAAGCCTGCAGCTCAACTGTAGAATTGCCATTGATACTGGATCTCTTGAGTACATTTGAAGTTAGCGGAATGTGTCATGTAGCGGTGAAATGCTTAGATATGACACAGAACACCGATTGCGAAGGCAGCTAACTAAGATGTTACTGACGCTGAGGGACGAAAGCGTGGGGATCAAACAGGATTAGATACCCTGGTAGTCCACGCTGTAAACGATGATTACTCGATATTGGTGCAAGCCAGTGTCCAAGCGAAAGCGTTAAGTAATCCACCTGGGGAGTACGGTCGCAAGATTG
369	9	45	9	11	69	52	102	70	86	69	12	20	49	87	D_0__Bacteria; D_1__Armatimonadetes; D_2__Fimbriimonadia; D_3__Fimbriimonadales; D_4__Fimbriimonadaceae; D_5__uncultured bacterium; D_6__uncultured bacterium	TACGTAGGGAGCAAGCGTTGTCCGGATTTACTGGGCGTAAAGGGCGCGTAGGCGGTCTGTTAAGTGTGGTGTGAAATCTCCAGGGCTCAACCCGGAAACTGCACCGCATACTGGCAGACTAGAGTGATGTAGAGGCAAGTAGAATTCCTGGTGTAACGGTGACATGTGTAGATATCAGGAGGAATACCGATGGCGAAGGCAGCTTGCTGGGCATTTACTGACGCTGAGGCGCGAAAGCGTGGGTAGCAAACAGAATTAGATACTCTGGTAGTCCACGCCCTAAACGATGGATACTAGGCGTCAGGGGTATCGACCCCCCTGGTGCCGCAGCTAACGCATTAAGTATCCCGCCTGGGGAGTACGTCCGCAAGGATG
370	24	59	57	58	17	32	8	29	11	52	35	233	43	26	D_0__Bacteria; D_1__Planctomycetes; D_2__Planctomycetacia; D_3__Planctomycetales; D_4__Schlesneriaceae; D_5__Planctopirus; D_6__metagenome	TACGAACTGTGCGAACGTTATTCGGAATCACTGGGCTTAAAGGGTGCGTAGGCGGTTTGTTAAGTCAGGTGTGAAATCCCCCGGCTCAACCGGGGAACAGCGCTTGAAACTAGCAGACTAGAGTGAGGTAAGGGACCACGGAACTTCTGGTGGAGCGGTGAAATGTGTAGATATCAGAAGGAACGCCGGTGGCGAAAGCGGTGGTCTGGGCCTTGTCTGACGCTGAGGCACGAAAGCTAGGGGAGTGAACGGGATTAGATACCCCGGTAATCCTAGCCGTAAACACTGAGCACTGGAGGGGGGTGGGTTCGCCCTTCCCCCTCGCAGCGAAAGCGTTAAGTGCTCCGCCTGGGGAGTATGGTCGCAAGGCTG
371	182	227	130	103	0	0	0	0	0	0	41	0	0	0	D_0__Bacteria; D_1__Verrucomicrobia; D_2__Verrucomicrobiae; D_3__Verrucomicrobiales; D_4__DEV007; D_5__uncultured verrucomicrobium DEV007; D_6__uncultured verrucomicrobium DEV007	TACGAAGGTCCCGAGCGTTGTTCGGATTTACTGGGCGTAAAGAGTCTGTAGGCGGTAAAGTAAGTCAGGTGTGAAATCCCAGGGCTCAACCCTGGAACTGCATTTGATACTGCTTTGCTAGAGTATTGGAGGGGAATCTGGAATTCTCGGTGTAGCAGTGAAATGCGTAGATATCGAGAGGAACACTAGTGGCGAAGGCGAGATTCTGGACAATTACTGACGCTGAGAGACGAAGGCCAGGGGAGCAAAAAGGATTAGATACCCTTGTAGTCCTGGCAGTAAACGGTGCACGCTTGGTGTGGGAGGAATCGACCCCTTCTGTGCCGGAGCTAACGCGTTAAGCGTGCCGCCTGGGGAGTACGGTCGCAAGATTA
372	20	0	167	21	32	0	34	0	43	49	32	0	222	62	D_0__Bacteria; D_1__Bacteroidetes; D_2__Bacteroidia; D_3__Cytophagales; D_4__Microscillaceae; D_5__OLB12	TACGTAGGTGGCAAGCGTTGTCCGGATTTATTGGGTTTAAAGGGTGCGTAGGCGGTTCCATAAGTCAGTGGTGAAATACAGCCGCTTAACGGTTGAGGTGCCATTGATACTGCGGAACTTGAGTACAGACGAGGTAGGCGGAATTGACGGTGTAGCGGTGAAATGCTTAGATATCGTCAAGAACACCGATAGCGAAGGCAGCTTACTAGACTGTAACTGACGCTGAGGCACGAAAGTGTGGGGATCAAACAGGATTAGATACCCTGGTAGTCCACACTGTAAACGATGATTACTCGATGTTGGCGATACACAGCCAGCGTCTTAGCAAAAGCGATAAGTAATCCACCTGGGGAGTACGCTGGCAACAGTG
373	38	39	15	0	53	78	42	62	49	69	79	71	29	56	D_0__Bacteria; D_1__Proteobacteria; D_2__Gammaproteobacteria; D_3__Steroidobacterales; D_4__Steroidobacteraceae; D_5__uncultured	TACAGAGGGTGCGAGCGTTAATCGGAATTACTGGGCGTAAAGCGCACGTAGGCGGTATTGCAAGTCGGGTGTGAAATCCCCGGGCTCAACCTGGGAACTGCATCCGAGACTGCTTTACTCGAGTATGGGAGAGGGAAGTGGAATTTCCGGTGTAGCGGTGAAATGCGTAGATATCGGAAGGAACATCAGTGGCGAAGGCGACTTCCTGGACCAATACTGACGCTCAGGTGCGAAAGCGTGGGGAGCAAACAGGATTAGATACCCTGGTAGTCCACGCCCTAAACGATGACAACTGGATGTCGGGAGGGTTTGCCTTCCGGTGTCGTAGCTAACGCGTTAAGTTGTCCGCCTGGGAAGTACGGCCGCAAGGTTG
374	35	113	38	69	36	94	21	83	19	49	18	53	21	29	D_0__Bacteria; D_1__Chloroflexi; D_2__JG30-KF-CM66; D_3__metagenome; D_4__metagenome; D_5__metagenome; D_6__metagenome	TACGTAGGGGGCGAGCGTTGTCCGGAATTACTGGGCGTAAAGAGCGCGTAGGTGGCTTGCTAAGACCGATGTGAAATCTCCGCGCTTACCGTGGAGAGGTCGTTGGTGACTGGGAGGCTTGGGTTTGGCAGAGGTGAGTGGAATTCCCGGTGGAGCGGTGAAATGCGTAGAGATCGGGAGGAACACCAGTGGCGAAGGCGGCTCACTGGGCCAATACCGACGCTGAGGCGCGAAAGCGTGGGGAGCGAACCGGATTAGATACCCGGGTAGTCCACGCCCTAAACGATGGGTACTAGGCGTGCGGGGTATCGACCCCCTGCGTGCCGTAGCTAACGTGAGAAGTACCCCGCCTGGGGAGTACGGCCGCAAGGTTG
375	0	0	0	0	93	80	76	78	49	77	0	61	49	115	D_0__Bacteria; D_1__Chloroflexi; D_2__Dehalococcoidia; D_3__S085; D_4__metagenome; D_5__metagenome; D_6__metagenome	TACGTAGGTGGCAAGCGTTGTCCGGATTTACTGGGCGTAAAGGGCGTGCAGGCGGTTTGTTAAGTTCAGGGTGAAAGCTCCCGGCTCAACTGGGAGAGGTCCTTGGATACTGGCAAACTAGAGGGATGCAGAGGAAAGTGGAATTCCCGGTGTAGTGGTGATATGCGTAGATATCGGGAGGAACACCAGTGGCGAAGGCGGCTTTCTGGGCATTTCCTGACGCTGAGACGCGAAAGCGTGGGGAGCGAACCGGATTAGATACCCGGGTAGTCCACGCCGTAAACGATGGACACTAGGTGTAGGGGGTATCGACCCCCTCTGTGCCGCAGCTAACGCAATAAGTGTCCCGCCTGGGGAGTACGGCCGCAAGGCTA
376	62	62	164	70	48	0	39	0	45	27	49	32	43	35	D_0__Bacteria; D_1__Proteobacteria; D_2__Alphaproteobacteria; D_3__Rhizobiales; D_4__Xanthobacteraceae; D_5__Pseudorhodoplanes; D_6__uncultured bacterium	TACGAAGGGGGCTAGCGTTGCTCGGAATCACTGGGCGTAAAGCGCACGTAGGCGGACTCTTAAGTCAGGGGTGAAATCCTGGAGCTCAACTCCAGAACTGCCTTTGATACTGGGAGCCTTGAGTTCGGGAGAGGTGAGTGGAACTGCGAGTGTAGAGGTGAAATTCGTAGATATTCGCAAGAACACCAGTGGCGAAGGCGGCTCACTGGCCCGATACTGACGCTGAGGTGCGAAAGCGTGGGGAGCAAACAGGATTAGATACCCTGGTAGTCCACGCTGTAAACGATGGATGCTAGCCGTTGGCGGGTTTACTCGTCAGTGGCGCAGCTAACGCATTAAGCATCCCGCCTGGGGAGTACGGTCGCAAGATTA
377	15	60	14	13	62	68	54	98	30	49	49	62	21	78	D_0__Bacteria; D_1__Chloroflexi; D_2__JG30-KF-CM66; D_3__uncultured Chloroflexi bacterium; D_4__uncultured Chloroflexi bacterium; D_5__uncultured Chloroflexi bacterium; D_6__uncultured Chloroflexi bacterium	TACGTAGGTGGCAAGCGTTGTCCGGATTTACTGGGCGTAAAGCGCGCGCAGGCGGACTGGTTAGTCTGGGGTGAAATCTCACGGCTCAACTGTGAGAGGTCCCTGGATACTGCCAGTCTTGAGGGGCCCAGAGGAGAGTGGAATTCCGGGTGTAGTGGTGGAATGCGTAGATATCCGGAGGAACACCAGTGGCGAAAGCGGCTCTCTGGGGGCAACCTGACGCTGAGGCGCGAAAGCGTGGGGAGCGAACCGGATTAGATACCCGGGTAGTCCACGCCGTAAACGATGAGTACTAGTTGTCGGGGGTATCGACCCCCTCGGTAACGAAGCTAACGCGATAAGTACTCCGCCTGGGGACTACGGCCGCAAGGCTA
378	127	0	0	0	210	0	51	0	53	67	115	0	0	49	D_0__Bacteria; D_1__Nitrospirae; D_2__Nitrospira; D_3__Nitrospirales; D_4__Nitrospiraceae; D_5__Nitrospira; D_6__Nitrospira sp. Ecomares 2.1	TACGAAGGTGGCAAGCGTTGTTCGGATTTACTGGGCGTAAAGAGCACGTAGGCGGTTGGGAAAGCCTTTTGGGAAATCTCCCGGCTTAACCGGGAAAGGTCGAGAGGAACTATTCAGCTAGAGGACGGGAGAGGAGCGCGGAATTCCCGGTGTAGCGGTGAAATGCGTAGATATCGGGAAGAAGGCCGGTGGCGAAGGCGGCGCTCTGGAACGTACCTGACGCTGAGGTGCGAAAGCGTGGGGAGCAAACAGGATTAGATACCCTGGTAGTCCACGCCCTAAACGATGGGTACTAAGTGTCGGCGGTTTACCGTCGGTGCCGCAGCTAACGCAGTAAGTACCCCGCCTGGGGAGTACGGCCGCAAGGTTG
379	29	59	36	28	60	66	32	40	31	47	56	56	70	59	D_0__Bacteria; D_1__Actinobacteria; D_2__Thermoleophilia; D_3__Solirubrobacterales; D_4__67-14	TACGTAGGGAGCAAGCGTTGTCCGGAATCATTGGGCGTAAAGCGCGCGTAGGTGGCCACATAAGTCCGTTGTGAAAGTCAAAGGCTCAACCTTTGAAAGCCGATGGATACTGTGTGGCTAGAGTACGGAAGAGGCGAGTGGAATTCCTGGTGTAGCGGTGGAATGCGCAGATATCAGGAGGAACACCAATAGCGAAGGCAGCTCGCTGGGACGTTACTGACACTGAGGCGCGAAAGCGTGGGGAGCGAACAGGATTAGATACCCTGGTAGTCCACGCCGTAAACGATGGGTACTAGGTGTGGGAGGTGTCGACTCCTCCCGTGCCGTCGCTAACGCACTAAGTACCCCGCCTGGGGAGTACGGCCGCAAGGCTA
380	0	82	0	23	17	163	14	143	11	43	7	165	0	0	D_0__Bacteria; D_1__Planctomycetes; D_2__OM190; D_3__uncultured bacterium; D_4__uncultured bacterium; D_5__uncultured bacterium; D_6__uncultured bacterium	GACGGAGGGTGCAAACGTTGTTCGGAATCACTGGGCATAAAGCGCACGTAGGCGGCTCACTAAGTTAGATGTGAAATCCCCCGGCTCAACCGGGGAACTGCATCTGATACTGGTGGGCTCGAGGATGGTAGGGGTAAGCGGAACTCCAGGTGGAGCGGTGAAATGCGTAGATATCTGGAGGAACACCGGTGGCGAAAGCGGCTTACTGGGCCATCTCTGACGCTGAGGTGCGAAAGCTAGGGTAGCAAACGGGATTAGATACCCCGGTAGTCCTAGCCGTAAACGATGGGAACTAGGTAGGGGAGTTGCCTATGGGCTTCTCTGCCGGAGCTAATGTGTTAAGTTCCCCGCCTGGGGAGTACGCTCGCAAGGGTA
381	0	0	64	106	22	0	35	10	33	56	23	21	108	190	D_0__Bacteria; D_1__Bacteroidetes; D_2__Bacteroidia; D_3__Sphingobacteriales; D_4__env.OPS 17	GACGAAGGATGCAAGCGTTATCCGGATTCATTGGGTTTAAAGGGAGCGTAGGTGGACTGATAAGTCAGTGGTGAAATCTCTGGGCTTAACCCAGAAATTGCCATTGATACTGTTGGTCTTGAGTACAGTTGCTGTGGGCGGAATATGACATGTAGTGGTGAAATACATAGAGATGTCATAGAACACCGATTGCGAAGGCAGCTCACAAAGCTGTAACTGACACTGAGGCTCGAAAGTGCGGGGATCAAACAGGATTAGATACCCTGGTAGTCCGCACCGTAAACGATGATTACTCGCTGCTAGGGGGCAACCTTTAGTGGCTTAGCGAAAGCGATAAGTAATCCACCTGGGGAGTACGCCGGCAACGGTG
382	26	111	18	22	15	53	14	34	19	33	61	121	82	57	D_0__Bacteria; D_1__Proteobacteria; D_2__Deltaproteobacteria; D_3__Myxococcales; D_4__Phaselicystidaceae; D_5__Phaselicystis; Ambiguous_taxa	GACAGAGGGTGCAAACGTTGTTCGGAATTACTGGGCGTAAAGCGCGTGTAGGCGGCTTGGCAAGTCGGGTGTGAAAGCCCTGGGCTCAACCCAGGAAGTGCACTCGAAACTGCTTCGCTCGAGTATCGGAGAGGAAAGCGGAATTCTCGGTGTAGAGGTGAAATTCGTAGATATCGAGAGGAACACCGGTGGCGAAGGCGGCTTTCTGGACGATTACTGACGCTGAGACGCGAAAGCGTGGGGAGCAAACAGGATTAGATACCCTGGTAGTCCACGCCGTAAACGATGGGTGCTAGGTGTCGCGGGCTTTGACTCCCGCGGTGCCGAAGCTAACGCATTAAGCACCCCGCCTGGGGAGTACGGCCGCAAGGCTA
383	119	121	89	67	45	18	33	37	43	23	22	12	0	30	D_0__Bacteria; D_1__Planctomycetes; D_2__Planctomycetacia; D_3__Planctomycetales; D_4__Rubinisphaeraceae; D_5__uncultured; D_6__metagenome	CACGTACTGTGCGAACGTTATTCGGAATCACTGGGCTTAAAGGGTGCGTAGGCGGCGATTCAAGTCAGATGTGAAATGCCTGAGCTCAACTGAGGCATTGCGTTTGAAACTGAACCGCTAGAGTATTTCAGGGGTGTGCGGAACTGCCAGTGGAACGGTGAAATGTGTTGATATTGGCAGGAACACCGGAGGCGAAAGCGGCACACTGGGGAATAACTGACGCTGAGGCACGAAAGCCAAGGGAGCGAACGGGATTAGATACCCCGGTAGTCTTGGCCGTAAACGATGAGTACTGGGCGGGAGGGGGTTTCCCCTTTCTGCCGTAGCGAAAGCGTTAAGTACTCCGCCTGGGGAGTATGGTCGCAAGGCTG
384	0	0	47	47	63	75	73	84	32	63	16	33	34	92	D_0__Bacteria; D_1__Proteobacteria; D_2__Alphaproteobacteria; D_3__Acetobacterales; D_4__Acetobacteraceae; D_5__Roseomonas	TACGAAGGGGGCTAGCGTTGCTCGGAATTACTGGGCGTAAAGGGCGCGTAGGCGGCGGTAGTAGTCAGGCGTGAAATTCCTGGGCTTAACCTGGGGGCTGCGCTTGATACGCTATTGCTAGAGGATGGAAGAGGCTCGTGGAATTCCCAGTGTAGAGGTGAAATTCGTAGATATTGGGAAGAACACCGGTGGCGAAGGCGGCGAGCTGGTCCATTACTGACGCTGAGGCGCGACAGCGTGGGGAGCAAACAGGATTAGATACCCTGGTAGTCCACGCCGTAAACGATGTGCGCTGGATGTTGGGGCTCTTAGAGCTTCAGTGTCGTAGCTAACGCGGTAAGCGCACCGCCTGGGGAGTACGGCCGCAAGGTTG
385	0	9	23	0	68	23	81	99	68	48	21	39	112	67	D_0__Bacteria; D_1__Bacteroidetes; D_2__Bacteroidia; D_3__Chitinophagales; D_4__Saprospiraceae; D_5__uncultured; D_6__metagenome	TACGGAGGGTGCGAGCGTTATCCGGAATCACTGGGTTTAAAGGGTGCGTAGGCGGTCATATAAGTCAGTCGTGAAATGCCCCGGCTCAACCGGCGGAACTGCGATTGATACTGTTTGACTTGAATCAGGTTTAGGCAGGCGGAATGTGACATGTAGCGGTGAAATGCTTAGATATGTCATAGAACACCGATTGCGAAGGCAGCTTGCTGGGCCTTGATTGACGCTGAGGCACGAAAGCGTGGGGAGCAAACAGGATTAGATACCCTGGTAGTCCACGCCCTAAACGATGTTTACTTGCTGTTTGCCTGCATAGGTGAGTGGCGAAGCGAAAGCGATAAGTAAACCACCTGGGGAGTACGCCCGCAAGGGTG
386	25	0	145	22	38	23	41	15	67	98	107	18	20	37	D_0__Bacteria; D_1__Proteobacteria; D_2__Alphaproteobacteria; D_3__Caulobacterales; D_4__Hyphomonadaceae; D_5__Hirschia; D_6__uncultured bacterium	TACGAAGGGGGCTAGCGTTGTTCGGAATTACTGGGCGTAAAGCGCACGTAGGCGGATTTGTAAGTAGGGGGTGAAATCCCCGGGCTCAACCCGGGAACTGCCTTCTAGACTGCAAGTCTTGAGATCAGGAGAGGCAAGCGGAATTCCGAGTGTAGAGGTGAAATTCGTAGATATTCGGAGGAACACCAGTGGCGAAGGCGGCTTGCTGGACTGATACTGACGCTGAGGTGCGAAAGCGTGGGGAGCAAACAGGATTAGATACCCTGGTAGTCCACGCCTTAAACGATGAGAGCTAGTTGTCAGTAAGCATGCTTATTGGTGACGCAGCTAACGCATTAAGCTCTCCGCCTGGGGAGTACGGCCGCAAGGTTA
387	0	0	0	0	80	0	111	0	221	0	0	0	157	85	D_0__Bacteria; D_1__Actinobacteria; D_2__Actinobacteria; D_3__Corynebacteriales; D_4__Mycobacteriaceae; D_5__Mycobacterium	TACGTAGGGTGCGAGCGTTGTCCGGAATTACTGGGCGTAAAGAGCTCGTAGGTGGTTTGTCGCGTTGTTCGTGAAAACCGGAGGCTCAACCTCTGGCGTGCGGGCGATACGGGCAGACTGGAGTACTGCAGGGGAGACTGGAATTCCTGGTGTAGCGGTGGAATGCGCAGATATCAGGAGGAACACCGGTGGCGAAGGCGGGTCTCTGGGCAGTAACTGACGCTGAGGAGCGAAAGCGTGGGGAGCGAACAGGATTAGATACCCTGGTAGTCCACGCCGTAAACGGTGGGTACTAGGTGTGGGTTTCCTTCCTTGGGATCCGTGCCGTAGCTAACGCATTAAGTACCCCGCCTGGGGAGTACGGCCGCAAGGCTA
388	17	26	26	63	55	37	61	71	51	66	20	25	55	79	D_0__Bacteria; D_1__Planctomycetes; D_2__Planctomycetacia; D_3__Planctomycetales; D_4__Schlesneriaceae; D_5__Planctopirus; D_6__uncultured bacterium	TACGAACTGTGCGAACGTTATTCGGAATCACTGGGCTTAAAGGGTGCGTAGGCGGCGACTCAAGTCAGGTGTGAAATCCCCCGGCTCAACCGGGGAACAGCGCTTGAAACTGGGTTGCTCGAGTGAGGCAGGGGTGTATGGAACTTCCGGTGGAGCGGTGAAATGTGTAGATATCGGAAGGAACGCCGGCGGCGAAAGCGGTACACTGGGCCTTGTCTGACGCTGAGGCACGAAAGCTAGGGGAGTGAACGGGATTAGATACCCCGGTAATCCTAGCCGTAAACACTGAGCACTGGAGGAGAGGGGCTTCGGCCTTTTTCCTCGCAGCGAAAGCGTTAAGTGCTCCGCCTGGGGAGTATGGTCGCAAGGCTG
389	14	29	116	53	30	27	25	36	38	29	53	73	59	70	D_0__Bacteria; D_1__Proteobacteria; D_2__Gammaproteobacteria; D_3__Betaproteobacteriales; D_4__Nitrosomonadaceae; D_5__MND1	TACGTAGGGTGCGAGCGTTAATCGGAATTACTGGGCGTAAAGCGTGCGCAGGTGGTTTCGCAAGTCAGGCGTGAAATCCCCGGGCTTAACCTGGGAATTGCGCTTGAAACTACGAGACTGGAGTGCGGCAGAGGGAGGTGGAATTCCACGTGTAGCGGTGAAATGCGTAGAGATGTGGAGGAACACCGATGGCGAAGGCAGCCTCCTGGGTCGACACTGACGCTCATGCACGAAAGCGTGGGGAGCAAACAGGATTAGATACCCTGGTAGTCCACGCCCTAAACGATGTCTACTAGTTGTTGGGGGAGTTAAATCCCTTAGTAACGCAGCTAACGCGCGAAGTAGACCGCCTGGGGAGTACGGTCGCAAGATTA
390	0	32	0	43	40	121	24	79	33	86	0	73	50	71	D_0__Bacteria; D_1__Actinobacteria; D_2__Actinobacteria; D_3__Pseudonocardiales; D_4__Pseudonocardiaceae; D_5__Pseudonocardia	TACGTAGGGTGCGAGCGTTGTCCGGAATTATTGGGCGTAAAGAGCTCGTAGGCGGTCTGTCGCGTCGGTCGTGAAAACCTGCAGCTTAACTGTGGGCTTGCGGTCGATACGGGCATGACTGGAGTTCGGCAGGGGAGACTGGAATTCCTGGTGTAGCGGTGAAATGCGCAGATATCAGGAGGAACACCGGTGGCGAAGGCGGGTCTCTGGGCCGATACTGACGCTGAGGAGCGAAAGCGTGGGGAGCGAACAGGATTAGATACCCTGGTAGTCCACGCCGTAAACGGTGGGCGCTAGGTGTGGGGGCCATTCCACGGTCTCTGTGCCGCAGCTAACGCATTAAGCGCCCCGCCTGGGGAGTACGGCCGCAAGGCTA
391	95	23	30	14	61	26	46	19	34	44	94	41	58	65	D_0__Bacteria; D_1__Proteobacteria; D_2__Alphaproteobacteria; D_3__Rhizobiales; D_4__Hyphomicrobiaceae; D_5__Hyphomicrobium; D_6__uncultured alpha proteobacterium	TACGAAGGGGGCTAGCGTTGTTCGGAATTACTGGGCGTAAAGCGCACGTAGGCGGATTATTAAGTCAGGGGTGAAATCCCGGGGCTCAACCTCGGAACTGCCTTTGATACTGGTAATCTCGAGTCCGGAAGAGGTGAGTGGAATTCCTAGTGTAGAGGTGAAATTCGTAGATATTAGGAAGAACACCAGTGGCGAAGGCGGCTCACTGGTCCGGTACTGACGCTGAGGTGCGAAAGCGTGGGGAGCAAACAGGATTAGATACCCTGGTAGTCCACGCCGTAAACGATGGATGCTAGCCGTCGGCAAGCTTGCTTGTCGGTGGCGCAGCTAACGCATTAAGCATCCCGCCTGGGGAGTACGGCCGCAAGGTTA
392	0	25	0	0	64	132	66	102	45	58	42	36	27	53	D_0__Bacteria; D_1__Planctomycetes; D_2__Planctomycetacia; D_3__Planctomycetales; D_4__Rubinisphaeraceae; D_5__SH-PL14	GACGAACTGTGCGAACGTTATTCGGAATCACTGGGCTTACAGGGTGCGTAGGCGGCCTGTTAAGTAGGGTGTGAAATCCCCCGGCCCAACCGGGGAATTGCGCTCTAAACTAGCAGGCTTGAGTGAGCTAGGGGTACACGGAACTTCCAGTGGAGCGGTGAAATGTGTTGATATTGGAAGGAACACCGGAGGCGAAAGCGGTGTACTGGGGCTTAACTGACGCTGAGGCACGAAAGCCAGGGGAGCGAACGGGATTAGATACCCCGGTAGTCCTGGCCGTAAACGATGAGCACTGGGCGGGAGAAGGTTCGCCTTTTCCGGCCGTAGCGAAAGCGTTAAGTGCTCCGCCTGGGGAGTATGGTCGCAAGGCTG
393	9	33	9	33	63	44	48	48	76	70	30	63	49	72	D_0__Bacteria; D_1__Planctomycetes; D_2__Planctomycetacia; D_3__Pirellulales; D_4__Pirellulaceae; D_5__uncultured; D_6__metagenome	GACGGACCATCCAAACGTTATTCGGAATTACTGGGCTTAAAGGGTGCGTAGGCGGCGCGGAAAGTTCGGTGTGAAATCCCTCAGCTTAACTGAGGAATGGCGCTGAATACTACCGTGCTCGAGGAAGACAGAGGTAAGCGGAACAGCGGGTGGAGCGGTGAAATGCGTTGATATCCGCTGGAACACCGGTGGCGAAAGCGGCTTACTGGGTCTTTTCTGACGCTGAGGCACGAAAGCTAGGGTAGCGAACGGGATTAGATACCCCGGTAGTCCTAGCCGTAAACGATGAGCACTTGACGGGAGACTCCTCCATAGGTTTCCGGTCGTAGCGAAAGTGATAAGTGCTCCGCCTGGGGAGTATGGCCGCAAGGCTG
394	8	37	12	28	34	94	55	67	18	56	92	134	0	10	D_0__Bacteria; D_1__Proteobacteria; D_2__Deltaproteobacteria; D_3__NB1-j; D_4__metagenome; D_5__metagenome; D_6__metagenome	TACGGAGGGCGCAAGCGTTGTTCGGAATTACTGGGCGTAAAGCGCGTGTAGGCGGTCTGGTAAGTCGGTTGTGAAATCCCCGGGCTCAACCCGGGAACTGCATCCGAAACTGCTGGGCTAGAGTTCCGGAGAGGAAGGCAGAATTCCCAATGTAGGGGTGAAATCCGTAGATATTGGGAGGAATACCAGTGGCGAAGGCGGCCTTCTGGACGGTGACTGACGCTGAGACGCGAAAGCGTGGGGAGCAAACAGGATTAGATACCCTGGTAGTCCACGCCGTAAACGGTGCGCACTAGGTGTCGGGGGTATTCACCCCTCCGGTGCCGAAGCTAACGTATTAAGTGCGCCGCCTGGGAAGTACGGCCGCAAGGCTA
395	0	93	0	37	32	110	32	79	16	61	21	67	35	61	D_0__Bacteria; D_1__Proteobacteria; D_2__Alphaproteobacteria; D_3__Acetobacterales; D_4__Acetobacteraceae; D_5__uncultured; D_6__uncultured alpha proteobacterium	TACGAAGGGGGCTAGCGTTGCTCGGAATTACTGGGCGTAAAGGGCGCGTAGGCGGCGATCTCAGTCAGGCGTGAAAGCCCCGGGCTCAACCTGGGAACTGCGCTTGAGACGGGATTGCTTGAGGGCGAGAGAGGGTGGTGGAATTCCCAGTGTAGAGGTGAAATTCGTAGATATTGGGAAGAACACCGGTGGCGAAGGCGGCCACCTGGCTCGCACCTGACGCTGAGGCGCGAAAGCGTGGGGAGCAAACAGGATTAGATACCCTGGTAGTCCACGCTGTAAACGATGTGCGCTGGATGTTGGGTGACCTAGTCACTCAGTGTCGTAGCTAACGCGGTAAGCGCACCGCCTGGGGAGTACGGCCGCAAGGTTG
396	0	63	79	82	32	0	31	51	37	45	62	67	23	64	D_0__Bacteria; D_1__Planctomycetes; D_2__Planctomycetacia; D_3__Planctomycetales; D_4__uncultured; D_5__metagenome; D_6__metagenome	GACGAACTGTGCAAACGTTATTCGGAATCACTGGGCTTGAAGAGTGCGTAGGCGGTTTCGTAAGTAGGGTGTGAAAGCCCCCGGCTCAACCGGGGAATTGCGTCCTAAACTGCGAGGCTGGAGTGAGGTAGGGGTGTGTGGAACTTCCAGTGGAGCGGTGAAATGTGTTGATATTGGAAGGAACGCCGGTGGCGAAAGCGACACACTGGACCTTGTCTGACGCTGAGGCACGAAAGCCAGGGGAGCAAACGGGATTAGATACCCCGGTAGTCCTGGCCGTAAACGATGAGTACTAGTGGGGAGGATCGCAAGGTCTTCCTCACGGAGCGAAAGTTTTAAGTACTCCGCCTGGGGAGTATGGTCGCAAGGCTG
397	0	0	0	91	0	0	82	152	49	50	0	0	80	127	D_0__Bacteria; D_1__Planctomycetes; D_2__OM190; D_3__uncultured bacterium; D_4__uncultured bacterium; D_5__uncultured bacterium; D_6__uncultured bacterium	TACAGAGAGTGCAAACGTTGTTCGGAATTACTGGGCTTAAAGCGCACGTAGGCGGCGCCGCAAGTGTGGGGTGAAAGCCCACGGCTTACCCGTGGAATTGCCTGGCAGACTGCGGTGCTAGAGTGTGGTAGGGGAGAGCGGAACTCCTGGTGGAGCGGTGAAATGCGTAGATATCAGGAGGAACACCGGTGGCGAAGGCGGCTCTCTGGTCCACAACTGACGCTGAGGTGCGAAAGCTAGGGGAGCAAACGGGATTAGATACCCCGGTAGTCCTAGCTGTAAACGATGGGCACTAGCTTGGGGTCTCCCTGTGTGATCTCAGGTGAAGCAAAAGTGATAAGTGCCCCGCCTGGGGAGTATGGTCGCAAGGCTG
398	31	139	35	57	0	134	0	44	0	0	71	117	0	0	D_0__Bacteria; D_1__Acidobacteria; D_2__Subgroup 6	TACGGGGGGGGCGAGCGTTGTTCGGAATTACTGGGCGTAAAGGGTTCGTAGGTGGCTTGCTAAGTCAGACGTGAAATCCCTCGGCTCAACCGGGGAATTGCGTCTGAAACTGGCGAGCTTGAGTGCAGGAGAGGAACGCGGAATTCCAGGTGTAGCGGTGAAATGCGTAGATATCTGGAGGAACACCGGTGGCGAAGGCGGCGTTCTGGACTGCAACTGACACTGAGGAACGAAAGCCAGGGTAGCAAACGGGATTAGATACCCCGGTAGTCCTGGCCCTAAACGATGAATGCTTGGTGTGGCGGGTATCGATCCCTGCCGTGCCGCAGTTAACGCGCTAAGCATTCCGCCTGGGGAGTACGGTCGCAAGGCTG
399	0	55	0	55	58	62	33	73	28	62	49	60	39	52	D_0__Bacteria; D_1__Planctomycetes; D_2__Planctomycetacia; D_3__Planctomycetales; D_4__Rubinisphaeraceae; D_5__SH-PL14	GACGAACTGTGCGAACGTTATTCGGAATCACTGGGCTTACAGGGTGCGTAGGCGGCCTGTTAAGTAGGGTGTGAAATCCCCCGGCCCAACCGGGGAATTGCGCTCTAAACTAGCAGGCTTGAGTGAGCTAGGGGTACACGGAACTTCCAGTGGAGCGGTGAAATGTGTTGATATTGGAAGGAACACCGGAGGCGAAAGCGGTGTACTGGGGCTTAACTGACGCTGAGGCACGAAAGCCAGGGGAGCGAACGGGATTAGATACCCCGGTAGTCCTGGCCGTAAACGATGAGCACTGGGCGGGAGGAGGTTCGCCTCTTCCGGCCGTAGCGAAAGCGTTAAGTGCTCCGCCTGGGGAGTATGGTCGCAAGGCTG
400	18	40	113	39	75	28	49	50	16	40	25	35	58	39	D_0__Bacteria; D_1__Cyanobacteria; D_2__Melainabacteria; D_3__Obscuribacterales; D_4__uncultured bacterium; D_5__uncultured bacterium; D_6__uncultured bacterium	GACGTAGGATGCAAGCGTTGTCCGGATTTATTGGGCGTAAAGAGTTCGTAGGCGGTTATTTAAGTCTGATGTTAAATACTGTGGCCCAACCACAGAACTGCATTGGATACTGGATGACTTGAGTGCGGTAGAGGCAAGTGGAATTCCCAGTGTAGCGGTGAAATGCGTAGATATTGGGAAGAACACCAGTGGCGTAAGCGACTTGCTGGCCCGTAACTGACGCTGAGGAACGAAAGCCAGGGGAGCGAATGGGATTAGATACCCCAGTAGTCCTGGCCGTAAACGATGGATACTAGGCGTTGTGGGTATCGACCCCTGCAGTGCCGCAGCTAACGCGATAAGTATCCCGCCTGAGTAGTACGGCCGCAAGGTTG
401	0	157	0	96	0	0	0	0	0	0	0	372	0	0	D_0__Bacteria; D_1__Proteobacteria; D_2__Alphaproteobacteria; D_3__Caulobacterales; D_4__Caulobacteraceae; D_5__Phenylobacterium	TACGAAGGGGGCTAGCGTTGCTCGGAATTACTGGGCGTAAAGGGCGCGTAGGCGGACATTTAAGTCAGGGGTGAAAGCCCGGGGCTCAACCTCGGAATTGCCCTTGATACTGGATGTCTTGAGTTCGGGAGAGGTGAGTGGAATGCCGAGTGTAGAGGTGAAATTCGTAGATATTCGGCGGAACACCAGTGGCGAAGGCGACTCACTGGCCCGATACTGACGCTGAGGCGCGAAAGCGTGGGGAGCAAACAGGATTAGATACCCTGGTAGTCCACGCCGTAAACGATGAGTGCTAGTTGTCGGCATGCATGCATGTCGGTGACGCAGCTAACGCATTAAGCACTCCGCCTGGGGAGTACGGTCGCAAGATTA
402	0	63	0	21	51	110	36	149	14	55	5	121	0	0	D_0__Bacteria; D_1__Acidobacteria; D_2__Thermoanaerobaculia; D_3__Thermoanaerobaculales; D_4__Thermoanaerobaculaceae; D_5__Subgroup 10; D_6__uncultured prokaryote	TACAGAGGGGGCGAGCGTTATTCGGAATTATTGGGCGTAAAGGGCGCGTAGGCGGCCAAGCAAGTCTCGGGTGAAATCCCTCGGCTCAACCGAGGAACTGCCTTGGATACTGCTTGGCTTGAGGCCGGGAGAGGGTGGTGGAATTCCCAGTGTAGCGGTGAAATGCGTAGATATTGGGAGGAACACCAGTGGCGAAGGCGGCCACCTGGACCGGTCCTGACGCTGAGGCGCGAAAGCGTGGGGAGCAAACAGGATTAGATACCCTGGTAGTCCACGCCCTAAACGATGGGTACTCGGTGTCGCGGGAATCAACCCCTGCGGTGCCTTAGCTAACGCGTTAAGTACCCCGCCTGGGGAGTACGGTCGCAAGGCTG
403	95	74	105	47	39	28	35	50	18	0	62	29	24	17	D_0__Bacteria; D_1__Proteobacteria; D_2__Alphaproteobacteria; D_3__Rhizobiales; D_4__Hyphomicrobiaceae; D_5__Hyphomicrobium	TACGAAGGGAGCTAGCGTTGTTCGGAATCACTGGGCGTAAAGCGCACGTAGGCGGATTTGTTAGTGAGGGGTGAAATCCCGGGGCTCAACCTCGGAACTGCCTTTCATACTGCAGATCTCGAGTCCGATAGAGGTGGGTGGAATTCCTAGTGTAGAGGTGAAATTCGTAGATATTAGGAAGAACACCGGTGGCGAAGGCGGCCCACTGGATCGGTACTGACGCTGAGGTGCGAAAGCGTGGGGAGCAAACAGGATTAGATACCCTGGTAGTCCACGCCGTAAACGATGGATGCTAGCCGTCGGATAGCTTGCTATTCGGTGGCGCAGCTAACGCATTAAGCATCCCGCCTGGGGAGTACGGCCGCAAGGTTA
404	86	91	85	55	33	0	90	25	0	20	38	18	35	46	D_0__Bacteria; D_1__Proteobacteria; D_2__Alphaproteobacteria; D_3__Rhodobacterales; D_4__Rhodobacteraceae; D_5__Rhodobacter	TACGGAGGGGGCTAGCGTTGTTCGGAATTACTGGGCGTAAAGCGCACGTAGGCGGACTGGAAAGTCAGAGGTGAAATCCCAGGGCTCAACCTTGGAACTGCCTTTGAAACTCCCGGTCTTGAGGTCGAGAGAGGTGAGTGGAATTCCGAGTGTAGAGGTGAAATTCGTAGATATTCGGAGGAACACCAGTGGCGAAGGCGGCTCACTGGCTCGATACTGACGCTGAGGTGCGAAAGCGTGGGGAGCAAACAGGATTAGATACCCTGGTAGTCCACGCCGTAAACGATGAATGCCAGACGTCGGCAAGCATGCTTGTCGGTGTCACACCTAACGGATTAAGCATTCCGCCTGGGGAGTACGGCCGCAAGGTTA
405	23	41	47	49	50	29	33	40	26	54	49	52	67	62	D_0__Bacteria; D_1__Planctomycetes; D_2__Planctomycetacia; D_3__Gemmatales; D_4__Gemmataceae; D_5__uncultured; D_6__metagenome	GACGAACTGTCCTAACGTTGTTCGGAATCACTGGGCTTAAAGGGCGCGTAGGCGGTCCGACAAGTCAGGGGTGAAATCCTGCAGCTTAACTGCAGAAGTGCCTTTGATACTGTCGGTCTCGAGGGAGATAGGGGTGTGCGGAACTTCCAGTGGAGCGGTGAAATGCGTTGATATTGGAAGGAACGCCGGAGGCGAAAGCGGCGCACTGGATCTCTTCTGACGCTGAGGCGCGAAAGCTAGGGGAGCAAACGGGATTAGATACCCCGGTAGTCCTAGCCCTAAACGATGGGTACTAGATTGTAGACTAATCATGGGTTTACAGTCGAAGCAAAAGTGTTAAGTACCCCGCCTGGGGAGTATGGTCGCAAGGCTG
406	122	76	198	74	0	0	0	0	28	0	38	15	42	27	D_0__Bacteria; D_1__Proteobacteria; D_2__Alphaproteobacteria; D_3__Sphingomonadales; D_4__Sphingomonadaceae; D_5__Novosphingobium	TACGGAGGGAGCTAGCGTTGTTCGGAATTACTGGGCGTAAAGCGCGCGTAGGCGGCTATTCAAGTCAGAGGTGAAAGCCCGGGGCTCAACCCCGGAACTGCCTTTGAAACTAGATAGCTAGAATCTTGGAGAGGTCAGTGGAATTCCGAGTGTAGAGGTGAAATTCGTAGATATTCGGAAGAACACCAGTGGCGAAGGCGACTGACTGGACAAGTATTGACGCTGAGGTGCGAAAGCGTGGGGAGCAAACAGGATTAGATACCCTGGTAGTCCACGCCGTAAACGATGATAACTAGCTGTCCGGGCACTTGGTGCTTGGGTGGCGCAGCTAACGCATTAAGTTATCCGCCTGGGGAGTACGGTCGCAAGATTA
407	96	202	51	35	0	41	0	0	0	0	64	84	47	0	D_0__Bacteria; D_1__Proteobacteria; D_2__Alphaproteobacteria; D_3__Sphingomonadales; D_4__Sphingomonadaceae; D_5__Sphingomonas; D_6__metagenome	TACGGAGGGGGCTAGCGTTGTTCGGAATTACTGGGCGTAAAGCGCACGTAGGCGGCTTTGTAAGTTAGAGGTGAAAGCCTGGGGCTCAACTCCAGAATAGCCTTTAAGACTGCATCGCTTGAACGTCGGAGAGGTGAGTGGAATTCCGAGTGTAGAGGTGAAATTCGTAGATATTCGGAAGAACACCAGTGGCGAAGGCGGCTCACTGGACGACTGTTGACGCTGAGGTGCGAAAGCGTGGGGAGCAAACAGGATTAGATACCCTGGTAGTCCACGCCGTAAACGATGATAACTAGCTGTCCGGGCACTTGGTGCTTGGGTGGCGCAGCTAACGCATTAAGTTATCCGCCTGGGGAGTACGGCCGCAAGGTTA
408	72	71	108	121	14	18	19	8	28	27	25	41	39	29	D_0__Bacteria; D_1__Hydrogenedentes; D_2__Hydrogenedentia; D_3__Hydrogenedentiales; D_4__Hydrogenedensaceae; D_5__metagenome; D_6__metagenome	TACGGAGGTTCCAAGCGTTGTTCGGAATTACTGGGCGTAAAGGGAGCGCAGGCGGACAGGTCAGTTTAAAGTGGAATCCCAGGGCTCAACCCTGGACGTGCTTTGGATACTGCCTGTCTTGAGTTCGTGAGAGGAAAGTGGAATTCAGGGTGTAGCGGTGAAATGCTTAGATATCCTGAGGAACACCAGTGGCGAAAGCGACTTTCTGGCACGAAACTGACGCTGAGGCTCGAAAGCATGGGTAGCGAACGGGATTAGATACCCCGGTAGTCCATGCCGTAAACGTTGTATACTAGGTGCGGGAGGTATCGACCCCTTCCGTGCCGAAGCTAACGCATTAAGTATACCGCCTGGGGAGTACGCGCGCAAGCGTG
409	31	68	22	31	39	79	80	59	30	44	35	53	26	23	D_0__Bacteria; D_1__Proteobacteria; D_2__Gammaproteobacteria; D_3__JG36-TzT-191; Ambiguous_taxa; Ambiguous_taxa; Ambiguous_taxa	TACAGAGGGTGCAAGCGTTAATCGGAATTACTGGGCGTAAAGCGTGCGTAGACGGTTGTCTAAGTCGGATGTGAAATCCCCGGGCTCAACCTGGGAATTGCATTCGAGACTGAATAGCTAGGGTGCGGAAGAGGGAAGCGGAATTTCCGGTGTAGCGGTGAAATGCGTAGATATCGGAAGGAACATCAGTGGCGAAGGCGGCTTCCTGGTCCAGCACCGACGTTCAGGCACGAAAGCGTGGGGAGCAAACAGGATTAGATACCCTGGTAGTCCACGCCTTAAACGATGAGAACTAGACGTTGAGAGGGTTAGCCTCCCAGTGTCGAAGCTAACGCGATAAGTTCTCCGCCTGGGGAGTACGGCCGCAAGGTTG
410	30	54	32	48	42	72	23	55	37	58	40	51	28	47	D_0__Bacteria; D_1__Proteobacteria; D_2__Alphaproteobacteria; D_3__Rhizobiales; D_4__Devosiaceae; D_5__Devosia	TACGAAGGGGGCTAGCGTTGTTCGGATTTACTGGGCGTAAAGCGCACGTAGGCGGATCGTTAAGTCGGGGGTGAAATCCTGGAGCTCAACTCCAGAACTGCCTTCGATACTGGCGATCTTGAGTCCGGAAGAGGTGAGTGGAACTCCTAGTGTAGAGGTGGAATTCGTAGATATTAGGAAGAACACCAGTGGCGAAGGCGGCTCACTGGTCCGGTACTGACGCTGAGGTGCGAAAGCGTGGGGAGCAAACAGGATTAGATACCCTGGTAGTCCACGCCGTAAACTATGAGAGCTAGCCGTTGGAGGGTTTACCCTTCAGTGGCGCAGCTAACGCATTAAGCTCTCCGCCTGGGGAGTACGGTCGCAAGATTA
411	72	79	93	0	45	0	37	0	0	0	79	97	64	46	D_0__Bacteria; D_1__Proteobacteria; D_2__Alphaproteobacteria; D_3__Caulobacterales; D_4__Caulobacteraceae; D_5__Phenylobacterium	TACGAAGGGGGCTAGCGTTGCTCGGAATTACTGGGCGTAAAGGGCGCGTAGGCGGATAGTTTAGTCAGAGGTGAAAGCCCAGGGCTCAACCTTGGAACTGCCTTTGATACTGGCTATCTTGAGTTCGGGAGAGGTGAGTGGAATGCCGAGTGTAGAGGTGAAATTCGTAGATATTCGGCGGAACACCGGTGGCGAAGGCGACTCACTGGCCCGATACTGACGCTGAGGCGCGAAAGCGTGGGGAGCAAACAGGATTAGATACCCTGGTAGTCCACGCTGTAAACGATGAGTGCTAGTTGTCGGCATGCATGCATGTCGGTGACGCAGCTAACGCATTAAGCACTCCGCCTGGGGAGTACGGTCGCAAGATTA
412	0	67	0	131	23	98	0	121	0	0	0	169	0	0	D_0__Bacteria; D_1__Acidobacteria; D_2__Subgroup 6; D_3__metagenome; D_4__metagenome; D_5__metagenome; D_6__metagenome	TACAGGGGGGGCAAGCGTTGTTCGGAATTACTGGGCGTAAAGGGTTCGTAGGTGGCCAACTAAGTCAGACGTGAAATCCCTCAGCTTAACTGGGGAACTGCCTCTGATACTGGTTGGCTTGAGTGCAGGAGAGGAATGCGGAATTCCAGGTGTAGCGGTGAAATGCGTAGATATCTGGAGGAACACCGGTGGCGAAGGCGGCATTCTGGACTGTAACTGACACTGAGGAACGAAAGCCAGGGGAGCAAACGGGATTAGATACCCCGGTAGTCCTGGCCCTAAACGATGAATGCTTGGTGTGGCGGGTATCGATCCCTGCCGTGCCGAAGTTAACGCGATAAGCATTCCGCCTGGGGAGTACGGTCGCAAGGCTG
413	70	54	253	191	0	0	0	0	0	0	40	0	0	0	D_0__Bacteria; D_1__Proteobacteria; D_2__Alphaproteobacteria; D_3__Caulobacterales; D_4__Hyphomonadaceae; D_5__Hirschia	TACGAAGGGGGCTAGCGTTGTTCGGAATTACTGGGCGTAAAGCGCACGTAGGCGGGTTTGTAAGTAGAGGGTGAAATCCCAGGGCTCAACCCTGGAACTGCCTTCTAGACTGCAAGCCTGGAGGTCAGGAGAGGCGAGTGGAATACCGAGTGTAGAGGTGAAATTCGTAGATATTCGGTGGAACACCAGTGGCGAAGGCGACTCGCTGGACTGATACTGACGCTGAGGTGCGAAAGCGTGGGGAGCAAACAGGATTAGATACCCTGGTAGTCCACGCCTTAAACGATGAGAGCTAGTTGTCAGTAAGCATGCTTATTGGTGACGCAGCTAACGCATTAAGCTCTCCGCCTGGGGAGTACGGCCGCAAGGTTA
414	72	60	183	77	29	0	28	0	21	20	32	18	37	29	D_0__Bacteria; D_1__Chloroflexi; D_2__Anaerolineae; D_3__SBR1031; D_4__A4b; D_5__metagenome; D_6__metagenome	AACGTAGGAGACAAACGTTATCCGGAGTTACTGGGCGTAAAGGGCGTGTAGGTGGTTGTGTAAGTTCGGCGTGAAATCTCTCGGCTTAACCGGGAGTGGTCGTCGGATACTGCACGACTAGAGGACGGTAGAGGCGTGTGGAATTCCGGGTGTAGTGGTGAAATGCGTAGAGATCCGGAGGAACACCAGTGGCGAAGGCGACACGCTGGGCCGTACCTGACACTGAGGCGCGATAGCATGGGGAGCAAACAGGATTAGAAACCCTGGTAGTCCATGCCGTAAACGATGCTAGCTGGGTGTTCAGGGGGGGAAACCCCTCGGGGTACCGAAGTCAACACGGTAAGCTAGCCGCCTGGGGAGTACGGTCGCAAGATTA
415	28	51	17	35	17	12	53	76	23	16	25	13	161	79	D_0__Bacteria; D_1__Proteobacteria; D_2__Alphaproteobacteria; D_3__Rickettsiales; D_4__Mitochondria; D_5__uncultured bacterium; D_6__uncultured bacterium	TACGGAGGGGGCTAGTGTTACTCATATTGATTCGGTGTAAAGGGTATGTAGGCGGTTTTTTCAGTTAGAACGTAAATCCTATGATCGAAATTATAGAAGTGTTCTAAAACAAATTAACTTTGAGTTTAAAAAAGGATAACAGTACTTCTAGTCTAGGGGTAAAATCTGCTGCGGATTAGAGGGACTATCGCGGGCGAAGGCGGTTATCTAGTTTAATACTGACGCTGAGGTACGAAAGTGTGGGTAGTCAATGGGATTAGATACCCCAGTAGTCCACACAGTAAACGATGAGTGTTCGTAATTAGAAAAAAATTTAGTTACTTAGCTAACGCGTTAAACACTCCACCTGGGGATTACGATCGCAAGATTA
416	0	0	0	0	67	14	95	43	55	69	15	0	142	106	D_0__Bacteria; D_1__Proteobacteria; D_2__Deltaproteobacteria; D_3__Oligoflexales; D_4__0319-6G20; D_5__uncultured bacterium; D_6__uncultured bacterium	TACAGAGGGTGCAAGCGTTGCTCGGAATCATTGGGCGTAAAGGGCAAGTAGGTGGTCTCATTTGTCTCGTGTGAAAGCCTTGGGCTTAACCCAAGAAGTGCGCGAGAAACGGTGAGACTCGAGTTCTGGAGAGGTGGGTAGAATTCCCGGTGTAGCGGTGAAATGCGTAGAGATCGGGAGGAATACCAGAGGCGAAGGCGGCTCACTGGACAGATACTGACACTCAACTGCGAAAGCGTGGGGAGCAAACAGGATTAGATACCCTGGTAGTCCACGCTGTAAACGATGGGAACTAGGTTTGGTGGGTCTTGACCCCCGCCGAACCGGAGCTAACGCACTAAGTTCCCCGCCTGGGAAGTACGGTCGCAAGACTA
417	67	95	97	76	34	23	26	40	0	23	41	34	24	24	D_0__Bacteria; D_1__Chloroflexi; D_2__TK10; D_3__metagenome; D_4__metagenome; D_5__metagenome; D_6__metagenome	TACGTAGGGGGCAAGCGTTGTCCGGATTTATTGGGCGTAAAGCGCTCGCAGGTGGTTCATTGCGTCGTGCGTGAAAGGCCCTGGCTCAACTGGGGAGTGTCGTGCGAAACGGGTGAACTAGAGGCCAGTAGGGGGATGCGGAATTCCGGGTGTAGTGGTGGAATGCGTAGAGATCCGGAGGAACACCAGCGGCGAAGGCGGCATCCTGGACTGGTCCTGACACTCAGGAGCGAAAGCGTGGGGAGCGATCCGGATTAGATACCCGGGTAGTCCACGCTGTAAACGATGAGTACTAGGTGTTGGGGGTATCGACCCCCTCAGTGCCGAAGCTAACGCGATAAGTACTCCGCCTGGGGACTACGGCCGCAAGGCTA
418	0	0	26	31	39	44	85	98	0	33	16	26	102	101	D_0__Bacteria; D_1__Proteobacteria; D_2__Gammaproteobacteria; D_3__Betaproteobacteriales; D_4__TRA3-20	TACGTAGGGTGCAGGCGTTAATCGGAATTACTGGGCGTAAAGCGTGCGCAGGCGGTTTGCTAAGACAGGTGTGAAATCCCCGGGCTTAACCTGGGAATTGCGCTTGTAACTGGCAAGCTAGAGTGTGGCAGAGGGGGGTGGAATTCCACGTGTAGCAGTGAAATGCGTAGATATGTGGAGGAACACCGATGGCGAAGGCAGCCCCCTGGGTTAACACTGACGCTCATGCACGAAAGCGTGGGGAGCAAACAGGATTAGATACCCTGGTAGTCCACGCCCTAAACTATGTCAACTAGTTGTCGGGGAAGAAATTCCTTGGTAACGAAGCTAACGCGTGAAGTTGACCGCCTGGGGAGTACGGCCGCAAGGTTA
419	0	0	0	77	0	84	35	31	0	63	125	107	0	79	D_0__Bacteria; D_1__Proteobacteria; D_2__Deltaproteobacteria; D_3__Myxococcales; D_4__Haliangiaceae; D_5__Haliangium	TACGGAGGGTGCAAACGTTGCTCGGAATCATTGGGCGTAAAGCGCACGTAGGCGGTCGGCTATGTCGGATGTGAAAGCCTCGGGCTTAACCCGAGAAGGGCATCCGAAACTGGCCGGCTTGAGTACGGAAGAGGGTCTCGGAATTCCCGGTGTAGAGGTGAAATTCGTAGATATCGGGAGGAACACCAGTGGCGAAGGCGGAGACCTGGGCCGATACTGACGCTGAGGTGCGAAAGCGTGGGGAGCAAACAGGATTAGATACCCTGGTAGTCCACGCCGTAAACGATGAGCGCTAGGTGTTGGGGGTATTGACCCCCCCAGTACCGCAGCTAACGCGTTAAGCGCTCCGCCTGGGGAGTACGGCCGCAAGGCTA
420	102	107	70	113	14	0	20	0	11	25	43	35	37	22	D_0__Bacteria; D_1__Proteobacteria; D_2__Alphaproteobacteria; D_3__Rhizobiales; D_4__Devosiaceae	TACGAAGGGGGCTAGCGTTGTTCGGATTTACTGGGCGTAAAGCGCACGTAGGCGGATCGTTAAGTCAGGGGTGAAATCCTGAGGCTCAACCTCAGAACTGCCTTTGATACTGGCGATCTCGAGTCCGGAAGAGGTGAGTGGAACTCCTAGTGTAGAGGTGGAATTCGTAGATATTAGGAAGAACACCAGTGGCGAAGGCGGCTCACTGGTCCGGTACTGACGCTGAGGTGCGAAAGCGTGGGGAGCAAACAGGATTAGATACCCTGGTAGTCCACGCCGTAAACTATGAGAGCTAGCCGTTGGAGGGTTTACCCTTCAGTGGCGCAGCTAACGCATTAAGCTCTCCGCCTGGGGAGTACGGTCGCAAGATTA
421	29	56	43	39	50	30	28	37	22	52	59	45	41	67	D_0__Bacteria; D_1__Proteobacteria; D_2__Alphaproteobacteria; D_3__Rickettsiales; D_4__Rickettsiaceae	GACGGAGGGGGCTAGCGTTGTTCGGAATTACTGGGCGTAAAGAGCGCGTAGGCGGTTTGGTAAGTTGGAAGTGAAATCCCGGGGCTTAACCTCGGAATTGCTTTCAAAACTGCCAGGCTAGAGTGTAGTAGGGGATGATGGAATTCCTAGTGTAGAGGTGAAATTCTTAGATATTAGGAGGAACACCGGTGGCGAAGGCGGTCATCTGGGCTACAACTGACGCTGATGCGCGAAAGCGTGGGGAGCAAACAGGATTAGATACCCTGGTAGTCCACGCTGTAAACGATGAGTGCTAGATATCGGGAGAATTTCTTTCGGTTTCGTAGCTAACGCATTAAGCACTCCGCCTGGGGAGTACGGTCGCAAGATTA
422	28	51	63	94	43	0	39	0	24	58	26	74	53	45	D_0__Bacteria; D_1__Planctomycetes; D_2__Planctomycetacia; D_3__Planctomycetales; D_4__uncultured; D_5__uncultured bacterium; D_6__uncultured bacterium	TACGAACTGTGCGAACGTTATTCGGAATCACTGGGCTTACAGGGTGTGTAGGCGGCCGGACAAGTAGGGTGTGAAATGCCTTGGCTCAACCAGGGCACTGCGCTCTAAACTGTTTGGCTCGAGTGAGATAGGGGTGTGTGGAACTTCCGGTGGAGCGGTGAAATGTGTTGATATCGGAAGGAACGCCGGTGGCGAAAGCGACACACTGGGTCTTAACTGACGCTGAGACACGAAAGCCAGGGTAGCGAACGGGATTAGATACCCCGGTAGTCCTGGCTGTAAACGATGAGCACTGGACGGGAGCGGCTTCGGCCGTTCCGGTCGTAGCGAAAGCGTTAAGTGCTCCGCCTGGGGAGTATGGTCGCAAGGCTG
423	0	11	20	24	85	91	51	126	61	50	7	13	18	36	D_0__Bacteria; D_1__Proteobacteria; D_2__Gammaproteobacteria	TACGAAGGGTGCAAGCGTTAATCGGATTTACTGGGCGTAAAGGGTGTGTAGGCGGTTACATAAGTCGGATGTGAAAGCCCCGGGCTCAACCTGGGAACGGCATTCGATACTGTGTAACTTGAATGTGATAGAGGGTGGCGGAATTTCCTGTGTAGCGGTGAAATGCGTAGATATAGGAAGGAACATCAATGGCGAAGGCAGCCACCTGGGTCAACATTGACGCTGAAACACGAAAGCGTGGGGATCAAACAGGATTAGATACCCTGGTAGTCCACGCCTTAAACGATGGATACTGGTCGTTGGGTAGCTTGGCTATTCAGTGACGAAGCTAACGCGTTAAGTATCCCGCCTGGGGAGTACGGCCGCAAGGTTG
424	7	40	36	47	37	54	70	101	14	56	14	64	0	52	D_0__Bacteria; D_1__Proteobacteria; D_2__Gammaproteobacteria; D_3__Betaproteobacteriales; D_4__Nitrosomonadaceae; D_5__Ellin6067	TACGTAGGGTCCAAGCGTTAATCGGAATTACTGGGCGTAAAGCGTGCGCAGGCGGTTTTATAAGCCAGATGTGAAATCCCCGGGCTTAACCTGGGAATGGCATTTGGGACTGTAAGGCTAGAGTACGGCAGAGGGGACTAGAATTCCTGGTGTAGCAGTGAAATGCGTAGATATCAGGAGGAATACCGATGGCGAAGGCAGGTCCCTGGGTCGATACTGACGCTCATGCACGAAAGCGTGGGGAGCAAACAGGATTAGATACCCTGGTAGTCCACGCCCTAAACGATGTCAACTGGTTGTTGGGGAATTCATTTCCTTAGTAACGAAGCTAACGCGTGAAGTTGACCGCCTGGGGAGTACGGTCGCAAGATTA
425	60	83	123	169	0	0	0	0	18	23	54	61	0	0	D_0__Bacteria; D_1__Chloroflexi; D_2__Anaerolineae; D_3__Caldilineales; D_4__Caldilineaceae; D_5__uncultured; D_6__uncultured bacterium	TACGTAGGTGGCAAGCGTTATCCGGAATTACTGGGCGTAAAGCGCACGCAGGTGGTTGGGTAAGATTGACGTGAAACCTTCTGGCTTAACTGGAAGACGTCGTTGATGACTGCTCGACTTGAGGTGAGGAGAGGGGTGCAGAATTCCCGGTGTAGTGGTGGAATGCGTAGATATCGGGAGGAATACCAGTGGCGAAAGCGGCACCCTGGCCTTGGCCTGACGCTCAGGTGCGAAAGCGTGGGGAGCGAACGGGATTAGATACCCCGGTAGTCCACGCCATAAACGATGAACACTAGGTGTAGGTGGTGTCAAAACCATCGGTACCGAAGCCAACGCGATAAGTGTTCCGCCTGGGGAGTACGACCGCAAGGTTA
426	0	0	0	49	102	79	125	66	0	0	0	40	53	75	D_0__Bacteria; D_1__Proteobacteria; D_2__Gammaproteobacteria; D_3__Betaproteobacteriales; D_4__Burkholderiaceae; D_5__Rhizobacter	TACGTAGGGTGCAAGCGTTAATCGGAATTACTGGGCGTAAAGCGTGCGCAGGCGGTTATGCAAGACAGATGTGAAATCCCCGGGCTCAACCTGGGAACTGCATTTGTGACTGTATAGCTAGAGTACGGTAGAGGGGGATGGAATTCCGCGTGTAGCAGTGAAATGCGTAGATATGCGGAGGAACACCGATGGCGAAGGCAATCCCCTGGACCTGTACTGACGCTCATGCACGAAAGCGTGGGGAGCAAACAGGATTAGATACCCTGGTAGTCCACGCCCTAAACGATGTCAACTGGTTGTTGGACGGCTTGCTGTTCAGTAACGAAGCTAACGCGTGAAGTTGACCGCCTGGGGAGTACGGCCGCAAGGTTG
427	0	0	20	54	58	16	93	27	57	45	0	0	79	139	D_0__Bacteria; D_1__Bacteroidetes; D_2__Bacteroidia; D_3__Sphingobacteriales; D_4__env.OPS 17	GACGAAGGATGCAAGCGTTATCCGGATTCATTGGGTTTAAAGGGAGCGTAGGCGGCCTTATAAGTCAGTGGTGAAATCTCGCAGCTTAACTGCGAAATTGCCATTGATACTGTAGGGCTTGAGTACAGATGCCGTTGGCGGAATATGACATGTAGTGGTGAAATACATAGAGATGTCATAGAACACCGATTGCGAAGGCAGCTGACGAAACTGTAACTGACGCTGAGGCTCGAAAGTGCGGGGATCAAACAGGATTAGATACCCTGGTAGTCCGCACTGTAAACGATGATTACTCGCTGCTGGGAGGTAACTTTCAGTGGCTTAGCGAAAGCGATAAGTAATCCACCTGGGGAGTACGCCGGCAACGGTG
428	48	21	16	0	0	0	80	80	102	69	71	0	36	57	D_0__Bacteria; D_1__Planctomycetes; D_2__OM190; D_3__uncultured bacterium; D_4__uncultured bacterium; D_5__uncultured bacterium; D_6__uncultured bacterium	TACAGAGAGTGCAAACGTTGTTCGGAATTACTGGGCTTAAAGCGCACGTAGGCGGCATCGCAAGTGTGGGGTGAAATCCCACGGCTTACCCGTGGAACTGCCTGGCAGACTGCGATGCTCGAGTGTGGTAGGGGAGAGCGGAACTCCTGGTGGAGCGGTGAAATGCGTAGATATCAGGAGGAACACCGGTGGCGAAGGCGGCTCTCTGGTCCACAACTGACGCTGAGGTGCGAAAGCTAGGGGAGCAAACGGGATTAGATACCCCGGTAGTCCTAGCTGTAAACGATGGGCACTAGCTTGGGGTCTCCCTGTGTGATCCCAGGTGAAGCAAAAGTGATAAGTGCCCCGCCTGGGGAGTATGGTCGCAAGGCTG
429	35	18	46	30	63	0	63	0	28	72	26	34	56	108	D_0__Bacteria; D_1__Planctomycetes; D_2__Phycisphaerae; D_3__Phycisphaerales; D_4__Phycisphaeraceae; D_5__SM1A02; D_6__uncultured bacterium	TACAGAGGACCCGAGCGTTAATCGGAATCACTGGGCTTAAAGGGTGCGTAGGCGGACCCGAAGGTGCATCGTGAAATCCCCCGGCTCAACCGGGGAATTGCGGTGCATACCACGGGTCTTGAAGTGAGTAGGGGCTGTCGGAACGCTCGGTGGAGCGGTGAAATGCGTAGATATCGAGCGGAACGCCGAAGGTGTAGACAGGCAGCTAGGCTCATCTTGACGCTGAGGCACGAAAGCGTGGGGATCAAACAGGATTAGATACCCTGGTAGTCCACGCCGTAAACGATGTACACTAGATCGGTGCCGGTTTGACCCGGTACCGGTCGGAGAGAAATTGTTAAGTGTACCGCCTGGGAAGTACGGTCGCAAGGCTA
430	188	130	43	0	0	0	0	0	43	0	65	0	42	65	D_0__Bacteria; D_1__Acidobacteria; D_2__Subgroup 6	TACAGAGGTGGCAAGCGTTGTTCGGAATTACTGGGCGTAAAGGGCGCGTAGGCGGCCTCCTAAGTCGAACGTGAAAGCCCCAGGCTTAACCTGGGAACTGCGTTTGATACTGGGAGGCTTGGATTCGGGAGAGGGATGTGGAATTCCAGGTGTAGCGGTGAAATGCGTAGATATCTGGAGGAACACCGGTGGCGAAGGCGGCATCCTGGACCGACATCGACGCTGAGGCGCGAAAGCTAGGGGAGCAAACGGGATTAGATACCCCGGTAGTCCTAGCCCTAAACGATGAGTGCTTGGTGTGGCGGGTATCGATCCCTGCCGTGCCGAAGCTAACGCATTAAGCACTCCGCCTGGGGAGTACGGTCGCAAGGCTG
431	0	37	0	29	40	111	38	66	29	48	27	61	43	47	D_0__Bacteria; D_1__Proteobacteria; D_2__Gammaproteobacteria; D_3__Betaproteobacteriales; D_4__Nitrosomonadaceae; D_5__uncultured; D_6__metagenome	TACGTAGGGTCCGAGCGTTAATCGGAATTACTGGGCGTAAAGCGTGCGCAGGCGGTTTTGTAAGCCAGATGTGAAATCCCCGGGCTTAACCTGGGAACTGCATTTGGGACTGCAAGGCTTGAGTACGGCAGAGGGGGGTAGAATTCCTGGTGTAGCAGTGAAATGCGTAGATATCAGGAGGAATACCGATGGCGAAGGCAGCCCCCTGGGTCGATACTGACGCTCATGCACGAAAGCGTGGGGAGCAAACAGGATTAGATACCCTGGTAGTCCACGCCCTAAACGATGTCAACTAGTTGTTGGGGGCCTTACCGCCCTTAGTAACGCAGCTAACGCGTGAAGTTGACCGCCTGGGGAGTACGGTCGCAAGATTA
432	0	0	0	0	79	54	89	30	71	140	0	0	11	101	D_0__Bacteria; D_1__Bacteroidetes; D_2__Bacteroidia; D_3__Chitinophagales; D_4__Saprospiraceae; D_5__uncultured; D_6__uncultured bacterium PHOS-HE79	TACGGAGGGTGCAAGCGTTATCCGGAATCACTGGGTTTAAAGGGTGCGTAGGCGGCGCGATAAGTCAGTTGTGAAATTCCCCGGCTTAACCGGCGGGACTGCGATTGATACTGTCGTGCTTGAATCAGGTTGAGGTAGGCGGAATGTGGCATGTAGCGGTGAAATGCTTAGATATGCCATAGAACACCGATTGCGAAGGCAGCTTGCTGGACCTTTGATTGACGCTGAGGCACGAAAGCGTGGGGAGCAAACAGGATTAGATACCCTGGTAGTCCACGCCCTAAACGATGTTTACTTGCTGTTCCGCCTTCGGGTGGAGTGGCGTAGCGAAAGCGATAAGTAAACCACCTGGGGAGTACGCCGGCAACGGTG
433	36	97	63	211	0	0	0	65	20	0	0	26	0	55	D_0__Bacteria; D_1__Proteobacteria; D_2__Alphaproteobacteria; D_3__Rhizobiales; D_4__Rhizobiaceae; D_5__Mesorhizobium	TACGAAGGGGGCTAGCGTTGTTCGGAATTACTGGGCGTAAAGCGCACGTAGGCGGATACTTAAGTCAGGGGTGAAATCCCGAGGCTCAACCTCGGAACTGCCTTTGATACTGGGTATCTCGAGTCCGGAAGAGGTGAGTGGAATTCCGAGTGTAGAGGTGAAATTCGTAGATATTCGGAGGAACACCAGTGGCGAAGGCGGCTCACTGGTCCGGTACTGACGCTGAGGTGCGAAAGCGTGGGGAGCAAACAGGATTAGATACCCTGGTAGTCCACGCCGTAAACGATGGAAGCTAGCCGTTGGCAAGTTTACTTGTCGGTGGCGCAGCTAACGCATTAAGCTTCCCGCCTGGGGAGTACGGTCGCAAGATTA
434	47	42	46	50	55	35	47	0	67	61	0	0	63	58	D_0__Bacteria; D_1__Verrucomicrobia; D_2__Verrucomicrobiae; D_3__Verrucomicrobiales; D_4__DEV007; D_5__uncultured bacterium; D_6__uncultured bacterium	CACGGAGGCCCCGAGCGTTGTTCGGAATTACTGGGCGTAAAGAGTGCGTAGGCGGCGAGGCAAGTCAGATGTGAAAGCCCGGGGCTCAACCCCGGAACTGCATCCGATACTGCCTTGCTTGAGGGTTGGAGAGGAGACTGGAATTCACGGTGTAGCAGTGAAATGCGTGGATATCGTGAGGAAGACCAATGGCGAAGGCAGGTCTCTGGACAACTCCTGACGCTGAGGCACGAAGGCCAGGGGAGCGAAAAGGATTAGATACCCTTGTAGTCCTGGCAGTAAACGGTGCACGCTTGGTGTGGGAAGGTTCGACCCTTTCCGTGCCGTAGCAAACGTGTTAAGCGTGCCGCCTGGGGAGTACGGCCGCAAGGTTA
435	44	20	61	40	43	8	67	30	57	36	13	7	85	60	D_0__Bacteria; D_1__Acidobacteria; D_2__Acidobacteriia; D_3__Solibacterales; D_4__Solibacteraceae (Subgroup 3); D_5__Elev-16S-1166	TACGTAGGCAGCAAACGTTGTTCGGAATTACTGGGCGTAAAGAGTGTGTAGGCGGTTTTGCAAGTTTGGTGTGAAATCTCCCGGCTTAACTGGGAGGGTGCGCCGAAAACTGCAAGGCTTGAGTATTGGAGAGGAGAGCGGAATTCCTGGTGTAGCGGTGAAATGCGTAGATATCAGGAGGAACACCGGTGGTGTAGACGGCTCTCTGGACAATCACTGACGCTGAGACACGAAAGCGTGGGGAGCAAACAGGATTAGATACCCTGGTAGTCCACGCCCTAAACGATGCATACTTGGTGTGAGCCATTCATTTGGTTCGTGCCGGAGCTAACGCGTTAAGTATGCCGCCTGGGGAGTACGGTCGCAAGGCTG
436	0	170	0	22	0	91	0	35	16	56	37	143	0	0	D_0__Bacteria; D_1__Gemmatimonadetes; D_2__Gemmatimonadetes; D_3__Gemmatimonadales; D_4__Gemmatimonadaceae; D_5__uncultured; D_6__uncultured Fibrobacteres bacterium	TACAGAGGGTGCGAGCGTTGTCCGGAATCACTGGGCGTAAAGGGCGCGTAGGCGGCTTGGTAAGTAGGGGGTGAAATCTCATGGCTCAACTGTGAGGCTGCCTTCTAGACTGCTGAGCTGGAGCACAGTAGAGGCGAGTGGAATTCCCGGTGTAGCGGTGGAATGCGTAGAGATCGGGAAGAACATCGGTGGCGAAGGCGGCTCGCTGGGCTGTTGCTGACGCTGAGGCGCGAAAGCGTGGGGAGCAAACAGGATTAGATACCCTGGTAGTCCACGCTGTAAACGATGGGTGCTAGGCGTCGGGGGGAGCGACCCCTTCGGTGCCGTCGCTAACGCAATAAGCACCCCGCCTGGGGAGTACGGTCGCAAGACTG
437	0	32	0	25	52	42	16	244	0	93	0	12	0	54	D_0__Bacteria; D_1__Chloroflexi; D_2__Anaerolineae; D_3__Caldilineales; D_4__Caldilineaceae; D_5__uncultured; D_6__uncultured bacterium	CACGTAGGTGGCAAGCGTTATCCGGATTTATTGGGCGTAAAGCGCACGCAGGCGGTTAATCAAGTTCGGCGTGAAATCTCTCGGCTCAACCGGGAGGGGTCGTTGAAAACTGATTAGCTTGAGGCAATGAGAGGGATGCAGAATTCCTGGTGTAGTGGTGGAATGCGTAGATATCAGGAGGAATACCAGTGGCGAAAGCGGCATCCTGGCATTGTTCTGACGCTCATGTGCGAAAGCGTGGGGAGCAAACGGGATTAGATACCCCGGTAGTCCACGCCGTAAACGATGAACACTAGGTGTAGGCAGCGTAAAAAACTGTTTGTGCCAAAGCCAACGCGATAAGTGTTCCGCCTGGGGAGTACGGCCGCAAGGCTA
438	30	0	25	45	0	144	0	88	120	0	56	61	0	0	D_0__Bacteria; D_1__Actinobacteria; D_2__Acidimicrobiia; D_3__Microtrichales; D_4__Microtrichaceae; D_5__uncultured	GACGTAGGGGGCGAGCGTTGTCCGGATTTATTGGGCGTAAAGAGCTCGTAGGCGGTTGCGTAAGTCGGATGTGAAAACTCAGGGCTCAACCCTGAGACGCCATCCGATACTGCGCTGACTTGAATCCAGTAGGGGAGTGCGGAATTCCTGGTGTAGCGGTGAAATGCGCAGATATCAGGAGGAACACCCATGGCGAAGGCAGCACTCTGGGCTGGTATTGACGCTGAGGAGCGAAAGCATGGGTAGCGAACAGGATTAGATACCCTGGTAGTCCATGCCGTAAACGGTGGGCACTAGGTGTGGGGACTTTCAACGGTTTCCGTGCCGAAGCTAACGCATTAAGTGCCCCGCCTGGGGAGTACGGCCGCAAGGCTA
439	139	14	110	5	41	0	55	0	67	11	59	0	43	24	D_0__Bacteria; D_1__Proteobacteria; D_2__Alphaproteobacteria; D_3__Micavibrionales; D_4__uncultured; Ambiguous_taxa; Ambiguous_taxa	TACGAATGGGGCAAGCGTTGTTCGGAATCACTGGGCTTAAAGCGTGCGTAGGCGGATTTGCAAGTCAGAAGTGAAATCCCAGGGCTTAACCCTGGAATTGCTTTTGAAACTGCAAATCTAGAAGATTGAAGAGGTTAGCAGAATTCCGAGTGTAGAGGTGAAATTCGCAGATATTCGGAGGAATACCAATGGCGTAGGCAGCTAACTGGGCAATTTTTGACGCTGAGGCACGAAAGCGTGGGGAGCAAACAGGATTAGATACCCTGGTAGTCCACGCCGTAAACGATGTGTGCTCGTTGTCGGGGTCTTAGATCCCGGTAACAAAGCGAAAGTGATTAGCACACCGCCTGGGGAGTACGGTCGCAAGATTA
440	0	0	0	0	39	12	29	0	67	13	184	102	98	20	D_0__Bacteria; D_1__Proteobacteria; D_2__Deltaproteobacteria; D_3__Oligoflexales; D_4__Oligoflexaceae; D_5__Silvanigrella	TACGAAGGGTGCGAGCGTTGTTCGGAATTACTGGGCGTAAAGGGTTCGTAGGCGGGAATGCAAGTCAAGTGTGAAATCCCCAGGCTTAACCTGGGACGTGCATTTGAGACTGTGTTTCTTGAGTTTCGGAGAGGGTGGTGGAATTGCTGGTGTAGGAGTGACATCCGTAGAGATCAGCAGGAACACCGGAGGCGAAGGCGACCACCTGGCCGGATACTGACGCTGAGGAACGAAAGCGTGGGGAGCAAACAGGATTAGATACCCTGGTAGTCCACGCCGTAAACGATGATAACTAGGTGTTGGGGGAGTTGACCCCTCCAGTACCGTAGCCCACGCGCTAAGTTATCCGCCTGGGGAGTACGGCCGCAAGGCTA
441	29	50	44	26	13	34	17	35	36	48	29	91	61	50	D_0__Bacteria; D_1__Verrucomicrobia; D_2__Verrucomicrobiae; D_3__Pedosphaerales; D_4__Pedosphaeraceae	TACAGAGGTCCCGAGCGTTGTTCGGATTCACTGGGCGTAAAGGGTGCGCAGGTGGCTTGGCAAGTCGGATGTGAAAGCTCCGGGCTTAACCCGGAAATGGCATTGGAAACTGCTTGGCTGGAGGGTTGGAGGGGGGACTGGAATTCTCGGTGTAGCAGTGAAATGCGTAGAGATCGAGAGGAACACCAGTGGCGAAGGCGAGTCCCTGGACAACACCTGACACTGAGGCACGAAAGCCGGGGGAGCAAACAGGATTAGATACCCTGGTAGTCCCGGCCCTAAACGGTGCATGTTTGCTGTAGGAGGAATCGACCCCTTCTGTGGCGAAGCTAACGCGATAAACATGCCGCCTGGGGAGTACGGTCGCAAGATTA
442	19	0	40	0	0	38	57	103	30	57	43	0	43	129	D_0__Bacteria; D_1__Planctomycetes; D_2__Phycisphaerae; D_3__Phycisphaerales; D_4__Phycisphaeraceae; D_5__SM1A02; D_6__uncultured bacterium	TACGAGTGGCCCGAGCGTTAATCGGAATCACTGGGCTTAAAGGGTGCGCAGGCGGATGTCCAAGTGTTTAGTGAAATCCCCCGGCTCAACCGGGGAATAGCTGGGCAAACTGGATGTCTTGAGGCAGGTAGAGGCAGACGGAACTGTCGGTGGAGCGGTGAAATGCATTGAGATCGACGGGAACGCCAAAGGTGAAGACAGTCTGCTGGGCCTGTTCTGACGCTCAGGCACGAAAGCGTGGGGAGCAAACAGGATTAGATACCCTGGTAGTCCACGCCGTAAACGATGCACACTAGGTCGCGGCAACTCTGACGTTGTCGCGGCCGTAGGAAAACTGATAAGTGTGCCGCCTGGGGAGTACGGTCGCAAGGCTA
443	102	120	35	26	0	23	8	17	29	0	23	42	86	46	D_0__Bacteria; D_1__Proteobacteria; D_2__Gammaproteobacteria; D_3__Betaproteobacteriales; D_4__Nitrosomonadaceae; D_5__DSSD61; D_6__uncultured bacterium	TACGTAGGGTGCGAGCGTTAATCGGAATTACTGGGCGTAAAGCGTGCGCAGGCGGTTTCGTAAGCTGGAGGTGAAATCCCCGGGCTTAACCTGGGAATGGCCTTCAGGACTGCGAGGCTAGAGTGCGGCAGAGGGAGGTGGAATTCCACGTGTAGCAGTGAAATGCGTAGATATGTGGAGGAACACCGATGGCGAAGGCAGCCTCCTGGGCCAGCACTGACGCTCATGCACGAAAGCGTGGGGAGCAAACAGGATTAGATACCCTGGTAGTCCACGCCCTAAACGATGTCAACTAGGTGTTGGGGAAGGTGACTTCCTTAGTACCGCAGCTAACGCGTGAAGTTGACCGCCTGGGGAGTACGGCCGCAAGGTTA
444	24	17	0	14	71	38	61	69	50	42	23	27	50	71	D_0__Bacteria; D_1__Proteobacteria; D_2__Alphaproteobacteria; D_3__Holosporales; D_4__Holosporaceae; D_5__uncultured	GACGGAGGGGGCTAGCGTTGTTCGGAATGACTGGGCGTAAAGGGCGCGTAGGCGGTGTCTTAAGTGAGGCGTGAAAGCCCCGGGCTTAACCCGGGAGGTGCGTTTCATACTGAGATGCTAGAGTGCGAGAGAGGAAAGTGGAATTCCTAGTGTAGAGGTGAAATTCGTAGATATTAGGAAGAACACCAGAGGCGAAGGCGGCTTTCTGGCTCGTAACTGACGCTGAGGCGCGAAAGCGTGGGGAGCAAACAGGATTAGATACCCTGGTAGTCCACGCTGTAAACGATGAGTGCTAGACGTTGGAGAATTCTTCAGTGTCGCAGCTAACGCAATAAGCACTCCGCCTGGGGAGTACGGTCGCAAGATTA
445	53	90	116	73	0	24	37	30	0	0	68	65	0	0	D_0__Bacteria; D_1__Proteobacteria; D_2__Alphaproteobacteria; D_3__Sphingomonadales; D_4__Sphingomonadaceae	TACGGAGGGAGCTAGCGTTGTTCGGAATTACTGGGCGTAAAGCGCACGTAGGCGGTTATTTAAGTCAGGGGTGAAATCCCGGGGCTCAACCCCGGAACTGCCCTTGAAACTGGATAACTAGAATCTTGGAGAGGTCAGTGGAATTCCGAGTGTAGAGGTGAAATTCGTAGATATTCGGAAGAACACCAGTGGCGAAGGCGACTGACTGGACAAGTATTGACGCTGAGGTGCGAAAGCGTGGGGAGCAAACAGGATTAGATACCCTGGTAGTCCACGCCGTAAACGATGATAACTAGCTGTCCGGGCTCATGGAGCTTGGGTGGCGCAGCTAACGCATTAAGTTATCCGCCTGGGGAGTACGGTCGCAAGATTA
446	225	0	84	0	0	0	0	0	38	0	127	0	81	0	D_0__Bacteria; D_1__Proteobacteria; D_2__Gammaproteobacteria; D_3__Betaproteobacteriales; D_4__Burkholderiaceae	TACGTAGGGTGCAAGCGTTAATCGGAATTACTGGGCGTAAAGCGTGCGCAGGCGGTTCTATAAGACAGGCGTGAAATCCCCGGGCTCAACCTGGGAATTGCGTTTGTGACTGTAGAGCTAGAGTACGGCAGAGGGGGATGGAATTCCGCGTGTAGCAGTGAAATGCGTAGATATGCGGAGGAACACCGATGGCGAAGGCAATCCCCTGGGCCTGTACTGACGCTCATGCACGAAAGCGTGGGGAGCAAACAGGATTAGATACCCTGGTAGTCCACGCCCTAAACGATGTCAACTGGTTGTTGGGTCTTCACTGACTCAGTAACGAAGCTAACGCGTGAAGTTGACCGCCTGGGGAGTACGGCCGCAAGGTTG
447	0	21	0	8	0	59	0	154	0	0	0	313	0	0	D_0__Bacteria; D_1__Bacteroidetes; D_2__Bacteroidia; D_3__Chitinophagales; D_4__Saprospiraceae; D_5__uncultured	TACGGAGGGTGCAAGCGTTATCCGGAATCACTGGGTTTAAAGGGTGCGTAGGCGGCCAGACAAGTCAGGGGTGAAATATCATCGCTTAACGATGAAATTGCCTTTGATACTGTTTGGCTTGAAACAGGTTGAGGTTGGCGGAATGTGGCATGTAGCGGTGAAATGCATAGATATGCCATAGAACACCGATTGCGAAGGCAGCTGGCTGGACCTGGATTGACGCTGAGGCACGAAAGCGTGGGGATCAAACAGGATTAGATACCCTGGTAGTCCACGCCCTAAACGATGCTCACTCGACGTGCGGCCTTCGGGTTGTGCGTCCAAGCGAAAGCGTTAAGTGAGCCACCTGGGGAGTACGTTCGCAAGAATG
448	0	68	4	32	0	51	10	83	5	13	17	269	0	0	D_0__Bacteria; D_1__Latescibacteria; D_2__uncultured bacterium; D_3__uncultured bacterium; D_4__uncultured bacterium; D_5__uncultured bacterium; D_6__uncultured bacterium	CACGGGGGGAGCAAGCGTTGTTCGGAATCACTGGGCGTAAAGGGCGTGTAGGCGGTCTGGTAAGTGGGATGTGAAATGCTCCGGCTCACCCGGAGAGGTGCATCCCATACTGCTGGACTTGAGTACGGGAGAGGATGGGGGAATTCCTGGTGTAGCGGTGAAATGCGTAGATATCAGGAGGAACACCGGTGGCGAAGGCGCCCATCTGGCCCGATACTGACGCTGAGGCGCGAAAGCTAGGGGAGCAAACGGGATTAGATACCCCGGTAGTCCTAGCCGTAAACGGTGAGCACTAGGTGTTGGAGGCATCGACCCCTCCAGTGCCGCAGCTAACGCATTAAGTGCTCCGCCTGGGGAGTACGGCCGCAAGGTTG
449	197	126	62	40	18	0	13	0	9	5	22	31	18	6	D_0__Bacteria; D_1__Actinobacteria; D_2__Acidimicrobiia; D_3__Microtrichales; D_4__uncultured; Ambiguous_taxa; Ambiguous_taxa	TACGTAGGGGGCGAGCGTTGTCCGGATTTATTGGGCGTAAAGAGCTCGTAGGCCGTTCGGTAAGTCAGATGTGAAAACTCCAGGCTCAACTTGGAGACGCCATCTGATACTGCCGTGACTAGAGTCCGGTAGGGGAGCACGGAATTCCTGGTGTAGCGGTGAAATGCGCAGATATCAGGAGGAACACCAGCGGCGAAGGCGGTGCTCTGGGCCGGAACTGACGCTGAGGAGCGAAAGCGTGGGTAGCGAACAGGATTAGATACCCTGGTAGTCCACGCCGTAAACGTTGGGCACTAGGTGTGGGGACTTATCAACGGTTTCCATGCCGTCGCTAACGCATTAAGTGCCCCGCCTGGGGAGTACGGCCGCAAGGCTA
450	0	8	62	68	57	42	42	35	12	60	12	15	75	59	D_0__Bacteria; D_1__Planctomycetes; D_2__OM190; D_3__uncultured bacterium; D_4__uncultured bacterium; D_5__uncultured bacterium; D_6__uncultured bacterium	GACAGAGGCCACGAACGTTGTTCGGAATCACTGGGCATAAAGCGCACGTAGGCGGCCAAGTCCGTCGGATGTGAAAGCCCCCGGCTCAACCGGGGAATTGCATCCGATACAGCTTGGCTCGAGGACGGTTGGGGTGAGTGGAACTCCTGGTGGAGCGGTGAAATGCGTAGATATCAGGAGGAACACCGGTGGCGAAAGCGGCTCACTGGACCGTATCTGACGCTGAGGTGCGAAAGCTAGGGGAGCAAACGGGATTAGATACCCCGGTAGTCCTAGCCGTAAACGATGGGCACTGGGTAGGGGGGAAGCCTATGCTCTTCCCTGCCGAAGCAAATGTATTAAGTGCCCCGCCTGGGGAGTACGCTCGCAAGGGTA
451	131	113	57	75	14	0	21	0	0	0	33	36	65	0	D_0__Bacteria; D_1__Proteobacteria; D_2__Gammaproteobacteria; D_3__Betaproteobacteriales; D_4__Nitrosomonadaceae; D_5__oc32; D_6__uncultured bacterium	TACGTAGGGTGCGAGCGTTAATCGGAATTACTGGGCGTAAAGCGTGCGCAGGCGGTTACCTAAGCCAGGCGTGAAATCCCCGGGCTTAACCTGGGAATTGCGTTTGGGACTGGGTAGCTAGAGTGTGGCAGAGGGAGGTGGAATTCCACGTGTAGCAGTGAAATGCGTAGATATGTGGAGGAACACCGATGGCGAAGGCAGCCTCCTGGGCCAGCACTGACGCTCATGCACGAAAGCGTGGGGAGCAAACAGGATTAGATACCCTGGTAGTCCACGCCCTAAACGATGTCGACTAGTTGTTGGGGAAGGTAACTTCCTTAGTAACGTAGCTAACGCGTGAAGTCGACCGCCTGGGGAGTACGGCCGCAAGGTTA
452	0	0	0	0	8	15	0	9	0	12	0	0	26	474	D_0__Bacteria; D_1__Proteobacteria; D_2__Alphaproteobacteria; D_3__Tistrellales; D_4__Geminicoccaceae; D_5__uncultured	GACGGAGGGTGCTAGCGTTGTTCGGAATCACTGGGCGTAAAGGGCGCGTAGGCGGTCTTGGCAGTCAGATGTGAAAGCCCGGGGCTCAACTCCGGAATTGCATTTGATACTCCAAGGCTGGAGGTCGGAAGAGGAGGGTGGAATACCCAGTGTAGAGGTGAAATTCGTAGATATTGGGTGGAACACCGGTGGCGAAAGCGGCTCTCTGGTCCGAACCTGACGCTGAGGCGCGAAAGCGTGGGGAGCAAACAGGATTAGATACCCTGGTAGTCCACGCCCTAAACGATGTGTGCTAGACGTCGGGGGGCTTGCCCTTCGGTGTCGGAGCTAACGTGTTAAGCACACCGCCTGGGGAGTACGGCCGCAAGGTTA
453	0	75	0	180	0	64	53	123	0	0	0	0	0	46	D_0__Bacteria; D_1__Chloroflexi; D_2__Anaerolineae; D_3__Caldilineales; D_4__Caldilineaceae; D_5__uncultured	TACGTAGGTGACAAGCGTTATCCGGAATTACTGGGCGTAAAGCGCACGCAGGCGGCTGAGTAAGTCTGACGTGAAATCTCCCGGCTTAACTGGGAGGGGTCGTTGGAAACTGCTTGGCTTGAGGCGATGAGAGGGGTGTGGAATTCCCGGTGTAGTGGTGGAATGCGTAGATATCGGGAGGAACATCAGTGGCGAAAGCGGCACCCTGGCATTAGCCTGACGCTCAGGTGCGAAAGCGTGGGGAGCGAACGGGATTAGATACCCCGGTAGTCCACGCCGTAAACGATGAACACTAGGTGTGGGTGGTCTCAAAATCATCTGTGCCGAAGTCAACGCGATAAGTGTTCCGCCTGGGGAGTACGGCCGCAAGGCTA
454	0	27	48	40	33	47	40	72	19	50	31	61	24	49	D_0__Bacteria; D_1__Planctomycetes; D_2__Planctomycetacia; D_3__Pirellulales; D_4__Pirellulaceae; D_5__uncultured; D_6__uncultured sludge bacterium A17	GACGAACCACACGAACGTTATTCGGAATTACTGGGCTTAAAGGGTGCGTAGGCGGCGCAGAAAGTTGGGTGTGAAATCCCTCGGCTCAACCGAGGAACTGCGCCCAAAACTACTGTGCTTGAGGAAGATAGAGGTAAGCGGAACTTACGGTGGAGCGGTGAAATGCGTTGATATCGTAAGGAACACCTGTGGCGAAAGCGGCTTACTGGGTCTTTTCTGACGCTGATGCACGAAAGCCAGGGGAGCAAACGGGATTAGATACCCCGGTAGTCCTGGCCGTAAACTCTGAGTACTGAATTGAAGGATCCTCCATAGTCCTTCAGTTGTAGCGAAAGTGTTAAGTACTCCGCCTGGGGAGTATGGTCGCAAGGCTG
455	54	20	95	54	38	12	20	34	34	41	14	19	49	56	D_0__Bacteria; D_1__Bacteroidetes; D_2__Bacteroidia; D_3__Chitinophagales; D_4__Saprospiraceae; D_5__uncultured; D_6__uncultured bacterium	TACAGAGGGTGCGAGCGTTATCCGGAATTACTGGGTTTAAAGGGTGCGTAGGCTGTGGGATAAGTCTGTCGTGAAATGCAGCGGCTCAACCGTATGAACTGCGATGGAAACTGTTTTACTTGAATTGTGGTGAGGCTGGCGGAATGTGGCATGTAGCGGTGAAATGCATAGATATGCCATAGAACACCGATTGCGAAGGCAGCTGGCCAACCATTGATTGACGCTGAGGCACGAAAGTGTGGGGAGCAAACAGGATTAGATACCCTGGTAGTCCACACCCTAAACGATGTTTACTCGTTGTTTGTTTTTCGGAATGAGCGACCAAGCGAAAGCGTTAAGTAAACCACCTGGGGAGTACGCCGGCAACGGTG
456	17	78	0	0	39	61	43	0	35	70	35	61	27	74	D_0__Bacteria; D_1__Armatimonadetes; D_2__Fimbriimonadia; D_3__Fimbriimonadales; D_4__Fimbriimonadaceae; D_5__uncultured bacterium; D_6__uncultured bacterium	GACGTAGGGTGCGAGCGTTGTCCGGATTTACTGGGCGTAAAGAGCGCGTAGGCGGCTCGTTAAGTGTGAAGTGAAATCTCCAGGGCTCAACCCGGAAACTGCTTCGCAGACTGGCGAGCTTGAGGAATGCAGAGGTAAGTAGAATTCCTGGTGTAGCGGTGAAATGCGTAGATATCAGGAGGAATACCGACGGCGAAGGCAGCTTACTGGGCATTATCTGACGCTGAGGCGCGAAAGCGTGGGTAGCAAACAGGATTAGATACCCTGGTAGTCCACGCCCTAAACGATGGATACTAGACGTAAGAGGTATCGACCCCTCTTGTGTCGCAGCTAACGCACTAAGTATCCCGCCTGGGGAGTACGGCCGCAAGGTTG
457	0	11	72	251	21	0	20	0	14	20	13	24	82	12	D_0__Bacteria; D_1__Bacteroidetes; D_2__Bacteroidia; D_3__Flavobacteriales; D_4__Crocinitomicaceae; D_5__Crocinitomix; D_6__uncultured bacterium	TACGGAGGGTCCAAGCGTTATCCGGAATCATTGGGTTTAAAGGGTTCGCAGGCGGTTTATTAAGTCAGTGGTGAAATCTCGAGGCTCAACCTCGAAACTGCCATTGATACTGATAGACTTGAATATAGTTGGAGTAGGCGGAATGTGTAGTGTAGCGGTGAAATGCTTAGATATTACACAGAACACCGATAGCGAAGGCAGCTTACTAAACTAAAATTGACGCTCATGAACGAAAGCGTGGGGAGCGAACAGGATTAGATACCCTGGTAGTCCACGCCGTAAACTATGATTACTCGTTATTGGCGATATACGGTCAGTGACTAAGCGAAAGTGATAAGTAATCCACCTGGGGAGTACGGTCGCAAGATTG
458	215	0	87	16	39	10	31	8	36	41	13	0	25	17	D_0__Bacteria; D_1__Proteobacteria; D_2__Deltaproteobacteria; D_3__Syntrophobacterales; D_4__Syntrophaceae; D_5__uncultured; D_6__uncultured Myxococcales bacterium	TACGGAGGGTGCAAGCGTTGTTCGGAATTACTGGGCGTAAAGCGCGTGTAGGTGGCTTATTACGTCAGGTGTGAAAGCCCTCGGCCTAACCGAGGAAGTGCGCCTGAAACCGATAAGCTTGAGTACGAGAGAGGAGGACGGAATTCCCAGTGTAGAGGTAAAATTCGTAGATATTGGGAGGAACACCGGTGGCGAAAGCGGTTCTCTGGATCGATACTGACACTAAGACGCGAAAGCGTGGGGATCAAACAGGATTAGATACCCTGGTAGTCCACGCCGTAAACGATGGATATTAGTTGTTGCGAGTTTAACCCTCGCAGTGACGAAGCTAACGCATTAAATATCCCGCCTGGGAAGTACGGCCGCAAGGTTA
459	0	81	0	25	44	74	54	91	29	36	43	61	0	0	D_0__Bacteria; D_1__Chloroflexi; D_2__JG30-KF-CM66; D_3__uncultured soil bacterium; D_4__uncultured soil bacterium; D_5__uncultured soil bacterium; D_6__uncultured soil bacterium	TACGTAGGTGGCAAGCGTTGTCCGGATTTACTGGGCGTAAAGCGCGCGCAGGCGGGTTGGTCAGTCCGGGGTGAAATCTCACGGCTCAACTGTGAGAGGTCCCTGGATACTGCCAGCCTTGAGGGGCTCAGAGGAGTGTGGAATTCCGGGTGTAGTGGTGGAATGCGTAGATATCCGGAGGAACACCAGTGGCGAAAGCGGCACTCTGGGGGCAACCTGACGCTGAGGCGCGAAAGCGTGGGGAGCGAACCGGATTAGATACCCGGGTAGTCCACGCCGTAAACGATGAGTACTAGTTGTCGGGGGTATCGACCCCCTCGGTAACGAAGCTAACGCGATAAGTACTCCGCCTGGGGACTACGACCGCAAGGTTA
460	34	65	53	57	35	44	37	37	42	32	0	0	30	66	D_0__Bacteria; D_1__Planctomycetes; D_2__Planctomycetacia; D_3__Pirellulales; D_4__Pirellulaceae; D_5__Pirellula	GACGAGCTCTCCAAACGTTATTCGGTATCACTGGGCTTAAAGAGTTCGTAGGCGGTCTGGTAGGTGAGGTGTGAAATCCCCCGGCTCAACCGGGGAACTGCGCTTCAAACCGCCGGACTTGAGGGAGACAGAGGTGGGCGGAACAGATGGTGGAGCGGTGAAATGCGTTGATATCATCTGGAACACCGGTGGCGAAAGCGGCCCACTGGGTCTTTTCTGACGCTGAGGAACGAAAGCTAGGGTAGCGAACGGGATTAGATACCCCGGTAGTCCTAGCCGTAAACGATGAGCACTAGTCCGTGGGGACTTTCACATCCTCTCGGACGTAGCGAAAGTGTTAAGTGCTCCGCCTGGGGAGTATGGTCGCAAGGCTG
461	68	81	185	75	0	0	0	0	0	0	63	57	0	0	D_0__Bacteria; D_1__Acidobacteria; D_2__Subgroup 17; D_3__metagenome; D_4__metagenome; D_5__metagenome; D_6__metagenome	TACAGAGGTGGCAAGCGTTGTTCGGAATTACTGGGCGTAAAGGGCGCGTAGGCGGCCCTATAAGTCTCGTGTGAAAGCCCTCGGCTTAACTGAGGATCTGCACGGGATACTGTAGGGCTTGAGTTCGGGAGAGGAAAGCGGAATTCCGGGTGTAGCGGTGAAATGCGTAGATATCCGGAGGAACACCAGTGGCGAAGGCGGCTTTCTGGACCGACACTGACGCTGAGGCGCGAAAGCTAGGGGAGCAAACGGGATTAGATACCCCGGTAGTCCTAGCTGTAAACGATGATCGCTGGGTGTGGGGGGTTTTTACTCCCTCCGTGCCGAAGCTAACGCATTAAGCGATCCGCCTGGGGAGTACGGTCGCAAGGCTG
462	47	41	29	53	23	39	19	48	35	37	54	22	30	52	D_0__Bacteria; D_1__Planctomycetes; D_2__OM190	TACGGAGGGCGCAAGCGTTGTTCGGAATCACTGGGCATAAAGAGCACGTAGGCGGTCCGCTAAGTCGGATGTGAAAGCCCTCGGCTCAACCGGGGAACAGCATCCGATACTGGCGGGCTAGAGGAAGGCAGGGGTGAGTGGAACTCCAGGTGGAACGGTGAAATGTGTAGATATCTGGAGGAACACCGGTGGCGAAAGCGGCTCACTGGGCCTTTCCTGACGCTGAGGTGCGAAAGCTAGGGTAGCAAACGGGATTAGATACCCCGGTAGTCCTAGCCGTAAACGATGGGCACTAGGCAATGGGTCTTCCTATGGGACTCATTGCCGTAGCAAATGTGTTAAGTGCCCCGCCTGGGGAGTACGCTCGCAAGAGTA
463	26	83	21	33	0	50	0	0	40	0	27	92	108	46	D_0__Bacteria; D_1__Chloroflexi; D_2__Anaerolineae; D_3__Anaerolineales; D_4__Anaerolineaceae; D_5__uncultured; D_6__uncultured sludge bacterium H39	AACGTAGGTACCGAGCGTTATCCGGATTTACTGGGCGTAAAGCGTGTTCAGGCGGTCTAGCAAGTCGGGCATGAAATCTCTGGGCTCAACCCGGAGGGGTTGTCCGAAACTGCTGGGCTTGAGGGCAGCAGAGGGTGGTGGAATTCCGGGTGTAGTGGTGAAATGCGTAGATATCCGGAGGAACACCAGTGGCGAAGGCGGCCACCTGGGCTGTACCTGACGCTCAAACACGAAAGCTAGGGGAGCGAACGGGATTAGAAACCCCGGTAGTCCTAGCCGTAAACGATGTTGACTAGGTGTCGACGGTCTAAACCCCGCCGGTGCCGGAGCTAACGCACGAAGTCAACCGCCTGGGGACTACGGCCGCAAGGTTA
464	0	0	0	0	53	84	62	122	22	61	0	13	26	81	D_0__Bacteria; D_1__Proteobacteria; D_2__Gammaproteobacteria; D_3__Betaproteobacteriales; D_4__Rhodocyclaceae	TACGTAGGGTGCGAGCGTTAATCGGAATTACTGGGCGTAAAGCGTGCGCAGGCGGTTTCGTAAGCTGGAGGTGAAATCCCCGGGCTCAACCTGGGAATGGCCTTCAGGACTGCGAGACTGGAGTGTGGCAGAGGGGGGTGGAATTCCACGTGTAGCAGTGAAATGCGTAGAGATGTGGAGGAACACCGATGGCGAAGGCAGCCCCCTGGGCCAACACTGACGCTCATGCACGAAAGCGTGGGGAGCAAACAGGATTAGATACCCTGGTAGTCCACGCCCTAAACGATGTCGACTAGGTGTTGGTGGGGTTAAACCCATTAGTACCGCAGCTAACGCGTGAAGTCGACCGCCTGGGGAGTACGGTCGCAAGATTA
465	112	86	85	95	20	16	0	7	23	24	23	31	0	0	D_0__Bacteria; D_1__Proteobacteria; D_2__Alphaproteobacteria; D_3__Reyranellales; D_4__Reyranellaceae; D_5__Reyranella	GACGAAGGGGGCTAGCGTTGTTCGGAATTACTGGGCGTAAAGCGAGTGTAGGTGGTTTGCCAAGTTGGGTGTGAAAGCCTTGAGCTCAACTCAAGAAATGCACTCAGTACTGGCAGACTAGAGGACCGGAGAGGATAGTGGAATTCCCAGTGTAGTGGTGAAATACGTAGAGATTGGGAAGAACACCAGTGGCGAAGGCGGCTATCTGGACGGTTTCTGACACTAAGACTCGAAAGCGTGGGGAGCAAACAGGATTAGATACCCTGGTAGTCCACGCCGTAAACGATGGGTGCTAGACGTTGGCGAGCTTGCTCGTCAGTGTCGCAGCTAACGCGTTAAGCACCCCGCCTGGGGAGTACGGCCGCAAGGTTG
466	0	71	0	27	23	16	21	28	34	43	40	107	47	64	D_0__Bacteria; D_1__Proteobacteria; D_2__Deltaproteobacteria; D_3__Myxococcales; D_4__Polyangiaceae	GACAGAGGGTGCAAACGTTGTTCGGAATTACTGGGCGTAAAGCGCGTGTAGGCTGCGCGGCAAGTCGGGTGTGAAAGCCCTGGGCTCAACCCAGGAAGTGCACTCGAAACTGCCGCGCTGGAGTCCTGGAGAGGAAGGCGGAATTCTCGGTGTAGAGGTGAAATTCGTAGATATCGAGAGGAACACCGGTGGCGAAGGCGGCCTTCTGGACAGGTACTGACGCTGAGACGCGAAAGCGTGGGGAGCAAACAGGATTAGATACCCTGGTAGTCCACGCCGTAAACGATGGGTGCTAGGTGTCGCAGGCTTTGACCCCTGCGGTGCCGCAGCTAACGCATTAAGCACCCCGCCTGGGGAGTACGGCCGCAAGGCTA
467	0	0	0	0	144	0	23	0	84	210	45	0	8	4	D_0__Bacteria; D_1__Proteobacteria; D_2__Gammaproteobacteria; D_3__Betaproteobacteriales; D_4__Chromobacteriaceae; D_5__Paludibacterium	TACGTAGGGTGCAAGCGTTAATCGGAATAACTGGGCGTAAAGGGTGCGTAGGCGGTTTGAAAAGTCTGATGTGAAATCCCCGGGCTCAACCTGGGAACGGCATTGGAAACTATCAAGCTAGAGTGCGTCAGAGGGGGGTAGAATTCCACGTGTAGCAGTGAAATGCGTAGAGATGTGGAGGAATACCGATGGCGAAGGCAGCCCCCTGGGATGACACTGACGCTGAAGCACGAAAGCGTGGGGAGCAAACAGGATTAGATACCCTGGTAGTCCACGCCCTAAACGATGTCAACTAGCTGTTGGGGGTTTGAATCCTTGGTAGCGAAGCAAACGCGAGAAGTTGACCGCCTGGGGAGTACGGCCGCAAGGTTA
468	0	15	0	8	27	193	31	137	14	52	0	32	0	7	D_0__Bacteria; D_1__Acidobacteria; D_2__Thermoanaerobaculia; D_3__Thermoanaerobaculales; D_4__Thermoanaerobaculaceae; D_5__Subgroup 10; D_6__uncultured bacterium	TACAGAGGGGGCAAGCGTTATTCGGAATTATTGGGCGTAAAGGGCGCGTAGGTGGCTTGGTAAGTCAAAGGTGAAATCCCTCGGCTCAACCGAGGAACTGCCTTTGATACTGCCAGGCTTGAGGCCGGGAGAGGGTAGCGGAATTCCCAGTGTAGCGGTGAAATGCGTAGATATTGGGAGGAACACCGGTGGCGAAGGCGGCTACCTGGACCGGTTCTGACACTGAGGCGCGAAAGCGTGGGGATCAAACAGGATTAGATACCCTGGTAGTCCACGCTGTAAACGATGGGTACTCGGTGCTGCGGGTATCGACCCCTGCGGTGCCTTAGCTAACGCGTTAAGTACCCCGCCTGGGGAGTACGGTCGCAAGGCTG
469	20	56	73	57	52	0	47	20	31	19	30	16	58	36	D_0__Bacteria; D_1__Planctomycetes; D_2__Planctomycetacia; D_3__Pirellulales; D_4__Pirellulaceae; D_5__uncultured	GACGAACCACCCAAACGTTATTCGGAATTACTGGGCTTAAAGGGTGCGTAGGCGGCGCGGAAAGTCAGATGTGAAATCCCTCGGCTCAACCGAGGAACTGCGTTTGAAACTACCGTGCTTGAGTAAGACAGAGGTAAGCGGAACTTCGGGTGGAGCGGTGAAATGCGTTGATATCCGAAGGAACACCGGTGGCGAAAGCGGCTTACTGGGTCTTTACTGACGCTGATGCACGAAAGCTAGGGGAGCAAACGGGATTAGATACCCCGGTAGTCCTAGCCGTAAACGATGAGCACTTGGTTGGAGGCTCCCTCATAGGCTTCCGGCCGTAGCGAAAGTGTTAAGTGCTCCGCCTGGGGAGTATGGCCGCAAGGCTG
470	17	32	19	42	34	48	39	43	32	49	30	37	32	61	D_0__Bacteria; D_1__Planctomycetes; D_2__Planctomycetacia; D_3__Planctomycetales; D_4__Schlesneriaceae; D_5__Planctopirus; D_6__uncultured bacterium	TACGAACTGTGCGAACGTTATTCGGAATCACTGGGCTTAAAGGGTGCGTAGGCGGCGGCTCAAGTCAGGTGTGAAATCCCCCGGCTCAACCGGGGAACTGCGCTTGATACTAGGTCGCTCGAGTGAGGCAGGGGTGTATGGAACTTCCGGTGGAGCGGTGAAATGTGTAGAGATCGGAAGGAACGCCGGCGGCGAAAGCGGTACACTGGGCCTTGTCTGACGCTGAGGCACGAAAGCTAGGGAAGTGAACGGGATTAGATACCCCGGTAATCCTAGCCGTAAACACTGAGCACTGGAGGAGAGGGGCTTCGGCCTTTCTCCTCGCAGCGAAAGCGTTAAGTGCTCCGCCTGGGGAGTATGGTCGCAAGGCTG
471	0	81	5	65	20	76	12	75	9	26	3	122	0	20	D_0__Bacteria; D_1__Chloroflexi; D_2__Anaerolineae; D_3__SBR1031; D_4__uncultured compost bacterium; D_5__uncultured compost bacterium; D_6__uncultured compost bacterium	CACGTAGGTGGCGAGCGTTATCCGGATTTACTGGGCGTAAAGCGTGTGCAGACTGACTAGCAAGTGGTGTATGAAATCGCGGTGCTTAACACAGCGAGGTTATGCCAGACTGCTGGACTAGAGTGCGAGAGAGGGATGTGGAATTCCGGGTGTAGTGGTGAAATGCGTAGAGATCCGGAGGAACCCCAGAGGCGAAAGCGGCGTCCTGGCTCGCAACTGACGTTCAGACACGACAGCATGGGGAGCGAACGGGATTAGAAACCCCGGTAGTCCATGCCGTAAACGATGCCGACTAGGCGCTGGTGGTGATAAACCGTCGGTGCCGCAGCTAACGCGATAAGTCGGCCGCCTGGGGACTACGGCCGCAAGGCTA
472	14	42	0	0	44	100	55	61	6	56	6	45	32	51	D_0__Bacteria; D_1__Proteobacteria; D_2__Alphaproteobacteria; D_3__uncultured; D_4__uncultured bacterium; D_5__uncultured bacterium; D_6__uncultured bacterium	TACGAAGGGGGCTAGCGTTGTTCGGAATTACTGGGCGTAAAGGGCGTGTAGGCGGCCCGCTAAGTCAGGTGTGAAAGGCCTGGGCTCAACCCAGGAAATGCGCCTGAGACTGACGGGCTTGAATCCGGGAGAGGATGGTGGAACTCCCAGTGTAGAGGTGAAATTCGTAGATATTGGGAAGAACACCCGTGGCGAAGGCGGCCATCTGGACCGGTATTGACGCTAAGGCGCGACAGCGTGGGGAGCAAACAGGATTAGATACCCTGGTAGTCCACGCCGTAAACGATGAGTGCTAGACGTTGGGAAGCCTAGCTTTTCAGTGTCGCAGCTAACGCATTAAGCACTCCGCCTGGGGAGTACGGCCGCAAGGTTG
473	42	38	93	34	0	108	0	108	0	0	32	56	0	0	D_0__Bacteria; D_1__Acidobacteria; D_2__Thermoanaerobaculia; D_3__Thermoanaerobaculales; D_4__Thermoanaerobaculaceae; D_5__Subgroup 10	TACAGAGGTGGCGAGCGTTATTCGGAATTATTGGGCGTAAAGGGCGCGTAGGCGGCCAGATAAGTCCCGGGTGAAATCCCTCGGCTCAACCGAGGAACTGCCTTGGAAACTGTCTGGCTCGAGGCCGGGAGAGGGTAGTGGAATTCCCAGTGTAGCGGTGAAATGCGTAGATACTGGGAGGAACACCGGTGGCGAAGGCGGCTACCTGGACCGGTTCTGACGCTGATGCGCGAAAGCGTGGGGAGCAAACAGGATTAGATACCCTGGTAGTCCACGCTGTAAACGATGGATGCTCGGTGTCGCGGGTATCGACCCCTGCGGTGCCTTAGCTAACGCGTTAAGCATCCCGCCTGGGGAGTACGGTCGCAAGGCTG
474	11	22	0	0	64	20	58	0	33	48	55	53	71	76	D_0__Bacteria; D_1__Proteobacteria; D_2__Deltaproteobacteria; D_3__Myxococcales; D_4__Polyangiaceae; D_5__Pajaroellobacter; D_6__metagenome	GACAGAGGGTGCAAACGTTGTTCGGAATTACTGGGCGTAAAGCGAGTGTAGGCGGTCTGAAAAGTCAGGTGTGAAAGCCCTGGGCTCAACCCAGGAAGTGCACTTGAAACTGCCAGGCTAGAGTATCGGAGAGGTTGGTGGAATTCTCGGTGTAGAGGTGAAATTCGTAGATATCGAGAGGAACACCGGTGGCGAAGGCGGCCAACTGGACGAATACTGACGCTGAGACTCGAAAGCGTGGGGAGCAAACAGGATTAGATACCCTGGTAGTCCACGCCGTAAACGATGGGTGCTAGGTGTCGCGGGCTTTGACTCCCGCGGTGCCGTAGCTAACGCATTAAGCACCCCGCCTGGGAAGTACGGCCGCAAGGCTA
475	8	17	7	24	31	38	25	14	74	49	30	49	40	105	D_0__Bacteria; D_1__Proteobacteria; D_2__Alphaproteobacteria; D_3__Rickettsiales; D_4__SM2D12; D_5__uncultured bacterium; D_6__uncultured bacterium	TACGAAGGGGGCAAGCGTTGTTCGGAATCACTGGGCGTAAAGCGCACGTAGGCGGTCATGCAAGTCAGGGGTGAAAGCCCAGAGCTTAACTCTGGAACTGCCTTTGAAACTGCATGGCTTGAATCTCGGAGGGGATGGCGGAATTCCTAGTGTAGGGGTGAAATCCGTAGAGACTAGGAGGAACACCGGTGGCGAAGGCGGCCATCTGGACGAGTATTGACGCTGAGGTGCGAAAGCGTGGGGAGCAAACAGGATTAGATACCCTGGTAGTCCACGCCGTAAACGATGAGTGCTAGCTGTTGGGTCTTTAAGGCTCAGTGGCGTCGCTAACGCATTAAGCACTCCGCCTGGGGAGTACGGTCGCAAGATTA
476	0	56	0	43	26	93	11	85	18	72	10	97	0	0	D_0__Bacteria; D_1__Proteobacteria; D_2__Alphaproteobacteria; D_3__uncultured; D_4__uncultured bacterium; D_5__uncultured bacterium; D_6__uncultured bacterium	TACGGAGGGGGCTAGCGTTGTTCGGAGTTACTGGGCGTAAAGGGCGCGTAGGCGGCTGTGCAAGTCAGGTGTGAAAGGCCCGGGCTCAACCCGGGGACGGCGCTTGAGACTGCACGGCTTGGAGTCCGGGAGAGGATGGTGGAATTCCCAGTGTAGAGGTGAAATTCGTAGATATTGGGAAGAACACCGGTGGCGAAGGCGGCCATCTGGACCGGTACTGACGCTGAGGCGCGAAAGCGTGGGGAGCAAACAGGATTAGATACCCTGGTAGTCCACGCCGTAAACGATGCGTGCTAGACGTTGGGGGGCTTGCCCTTCGGTGTCGCAGCTAACGCGCGAAGCACGCCGCCTGGGGAGTACGGTCGCAAGATTA
477	16	27	22	0	15	45	19	26	54	47	34	11	79	112	D_0__Bacteria; D_1__Acidobacteria; D_2__Acidobacteriia; D_3__Solibacterales; D_4__Solibacteraceae (Subgroup 3); D_5__Bryobacter	TACGTAGGCAGCAAGCGTTGTTCGGAGTTACTGGGCGTAAAGAGTACGTAGGCGGTTTGCTAAGTCTGGTGTGAAATCTCCTGGCTTAACTGGGAGGGTGCGCTAGATACTGGCAGGCTTGAGTATGGGAGAGGAGAGTGGAATTCCTGGTGTAGCGGTGAAATGCGTAGATATCAGGAGGAACGCCGGTGGTGTAGACGGCTCTCTGGACCATTACTGACGCTGAGGTACGAAAGCGTGGGTAGCAAACAGGATTAGATACCCTGGTAGTCCACGCCCTAAACGATGCGGACTTGGTGTAGGCAGTTCAGTCTGTCTGTGCCGGAGCTAACGCGTTAAGTCCGCCGCCTGGGGAGTACGGTCGCAAGGCTG
478	0	10	75	0	67	66	12	9	22	24	25	33	89	72	D_0__Bacteria; D_1__Planctomycetes; D_2__OM190; D_3__uncultured bacterium; D_4__uncultured bacterium; D_5__uncultured bacterium; D_6__uncultured bacterium	TACAGAGAGTGCAAACGTTGTTCGGAATTACTGGGCTTAAAGCGCACGTAGGCGGCGCCGCAAGTGTGGGGTGAAAGCCCACGGCTTACCCGTGGAATTGCCTGGCAGACTGCGGTGCTAGAGTGTGGTAGGGGAGAGCGGAACTCCTGGTGGAGCGGTGAAATGCGTAGATATCAGGAGGAACACCGGTGGCGAAGGCGGCTCTCTGGTCCACAACTGACGCTGAGGTGCGAAAGCTAGGGGAGCAAACGGGATTAGATACCCCGGTAGTCCTAGCTGTAAACGATGGGCACTAGCTTGGGGTCTCCCTGTGTGATCCCAGGTGAAGCAAAAGTGATAAGTGCCCCGCCTGGGGAGTATGGTCGCAAGGCTG
479	20	0	0	0	62	83	0	0	37	76	0	46	75	102	D_0__Bacteria; D_1__Chloroflexi; D_2__JG30-KF-CM66; D_3__uncultured soil bacterium; D_4__uncultured soil bacterium; D_5__uncultured soil bacterium; D_6__uncultured soil bacterium	TACGTAGGTGGCAAGCGTTGTCCGGATTTACTGGGCGTAAAGCGCGCGCAGGCGGGTTGGTCAGTCCGGGGTGAAATCTCACGGCTCAACTGTGAGAGGTCCCTGGATACTGCCAGTCTTGAGGGGCTCAGAGGAGTGTGGAATTCCGGGTGTAGTGGTGGAATGCGTAGATATCCGGAGGAACACCAGTGGCGAAAGCGGCACTCTGGGGGCAACCTGACGCTGAGGCGCGAAAGCGTGGGGAGCGAACCGGATTAGATACCCGGGTAGTCCACGCCGTAAACGATGAGTACTAGTTGTCGGGGGTATCGACCCCCTCGGTAACGAAGCTAACGCGATAAGTACTCCGCCTGGGGACTACGACCGCAAGGTTA
480	0	0	40	15	0	0	0	0	41	47	36	17	263	42	D_0__Bacteria; D_1__Acidobacteria; D_2__Blastocatellia (Subgroup 4); D_3__11-24	TACGGGGGGGGCAAGCGTTGTTCGGAATTACTGGGCGTAAAGCGCGTGTAGGCGGCTCTTTAAGTCAGACGTGAAAGCCCTAGGCTTAACCTAGGAATTGCGTTTGATACTGTAGGGCTAGAGTGTGGAAGGGGCTACTGGAATTCCGTGTGTAGCGGTGAAATGCGTAGATATACGGAGGAACACCTGCGGCGAAGGCGGGTAGCTGGGCCAACACTGACGCTGAGACGCGAAAGCTAGGGGAGCAAACGGGATTAGATACCCCGGTAGTCCTAGCCTTAAACGATGCCGACTTGGTGTCCCCGGTTTTAAGTCCGGGGGTGCCGGAGCTAACGCGTTAAGTCGGCCGCCTGGGGAGTACGGTCGCAAGGCTG
481	13	280	16	77	0	13	0	0	0	0	27	73	0	0	D_0__Bacteria; D_1__Proteobacteria; D_2__Alphaproteobacteria; D_3__Rhodobacterales; D_4__Rhodobacteraceae; D_5__Falsirhodobacter; D_6__uncultured alpha proteobacterium	TACGGAGGGGGCTAGCGTTGTTCGGAATTACTGGGCGTAAAGCGCACGTAGGCGGATTGGTAAGTTAGAGGTGAAATCCCAGGGCTCAACCCTGGAACTGCCTTTAATACTGCTAGTCTTGAGTTCGAGAGAGGTGAGTGGAATTCCGAGTGTAGAGGTGAAATTCGTAGATATTCGGAGGAACACCAGTGGCGAAGGCGGCTCACTGGCTCGATACTGACGCTGAGGTGCGAAAGCATGGGGAGCAAACAGGATTAGATACCCTGGTAGTCCATGCCGTAAACGATGAATGCCAGACGTCAGCAAGCATGCTTGTTGGTGTCACACCTAACGGATTAAGCATTCCGCCTGGGGAGTACGGTCGCAAGATTA
482	35	13	44	18	50	29	38	30	28	46	60	28	35	44	D_0__Bacteria; D_1__Planctomycetes; D_2__Planctomycetacia; D_3__Pirellulales; D_4__Pirellulaceae; D_5__uncultured	GACGAACCGTACGAACGTTATTCGGAATCACTGGGCTTAAAGGGTGCGTAGGCGGCGGTGCAAGTTGGGTGTGAAATCCCTCGGCTCAACCGAGGAACTGCGCCCAAAACTGCATTGCTTGAGGAAGATAGAGGTGAGTGGAACTTAGGGTGGAGCGGTGAAATGCGTTGATATCCTAAGGAACACCAGTGGCGAAAGCGACTCACTGGGTCTTTTCTGACGCTGAGGCACGAAAGCTAGGGTAGCGAACGGGATTAGATACCCCGGTAGTCCTAGCTGTAAACGATGAGCACTGGATTGAAGGGTCCTCCATAGCCCTTCAGTCGTAGCGAAAGTGTTAAGTGCTCCGCCTGGGGAGTATGGTCGCAAGGCTG
483	16	70	8	38	47	32	34	24	66	26	17	73	13	33	D_0__Bacteria; D_1__Proteobacteria; D_2__Deltaproteobacteria; D_3__Myxococcales; D_4__Haliangiaceae; D_5__Haliangium	TACGGAGGGTGCAAACGTTGCTCGGAATTATTGGGCGTAAAGCGCACGTAGGCGGTCTGATAAGTCGGATGTGAAAGCCCTCGGCTTAACCGGGGAAGTGCATTCGAAACTGCCAGACTTGAGTATGGGAGAGGGTCGCGGAATTCCCGGTGTAGAGGTGAAATTCGTAGATATCGGGAGGAACACCAGTGGCGAAGGCGGCGACCTGGACCAATACTGACGCTGAGGTGCGAAAGCGTGGGGAGCAAACAGGATTAGATACCCTGGTAGTCCACGCCGTAAACGATGAGTGCTAGGTGTCGCGGGTATTGACCCCTGCGGCGCCGCAGCTAACGCGTTAAGCACTCCGCCTGGGGAGTACGGCCGCAAGGCTA
484	3	0	126	118	0	0	21	0	17	29	45	120	7	11	D_0__Bacteria; D_1__Acidobacteria; D_2__Thermoanaerobaculia; D_3__Thermoanaerobaculales; D_4__Thermoanaerobaculaceae; D_5__Subgroup 10	TACGGAGGGGGCAAGCGTTATTCGGAATCATTGGGCGTAAAGGGCGCGTAGGCGGCTAGGCAAGTCAGGGGTGAAATCCCTCGGCTCAACCGAGGAATTGCCTCTGAAACTGCCTAGCTCGAGGCCGGGAGAGGGTAGTGGAATTCCCAGTGTAGCGGTGAAATGCGTAGATATTGGGAGGAACACCAGTGGCGAAGGCGGCTACCTGGACCGGTTCTGACGCTGAGGCGCGAAAGCGTGGGGAGCAAACAGGATTAGATACCCTGGTAGTCCACGCTGTAAACGATGGGCACTCGGTGCCGCGGGTGTCGACTCCTGCGGCGCCTTAGGTAACCCGTTAAGTGCCCCGCCTGGGGAGTACGGTCGCAAGGCTG
485	35	35	0	14	52	42	29	27	39	48	29	23	51	72	D_0__Bacteria; D_1__Proteobacteria; D_2__Alphaproteobacteria; D_3__Rhizobiales; D_4__Rhizobiales Incertae Sedis; D_5__Nordella; D_6__uncultured bacterium	TACGAAGGGGGCTAGCGTTGTTCGGAATTACTGGGCGTAAAGCGCACGTAGGCGGGTTGTTAAGTCAGGGGTGAAATCCCGGAGCTCAACTCCGGAACTGCCTTTGATACTGGCAATCTAGAGACTGGAAGAGGTTAGTGGAATTCCCAGTGTAGAGGTGAAATTCGTAGATATTGGGAAGAACACCAGTGGCGAAGGCGGCTAACTGGTCCAGTACTGACGCTGAGGTGCGAAAGCGTGGGGAGCAAACAGGATTAGATACCCTGGTAGTCCACGCCGTAAACTATGGATGCTAGCCGTCAGCGAGCTTGCTCGTTGGTGGCGCAGCTAACGCATTAAGCATCCCGCCTGGGGAGTACGGTCGCAAGATTA
486	0	28	0	24	56	44	68	57	11	11	0	195	0	0	D_0__Bacteria; D_1__Bacteroidetes; D_2__Bacteroidia; D_3__Chitinophagales; D_4__Chitinophagaceae; D_5__Ferruginibacter	TACGGAGGGTGCAAGCGTTATCCGGATTTACTGGGTTTAAAGGGTGCGTAGGTGGGCAGTTAAGTCAGTGGTGAAATCTCCGGGCTTAACCCGGAAACTGCCGTTGATACTATCTGTCTTGAATATTCTGGAGGTAAGCGGAATATGTCATGTAGCGGTGAAATGCTTAGATATGACATAGAACACCAATTGCGAAGGCAGCTTGCTACGGAATTATTGACACTGAGGCACGAAAGCGTGGGGATCAAACAGGATTAGATACCCTGGTAGTCCACGCCCTAAACGATGGATACTCGACATCAGCGATACACTGTTGGTGTCTGAGCGAAAGCATTAAGTATCCCACCTGGGAAGTACGACCGCAAGGTTG
487	0	42	17	28	23	54	18	10	36	80	42	106	27	10	D_0__Bacteria; D_1__Proteobacteria; D_2__Gammaproteobacteria; D_3__Steroidobacterales; D_4__Woeseiaceae; D_5__Woeseia	TACGGAGGGTGCAAGCGTTAATCGGAATTACTGGGCGTAAAGCGCGCGTAGGTGGTTTTGTAAGTCGGATGTGAAAGCCCTGGGCTCAACCTGGGAATTGCACTCGATACTGCTTAACTAGAGTATGGTAGAGGGAAGTGGAATTTCCGGTGTAGCGGTGAAATGCGTAGATATCGGAAGGAACACCAGTGGCGAAGGCGACTTCCTGGGCCAATACTGACACTGAGGTGCGAAAGCGTGGGTAGCAAACAGGATTAGATACCCTGGTAGTCCACGCCGTAAACGATGAGAACTAGATGTTGGGAGGGTTGCCTCTCGGTGTCGCAGCTAACGCGTTAAGTTCTCCGCCTGGGGAGTACGCCGGCAACGGTA
488	0	0	199	294	0	0	0	0	0	0	0	0	0	0	D_0__Bacteria; D_1__Bacteroidetes; D_2__Bacteroidia; D_3__Flavobacteriales; D_4__Weeksellaceae; D_5__Chryseobacterium	TACGGAGGGTGCAAGCGTTATCCGGATTTATTGGGTTTAAAGGGTCCGTAGGCGGATCTGTAAGTCAGTGGTGAAATCTCACAGCTTAACTGTGAAACTGCCATTGATACTGCAGGTCTTGAGTGTTATTGAAGTAGCTGGAATAAGTAGTGTAGCGGTGAAATGCATAGATATTACTTAGAACACCAATTGCGAAGGCAGGTTACTAAGCAACAACTGACGCTGATGGACGAAAGCGTGGGGAGCGAACAGGATTAGATACCCTGGTAGTCCACGCCGTAAACGATGCTAACTCGTTTTTGGGCTTTCGGGCTCAGAGACTAAGCGAAAGTGATAAGTTAGCCACCTGGGGAGTACGAACGCAAGTTTG
489	0	0	0	0	54	0	77	0	86	97	0	0	96	80	D_0__Bacteria; D_1__Proteobacteria; D_2__Gammaproteobacteria; D_3__KI89A clade; D_4__uncultured bacterium; D_5__uncultured bacterium; D_6__uncultured bacterium	TACGGAGGGTGCGAACGTTAATCGGAATTACTGGGCGTAAAGCGCACGTAGGCGGTTCGTTAAGTGGGATGTGAAATCCCCGGGCTCAACCTGGGAACTGCATTTCAGACTGGCGAACTCGAGTCTGGTAGAGGGGGGTGGAATTTCCTGTGTAGCGGTGAAATGCGTAGATATAGGAAGGAACATCAGTGGCGAAGGCGGCCCCCTGGACTAAGACTGACGCTGAGGTGCGAAAGCGTGGGGAGCAAACAGGATTAGATACCCTGGTAGTCCACGCTGTAAACGATGAGAACTAGCCGTTGGGGCTCTTAGTGGCCTTGGTGGCGCAGCTAACGCGATAAGTTCTCCGCCTGGGGAGTACGGCCGCAAGGTTA
490	0	0	0	0	27	0	47	0	19	0	0	0	297	98	D_0__Bacteria; D_1__Proteobacteria; D_2__Gammaproteobacteria; D_3__Betaproteobacteriales; D_4__Nitrosomonadaceae; D_5__Ellin6067	TACGTAGGGTGCGAGCGTTAATCGGAATTACTGGGCGTAAAGCGTGCGCAGGCGGTTTTGTAAGCCAGATGTGAAATCCCCGGGCTTAACCTGGGAATGGCATTTGGGACTGCAAGGCTGGAGTTTGGCAGAGGAGACTGGAATTCCTGGTGTAGCAGTGAAATGCGTAGATATCAGGAGGAATACCGATGGCGAAGGCAGGTCTCTGGGCTATAACTGACGCTCATGCACGAAAGCGTGGGGAGCAAACAGGATTAGATACCCTGGTAGTCCACGCCCTAAACGATGTCGACTGGTTGTTGGGGGTTTGACACTCTCAGTAACGAAGCTAACGCGTGAAGTCGACCGCCTGGGGAGTACGGCCGCAAGGTTA
491	0	56	50	0	43	42	0	58	52	42	77	64	0	0	D_0__Bacteria; D_1__Acidobacteria; D_2__Subgroup 17; D_3__metagenome; D_4__metagenome; D_5__metagenome; D_6__metagenome	TACAGAGGTGGCAAGCGTTGTTCGGAATTACTGGGCGTAAAGGGCGCGTAGGCGGCTTCGTAAGTCTCGTGTGAAAGCCCTCGGCTTAACTGAGGATCTGCACGGGATACTGTGAGGCTTGAGTTCGGGAGAGGAAAGCGGAATTCCGGGTGTAGCGGTGAAATGCGTAGATATCCGGAGGAACACCAGAGGCGAAGGCGGCTTTCTGGACCGACACTGACGCTGAGGCGCGAAAGCTAGGGGAGCAAACGGGATTAGATACCCCGGTAGTCCTAGCTGTAAACGATGATCGCTGGGTGTGGGGGGTTTTTACTCCCTCCGTGCCGAAGCTAACGCATTAAGCGATCCGCCTGGGGAGTACGGTCGCAAGGCTG
492	0	47	6	72	34	35	19	20	15	39	16	151	7	23	D_0__Bacteria; D_1__Proteobacteria; D_2__Deltaproteobacteria; D_3__Myxococcales; D_4__Haliangiaceae; D_5__Haliangium	TACGAAGGGTGCAAACGTTGCTCGGAATCATTGGGCGTAAAGCGCACGTAGGCGGCATTCTAAGTCGGATGTGAAATCCCTCGGCTCAACCGAGGACGTGCACCCGAAACTGGAACGCTCGAGTATGGAAGAGGGTCGCGGAATTCTCGGTGTAGAGGTGAAATTCGTAGATATCGGGAGGAACACCAGTGGCGAAGGCGGCGACCTGGGCCAATACTGACGCTGAGGTGCGAAAGCGTGGGGAGCAAACAGGATTAGATACCCTGGTAGTCCACGCCGTAAACGATGAGTGCTAGGTGCTATGGGTATTGACCCCCGTGGTGCCGTAGCTAACGCGTTAAGCACTCCGCCTGGGGAGTACGGCCGCAAGGCTA
493	0	0	0	0	43	70	60	47	39	43	0	44	66	71	D_0__Bacteria; D_1__Proteobacteria; D_2__Gammaproteobacteria; D_3__Betaproteobacteriales; D_4__Rhodocyclaceae	TACGTAGGGTGCGAGCGTTAATCGGAATTACTGGGCGTAAAGCGTGCGCAGGCGGTTTTGTAAGACAGCTGTGAAATCCCCGGGCTTAACCTGGGAACTGCGGTTGTGACTGCAAGACTGGAGTGCGGCAGAGGGGGGTGGAATTCCACGTGTAGCAGTGAAATGCGTAGAGATGTGGAGGAACACCGATGGCGAAGGCAGCCCCCTGGGTCGACACTGACGCTCATGCACGAAAGCGTGGGGAGCAAACAGGATTAGATACCCTGGTAGTCCACGCCCTAAACGATGCCAACTAGGTGTTGGGGAAGGAGACTTCCTTAGTGCCGTAGCTAACGCGTGAAGTTGGCCGCCTGGGGAGTACGGTCGCAAGATTA
494	58	33	73	59	11	21	13	32	23	48	43	67	0	0	D_0__Bacteria; D_1__Planctomycetes; D_2__Planctomycetacia; D_3__Planctomycetales; D_4__Gimesiaceae; D_5__uncultured; D_6__uncultured Planctomyces sp.	TACGAACTGTGCGAACGTTATTCGGAATCACTGGGCTTAAAGGGTGCGTAGGCGGCTTCTTAAGTAGGGTGTGAAATGTCCCGGCTCAACCGGGGAATGGCGCTCTAAACTGGGTGGCTTGAGTGAGATAGAGGTGTGCGGAACTTCCGGTGGAGCGGTGAAATGTGTTGATATCGGAGGGAACACCATTGGCGAAAGCGGCACACTGGGTCTCAACTGACGCTGAGGCACGAAAGCCAGGGGAGCAAACGGGATTAGATACCCCGGTAGTCCTGGCCGTAAACGATGAGTACTGGTTGGGAGGGGGTTCGCCCCATCCCGACGTAGCGAAAGCGTTAAGTACTCCGCCTGGGGAGTATGGTCGCAAGACTG
495	20	70	9	11	28	35	22	51	20	39	0	27	66	82	D_0__Bacteria; D_1__Gemmatimonadetes; D_2__Gemmatimonadetes; D_3__Gemmatimonadales; D_4__Gemmatimonadaceae; D_5__uncultured; D_6__uncultured soil bacterium	TACAGAGGGTGCGAGCGTTGTCCGGAATCACTGGGCGTAAAGGGCGCGTAGGTGGCTTGGTAAGCGTGCGGTGAAAGCTCGAGGCTCAACCTCGAGTCTGCCGTGCGAACTGCCGAGCTGGAGCACGGTAGAGGCACATGGAATTCCGGGTGTAGCGGTGGAATGCGTAGAGATCCGGAAGAACACCGGTGGCGAAGGCGGTGTGCTGGGCCGTAGCTGACACTGAGGCGCGACAGCGTGGGGAGCAAACAGGATTAGATACCCTGGTAGTCCACGCCGTAAACGATGGGCACTAGGTCCTTGGGGGAGCGACCCCTTGAGGGCCGTCGCAAACGCATTAAGTGCCCCGCCTGGGGAGTACGACCGCAAGGTTG
496	0	0	117	217	43	10	38	24	11	20	0	0	0	0	D_0__Bacteria; D_1__Proteobacteria; D_2__Gammaproteobacteria; D_3__Piscirickettsiales; D_4__Piscirickettsiaceae; D_5__Candidatus Endoecteinascidia; D_6__uncultured bacterium	TACAGAGGGTGCAAGCGTTAATCGGAATTATTGGGCGTAAAGGGCTTGTAGGTGGTTCTATAAGTTAGATGTGAAAACCCTGGGCTTAACCTGGGACGTGCATTTAATACTGTAGAGCTAGAGTATAGTAGAGGAGTGGGGAATTCCTGGTGTAGCAGTGAAATGCGTAGAGATCAGGAGGAACATCTGTGGCGAAGGCGCCACTCTGGACTAATACTGACACTGAGGAGCGAAGGCGTGGGGATCAAACAGGATTAGATACCCTGGTAGTCCACGCGGTAAACGATGAATACTAGCCGATGGGGGGTTATACCCTTAGTGGCGCAGCAAACGCGATAAGTATTCCGCCTGGGAAGTACGGCCGCAAGGTTA
497	0	48	0	73	38	113	0	29	0	73	0	104	0	0	D_0__Bacteria; D_1__Bacteroidetes; D_2__Bacteroidia; D_3__Flavobacteriales; D_4__NS9 marine group; D_5__uncultured soil bacterium; D_6__uncultured soil bacterium	TACGAAGGGTGCAAGCGTTATCCGGATTCATTGGGTTTAAAGGGTGCGTAGGCGGGGCGTTAAGTCAGTGGTGAAATCCTGCAGCTTAACTGTAGACTTGCCATTGATACTGGCGCTCTTGAGTGCGCTTGAAGTAGGCGGAATGTGCCGTGTAGCGGTGAAATGCTTAGATATGGCACAGAACACCAATTGCGAAGGCAGCTTACTAAGGCGATACTGACGCTGAGGCACGAAAGCGTGGGGATCGAACAGGATTAGATACCCTGGTAGTCCACGCCGTAAACGATGATCACTCGTCATTGGCGATACACTGTCAGTGACCTAGCGAAAGCGTTAAGTGATCCACCTGGGGAGTACGATCGCAAGATTG
498	0	0	0	0	44	26	46	44	63	65	10	13	89	78	D_0__Bacteria; D_1__Bacteroidetes; D_2__Bacteroidia; D_3__Flavobacteriales; D_4__Weeksellaceae; D_5__Chryseobacterium	TACGGAGGGTGCAAGCGTTATCCGGATTTATTGGGTTTAAAGGGTCCGTAGGCGGATGTGTAAGTCAGTGGTGAAATCTCACAGCTTAACTGTGAAACTGCCATTGATACTGCATGTCTTGAGTGTTGTTGAAGTAGCTGGAATAAGTAGTGTAGCGGTGAAATGCATAGATATTACTTAGAACACCAATTGCGAAGGCAGGTTACTAAGCAACAACTGACGCTGATGGACGAAAGCGTGGGGAGCGAACAGGATTAGATACCCTGGTAGTCCACGCCGTAAACGATGCTAACTCGTTTTTGGGTTTTCGGATTCAGAGACTAAGCGAAAGTGATAAGTTAGCCACCTGGGGAGTACGAACGCAAGTTTG
499	16	17	98	74	38	46	27	84	0	13	0	15	23	26	D_0__Bacteria; D_1__Bacteroidetes; D_2__Bacteroidia; D_3__Cytophagales; D_4__Microscillaceae; D_5__uncultured	TACGTAGGTGGCAAGCGTTGTCCGGATTTATTGGGTTTAAAGGGTGCGTAGGTGGCCCTGTAAGTCAGTGGTGAAATATCTCAGCTTAACTGAGAGGGTGCCATTGATACTGCAGGGCTTGAGTACAGATGAGGTAGGCGGAATTGACGGTGTAGCGGTGAAATGCATAGATATCGTCAAGAACACCGATAGCGAAGGCAGCTTACCAAGCTGTAACTGACACTGAGGCACGAAAGTGTGGGGATCAAACAGGATTAGATACCCTGGTAGTCCACACTGTAAACGTTGATGACTCGATGTTGGCGATACACAGCCAGCGTCCAAGAGCAATCGTTAAGTCATCCACCTGGGGAGTACGCCGGCAACGGTG
500	11	44	23	35	36	31	31	64	26	67	0	38	24	47	D_0__Bacteria; D_1__Verrucomicrobia; D_2__Verrucomicrobiae; D_3__Pedosphaerales; D_4__Pedosphaeraceae; D_5__uncultured bacterium; D_6__uncultured bacterium	TACAGAGGTCCCAAGCGTTGTTCGGATTTACTGGGCGTAAAGGGTGCGTAGGTGGTAGGGTAAGTTCTAGGTGAAAGCTTCGGGCTCAACCCGAAAATTGCCTCGAATACTATTCTGCTAGAGGGTCGGAAGGGAGACTGGAATTCTCGGTGTAGCAGTGAAATGCGTAGATATCGAGAGGAACACCTGTGGCGAAGGCGAGTCTCTGGACGATTCCTGACACTGAGGCACGAAAGCTAGGGGAGCAAACGGGATTAGATACCCCGGTAGTCCTAGCTGTAAACGGTGCGCACTTGCTGTAAGAGGATTCGAACCCTTTTGTGGCGAAGTTAACACGTTAAGTGCGCCGCCTGGGGAGTACGGTCGCAAGACTA
501	0	29	32	46	53	0	37	27	37	36	34	68	42	32	D_0__Bacteria; D_1__Planctomycetes; D_2__Planctomycetacia; D_3__Pirellulales; D_4__Pirellulaceae; D_5__uncultured; D_6__uncultured bacterium	GACGAACCGTACAAACGTTATTCGGAATCACTGGGCTTAAAGGGTGCGTAGGCGGCGCTGTAAGTTGGGTGTGAAATCCCTCGGCTCAACCGAGGAACTGCGCCCAAAACTACAGTGCTTGAGGGAGATAGAGGTGAGCGGAACTTAGGGTGGAGCGGTGAAATGCGTTGATATCCTAAGGAACGCCAGGGGCGAAAGCGGCTCACTGGGTCTCTTCTGACGCTGAGGCACGAAAGCTAGGGTAGCGAACGGGATTAGATACCCCGGTAGTCCTAGCCGTAAACGATGAGCACTAGATGGAAGGGTCCTCCATAACCTTTCCATCGAAGCGAAAGTAATTAGTGCTCCGCCTGGGGAGTATGGTCGCAAGGCTG
502	0	68	0	37	37	34	26	43	45	76	0	54	0	52	D_0__Bacteria; D_1__Proteobacteria; D_2__Alphaproteobacteria; D_3__Sphingomonadales; D_4__Sphingomonadaceae; D_5__Sphingomonas; D_6__metagenome	TACGGAGGGGGCTAGCGTTGTTCGGAATTACTGGGCGTAAAGCGCACGTAGGCGGCTTTGTAAGTTAGAGGTGAAAGCCTGGGGCTCAACTCCAGAATTGCCTTTAAGACTGCATCGCTTGAACGTCGGAGAGGTGAGTGGAATTCCGAGTGTAGAGGTGAAATTCGTAGATATTCGGAAGAACACCAGTGGCGAAGGCGGCTCACTGGACGACTGTTGACGCTGAGGTGCGAAAGCGTGGGGAGCAAACAGGATTAGATACCCTGGTAGTCCACGCCGTAAACGATGATAACTAGCTGTCCGGGCACTTGGTGCTTGGGTGGCGCAGCTAACGCATTAAGTTATCCGCCTGGGGAGTACGGCCGCAAGGTTA
503	64	189	77	89	0	0	0	0	0	0	21	29	0	0	D_0__Bacteria; D_1__Proteobacteria; D_2__Gammaproteobacteria; D_3__Betaproteobacteriales; D_4__Burkholderiaceae	TACGTAGGGTGCAAGCGTTAATCGGAATTACTGGGCGTAAAGCGTGCGCAGGCGGTTATATAAGACAGTTGTGAAATCCCCGGGCTCAACCTGGGAACTGCATCTGTGACTGTATAGCTAGAGTACGGTAGAGGGGGATGGAATTCCGCGTGTAGCAGTGAAATGCGTAGATATGCGGAGGAACACCGATGGCGAAGGCAATCCCCTGGACCTGTACTGACGCTCATGCACGAAAGCGTGGGGAGCAAACAGGATTAGATACCCTGGTAGTCCACGCCCTAAACGATGTCAACTGGTTGTTGGGTCTTCACTGACTCAGTAACGAAGCTAACGCGTGAAGTTGACCGCCTGGGGAGTACGGCCGCAAGGTTG
504	11	101	42	136	17	9	14	0	15	30	0	31	36	27	D_0__Bacteria; D_1__Proteobacteria; D_2__Gammaproteobacteria; D_3__Betaproteobacteriales; D_4__Burkholderiaceae	TACGTAGGGTGCAAGCGTTAATCGGAATTACTGGGCGTAAAGCGTGCGCAGGCGGTTATGCAAGACAGATGTGAAATCCCCGGGCTCAACCTGGGAACTGCATTTGTGACTGCATAGCTGGAGTGCGGCAGAGGGGGATGGAATTCCGCGTGTAGCAGTGAAATGCGTAGATATGCGGAGGAACACCGATGGCGAAGGCAATCCCCTGGGCCTGCACTGACGCTCATGCACGAAAGCGTGGGGAGCAAACAGGATTAGATACCCTGGTAGTCCACGCCCTAAACGATGTCAACTGGTTGTTGGGAAGGTTCCTTCTCAGTAACGTAGCTAACGCGTGAAGTTGACCGCCTGGGGAGTACGGCCGCAAGGTTG
505	0	56	0	32	0	151	0	104	0	18	0	106	0	0	D_0__Bacteria; D_1__Planctomycetes; D_2__OM190; D_3__uncultured bacterium; D_4__uncultured bacterium; D_5__uncultured bacterium; D_6__uncultured bacterium	GACAGAGGGTGCAAACGTTGTTCGGAATTACTGGGCATAAAGAGCACGTAGGTGGTCTGCTAAGTCAAATGTGAAATACCCCGGCTCAACCGGGGAATTGCGTTTGATACTGGCAGGCTTGAGGGCGGTAGGGGTGAGCGGAACTCCAGGTGGAGCGGTGAAATGCGTAGATATCTGGAGGAACACCGGTGGCGAAAGCGGCTCACTGGACCGAATCTGACACTGAGGTGCGAAAGCTAGGGTAGCAAACGGGATTAGATACCCCGGTAGTCCTAGCCGTAAACGATGGGCACTGGGCAGGGGGGGTACCTATGATCCTCTCTGCCGAAGCAAATGTGTTAAGTGCCCCGCCTGGGGAGTACGCTCGCAAGGGTA
506	0	47	0	0	0	167	0	136	0	0	0	85	0	31	D_0__Bacteria; D_1__Chloroflexi; D_2__Anaerolineae; D_3__Caldilineales; D_4__Caldilineaceae; D_5__uncultured; D_6__uncultured bacterium	TACGTAGGTGGCAAGCGTTATCCGGAATTACTGGGCGTAAAGCGCACGCAGGTGGTTTGCTAAGATTGACGTGAAACCTTCTGGCTTAACTGGAAGACGTCGTTGATGACTGGCAGACTTGAGACGAGGAGAGGGGTGCAGAATTCCCGGTGTAGTGGTGGAATGCGTAGATATCGGGAGGAATACCAGTGGCGAAAGCGGCACCCTGGCCTTGGTCTGACGCTCATGTGCGAAAGCGTGGGGAGCGAACGGGATTAGATACCCCGGTAGTCCACGCCATAAACGATGAACACTAGGTGTAGGTGGTGTCAAACCCATCGGTACCGCAGCTAACGCGATAAGTGTTCCGCCTGGGGAGTACGACCGCAAGGTTA
507	0	19	0	0	51	50	53	62	35	49	0	47	42	58	D_0__Bacteria; D_1__Proteobacteria; D_2__Alphaproteobacteria; D_3__Rhodospirillales; D_4__Rhodospirillaceae; D_5__uncultured	TACGAAGGGGGCTAGCGTTGTTCGGAATTACTGGGCGTAAAGCGCGCGTAGGCGGTGATCTTTGTCAGAGGTGAAAGCCCGGGGCTCAACTCCGGAATTGCCTTTGAAACGGGATCGCTAGAGTCCGAGAGAGGATGGCGGAATTCCTAGTGTAGAGGTGAAATTCGTAGATATTAGGAAGAACACCGGTGGCGAAGGCGGCCATCTGGCTCGGTACTGACGCTCAGGCGCGAAAGCGTGGGGAGCAAACAGGATTAGATACCCTGGTAGTCCACGCTGTAAACGATGAGTGCTAGTTGTTGGGAAGTTTACTTCTCAGTGACGCAGCTAACGCGTTAAGCACTCCGCCTGGGGAGTACGGTCGCAAGATTA
508	43	53	57	60	23	0	0	0	0	34	47	55	28	64	D_0__Bacteria; D_1__Planctomycetes; D_2__Planctomycetacia; D_3__Planctomycetales; D_4__Rubinisphaeraceae; D_5__SH-PL14	GACGAACTGTGCGAACGTTATTCGGAATCACTGGGCTTACAGGGTGCGTAGGCGGCCTGTTAAGTAGGGTGTGAAATCCCCCGGCCCAACCGGGGAATTGCGCTCTAAACTAGCAGGCTTGAGTGAGCTAGGGGTACACGGAACTTCCAGTGGAGCGGTGAAATGTGTTGATATTGGAAGGAACACCGGAGGCGAAAGCGGTGTACTGGGGCTCAACTGACGCTGAGGCACGAAAGCCAGGGTAGCGAACGGGATTAGATACCCCGGTAGTCCTGGCCGTAAACGATGAGCACTGGGCGGGAGATGGTTCGCCATTTCCGGCCGTAGCGAAAGCGTTAAGTGCTCCGCCTGGGGAGTATGGTCGCAAGGCTG
509	0	0	9	14	56	67	56	50	43	30	8	19	44	67	D_0__Bacteria; D_1__Bacteroidetes; D_2__Bacteroidia; D_3__Flavobacteriales; D_4__Flavobacteriaceae; D_5__Flavobacterium	TACGGAGGATCCAAGCGTTATCCGGAATCATTGGGTTTAAAGGGTCCGTAGGCGGTTTTATAAGTCAGTGGTGAAATCTGGTCGCTCAACGATCAAACGGCCATTGATACTGTAGGACTTGAATAATTATGAAGTAACTAGAATATGTAGTGTAGCGGTGAAATGCTTAGATATTACATGGAATACCAATTGCGAAGGCAGGTTACTAATAATTGATTGACGCTGATGGACGAAAGCGTGGGTAGCGAACAGGATTAGATACCCTGGTAGTCCACGCTGTAAACGATGGATACTAGCTGTTTGGAGCAATCTGAGTGGTTAAGCGAAAGTGATAAGTATCCCACCTGGGGAGTACGCTCGCAAGAGTG
510	63	174	82	75	0	0	0	0	0	0	0	0	65	0	D_0__Bacteria; D_1__Proteobacteria; D_2__Gammaproteobacteria; D_3__Betaproteobacteriales; D_4__Burkholderiaceae	TACGTAGGGTGCAAGCGTTAATCGGAATTACTGGGCGTAAAGCGTGCGCAGGCGGTTATGTAAGACAGATGTGAAATCCCCGGGCTCAACCTGGGAACTGCATTTGTGACTGCATAGCTAGAGTACGGTAGAGGGGGATGGAATTCCGCGTGTAGCAGTGAAATGCGTAGATATGCGGAGGAACACCGATGGCGAAGGCAATCCCCTGGACCTGTACTGACGCTCATGCACGAAAGCGTGGGGAGCAAACAGGATTAGATACCCTGGTAGTCCACGCCCTAAACGATGTCAACTGGTTGTTGGGTCTTCACTGACTCAGTAACGAAGCTAACGCGTGAAGTTGACCGCCTGGGGAGTACGGCCGCAAGGTTG
511	0	20	0	19	53	64	28	38	43	59	12	61	29	33	D_0__Bacteria; D_1__Proteobacteria; D_2__Gammaproteobacteria; D_3__Gammaproteobacteria Incertae Sedis; D_4__Unknown Family; D_5__uncultured; D_6__uncultured proteobacterium	TACGGAGGGTGCAAGCGTTAATCGGAATTACTGGGCGTAAAGCGAGTGTAGGTGGCTATGTAAGTCGGATGTGAAATCCCCGGGCTCAACCTGGGAACTGCATTCGATACTGCATGGCTAGAGTCTGATAGAGGGAAGTGGAATTCCAGGTGTAGCGGTGAAATGCGTAGATATCTGGAAGAACACCAGTGGCGAAGGCGGCTTCCTGGATCAAGACTGACACTGAGGCTCGAAAGCGTGGGGAGCAAACAGGATTAGATACCCTGGTAGTCCACGCCCTAAACTATGTCAACTAGACGTTGGCCCCTTTAATGGGGTTAGTGTCGAAGCTAACGCGTTAAGTTGACCGCCTGGGGAGTACGGCCGCAAGGTTG
512	43	33	25	29	26	53	9	45	24	34	28	47	24	36	D_0__Bacteria; D_1__Proteobacteria; D_2__Alphaproteobacteria; D_3__Rhizobiales; D_4__Xanthobacteraceae	TACGAAGGGGGCTAGCGTTGCTCGGAATCACTGGGCGTAAAGCGCACGTAGGCGGCTTTCTAAGTCAGAGGTGAAATCCTGGAGCTCAACTCCAGAACTGCCTTTGATACTGGAGAGCTTGAGTTCGGGAGAGGTGAGTGGAACTGCGAGTGTAGAGGTGAAATTCGTAGATATTCGCAAGAACACCAGTGGCGAAGGCGGCTCACTGGCCCGATACTGACGCTGAGGTGCGAAAGCGTGGGGAGCAAACAGGATTAGATACCCTGGTAGTCCACGCCGTAAACGATGGATGCTAGCCGTTGGGCAGCTTGCTGCTCAGTGGCGCAGCTAACGCATTAAGCATCCCGCCTGGGGAGTACGGTCGCAAGATTA
513	0	60	5	18	0	178	0	61	0	33	8	91	0	0	D_0__Bacteria; D_1__Proteobacteria; D_2__Alphaproteobacteria; D_3__Caulobacterales; D_4__Parvularculaceae; D_5__Amphiplicatus; D_6__uncultured bacterium	TACGAAAGGGGCTAGCGTTGTTCGGAATTACTGGGCGTAAAGCGCACGTAGGCGGCCTTGTAAGTTAGGGGTGAAATCCCCGGGCTCAACCCGGGAACTGCCTTTAAGACTGCAAAGCTTGAGGATGCGAGAGGTTGGCGGAATTCCGAGTGTAGAGGTGAAATTCGTAGATATTCGGAAGAACACCAGTGGCGAAGGCGGCCAACTGGCGCATTTCTGACGCTGAGGTGCGAAAGCGTGGGGAGCAAACAGGATTAGATACCCTGGTAGTCCACGCCGTAAACGATGAGGGCTAGTTGTCGGTGCGCATGCGCATCGGTGACGCAGCTAACGCAGTAAGCCCTCCGCCTGGGGAGTACGGTCGCAAGATTA
514	0	0	48	0	73	0	55	0	71	41	0	0	93	73	D_0__Bacteria; D_1__Acidobacteria; D_2__Thermoanaerobaculia; D_3__Thermoanaerobaculales; D_4__Thermoanaerobaculaceae; D_5__Subgroup 10	TACAGAGGTGGCGAGCGTTATTCGGAATTATTGGGCGTAAAGGGCGCGTAGGTGGCCAGATAAGTCCCGGGTGAAATCCCTCGGCTCAACCGAGGAACTGCCTTGGAAACTGTCTGGCTCGAGGCCGGGAGAGGGTAGTGGAATTCCCAGTGTAGCGGTGAAATGCGTAGATACTGGGAGGAACACCGGTGGCGAAGGCGGCTACCTGGACCGGTTCTGACACTGATGCGCGAAAGCGTGGGGAGCAAACAGGATTAGATACCCTGGTAGTCCACGCTGTAAACGATGGATGCTCGGTGTCGCGGGTATCGACCCCTGCGGTGCCTTAGCTAACGCGTTAAGCATCCCGCCTGGGGAGTACGGTCGCAAGGCTG
515	36	117	50	105	0	0	0	39	0	0	0	62	0	44	D_0__Bacteria; D_1__Verrucomicrobia; D_2__Verrucomicrobiae; D_3__Verrucomicrobiales; D_4__DEV007; D_5__uncultured Verrucomicrobiales bacterium; D_6__uncultured Verrucomicrobiales bacterium	TACGAAGGTCCCAAGCGTTGTTCGGATTTACTGGGCGTAAAGAGTCTGTAGGCGGCGGGGTAAGTCAGATGTGAAATCCCGGGGCTCAACCCCGGAACTGCATCCGATACTGCCTTGCTTGAGTATTGGAGGGGAGTCTGGAATTCTCGGTGTAGCAGTGAAATGCGTAGATATCGAGAGGAACACTAGTGGCGAAGGCGAGACTCTAGACAATTACTGACGCTGAGAGACGAAGGTCAGGGGAGCGAAAAGGATTAGATACCCTTGTAGTCCTGACAGTAAACGGTGCACGCTTGGTGTGGGAAGGTTCGACCCTTTCTGTGCCGGAGCTAACGCGTTAAGCGTGCCGCCTGGGGAGTACGGTCGCAAGATTA
516	25	25	0	21	51	46	26	16	51	55	0	20	41	72	D_0__Bacteria; D_1__Proteobacteria; D_2__Alphaproteobacteria; D_3__Rhizobiales; D_4__Xanthobacteraceae	TACGAAGGGGGCTAGCGTTGCTCGGAATCACTGGGCGTAAAGGGTGCGTAGGCGGGTCTTTAAGTCAGAGGTGAAATCCTGGAGCTCAACTCCAGAACTGCCTTTGATACTGAAGGTCTTGAGTTCGGGAGAGGTGAGTGGAACTGCGAGTGTAGAGGTGAAATTCGTAGATATTCGCAAGAACACCAGTGGCGAAGGCGGCTCACTGGCCCGATACTGACGCTGAGGCACGAAAGCGTGGGGAGCAAACAGGATTAGATACCCTGGTAGTCCACGCCGTAAACGATGAATGCCAGCCGTTAGTGGGTTTACTCACTAGTGGCGCAGCTAACGCTTTAAGCATTCCGCCTGGGGAGTACGGTCGCAAGATTA
517	17	38	71	49	35	32	21	28	23	39	12	22	18	44	D_0__Bacteria; D_1__Planctomycetes; D_2__OM190; D_3__uncultured bacterium; D_4__uncultured bacterium; D_5__uncultured bacterium; D_6__uncultured bacterium	TACAGAGGGTGCAAACGTTGTTCGGAATTACTGGGCATAAAGCGCGCGTAGGCGGCGATGTAAGTGTAGGGTGAAATCCCACGGCTTACCCGTGTGAATTGCCCCGCATACTGCATTGCTCGAGTGTGGTAGGGGAGAGCGGAACTCCTGGTGGAGCGGTGAAATGCGTAGATATCAGGAGGAACACCGGTGGCGAAGGCGGCTCTCTGGTCCACTACTGACGCTGAAGTGCGAAAGCTAGGGTAGCGAACGGGATTAGATACCCCGGTAGTCCTAGCCGTAAACGATGGGCACTAACTTGAGGTCTCCCTGTGGGATCTCAGGTGTAGCAAATGTGATAAGTGCCCCGCCTGGGGAGTATGGTCGCAAGGCTA
518	22	25	33	37	44	16	33	20	45	32	21	31	32	57	D_0__Bacteria; D_1__Proteobacteria; D_2__Alphaproteobacteria; D_3__Rhizobiales; D_4__Rhizobiales Incertae Sedis; D_5__Bauldia	TACGAAGGGGGCTAGCGTTGTTCGGAATTACTGGGCGTAAAGCGTATGCAGGCGGATCGTTAAGTTAGAGGTGAAATCCCGAGGCTCAACCTCGGAACTGCCTTTGATACTGGCGATCTTGAGTCCGGGAGAGGTGAGTGGAACTCCGAGTGTAGAGGTGAAATTCGTAGATATTCGGAAGAACACCAGTGGCGAAGGCGGCTCACTGGCCCGGTACTGACGCTGAGATACGAAAGCGTGGGGAGCAAACAGGATTAGATACCCTGGTAGTCCACGCCGTAAACGATGGGTGCTAGCCGTCGGGGAGCTTGCTCTTCGGTGGCGCAGCTAACGCTTTAAGCACCCCGCCTGGGGAGTACGATCGCAAGATTA
519	75	74	0	0	0	0	0	0	0	48	65	57	64	64	D_0__Bacteria; D_1__Proteobacteria; D_2__Gammaproteobacteria; D_3__Betaproteobacteriales; D_4__TRA3-20; D_5__uncultured gamma proteobacterium; D_6__uncultured gamma proteobacterium	TACGTAGGGTGCAGGCGTTAATCGGAATTACTGGGCGTAAAGCGTGCGCAGGCGGCTTCCTAAGTCAGATGTGAAATCCCCGGGCTCAACCTGGGAACTGCGTTTGAAACTGGGAGGCTAGAGTGCGGCAGAGGGAGGTGGAATTCCACGTGTAGCAGTGAAATGCGTAGATATGTGGAGGAACACCGATGGCGAAGGCAGCCTCCTGGGCCAGCACTGACGCTCATGCACGAAAGCGTGGGGAGCAAACAGGATTAGATACCCTGGTAGTCCACGCCCTAAACTATGTCGACTAGTTGTTGGGGGAGTCTGTCCCTCAGTAACGCAGCTAACGCGTGAAGTCGACCGCCTGGGGAGTACGGTCGCAAGATTA
520	0	0	0	39	41	34	25	70	32	39	10	22	49	85	D_0__Bacteria; D_1__Bacteroidetes; D_2__Ignavibacteria; D_3__OPB56; Ambiguous_taxa; Ambiguous_taxa; Ambiguous_taxa	TACGTAGGATCCAAGCGTTGTCCGGATTTACTGGGTATAAAGGGTGCGTAGGCGGCTTTTTGCGTCAGAGGTGAAATCCACGGGCTTAACCCGTGGGGTGCCTTTGAAACGGGAAGGCTTGAGTATGACAGAGGCGGATGGAATTCCTGGTGTAGCAGTGAAATGCGTAGATATCAGGAGGAACACCGGTGGCGAAGGCGGTCCGCTGGGTCATAACTGACGCTGAGGCACGAAAGCGTGGGGATCAAACAGGATTAGATACCCTGGTAGTCCACGCCTTAAACGATGTATGCTTGGTGTTGGAACAGCAATGTTTCAGTGCCGGAGGGAATCTATTAAGCATACCACCTGGGGAGTACGATCGCAAGGTTG
521	9	43	18	57	30	16	40	45	28	24	24	51	25	34	D_0__Bacteria; D_1__Planctomycetes; D_2__Planctomycetacia; D_3__Pirellulales; D_4__Pirellulaceae; D_5__Blastopirellula	TACGTACCGGACGAACGTTATTCGGAATCACTGGGCTTAAAGAGTGCGTAGGCGGCCCTGTAGGTGAGGTGTGAAATCCCACGGCCCAACCGTGGAATTGCGCTTCAAACCGCAGGGCTTGAGGAAGACAGGGGTGAGCGGAACTGATGGTGGAGCGGTGAAATGCGTTGATATCATCAGGAACACCTGTGGCGAAGGCGGCTCACTGGGTCTTTTCTGACGCTGAGGCACGAAAGCTAGGGGAGCGAACGGGATTAGATACCCCGGTAGTCCTAGCTGTAAACGATGAGCACTAGATCGTGGGGACCTCCACATCCTCTCGGTCGTAGCGAAAGTGTTAAGTGCTCCGCCTGGGGAGTATGGTCGCAAGGCTG
522	0	26	10	0	32	0	42	50	37	40	0	0	84	122	D_0__Bacteria; D_1__Proteobacteria; D_2__Alphaproteobacteria; D_3__Rhizobiales; D_4__Hyphomicrobiaceae; D_5__Pedomicrobium; D_6__uncultured bacterium	TACGAAGGGGGCTAGCGTTGTTCGGAATTACTGGGCGTAAAGCGCACGTAGGCGGATTGACAAGTCAGAGGTGAAATCCCGGGGCTCAACCTCGGAACTGCCTTTGATACTGTCAGTCTAGAGTCCGGAAGAGGTGGGTGGAATTCCTAGTGTAGAGGTGAAATTCGCAGATATTAGGAAGAACACCGGTGGCGAAGGCGGCCCACTGGTCCGGTACTGACGCTGAGGTGCGAAAGCGTGGGGAGCAAACAGGATTAGATACCCTGGTAGTCCACGCCGTAAACGATGGATGCTAGCCGTCGGCAAGCTTGCTTGTCGGTGGCGCAGCTAACGCTTTAAGCATCCCGCCTGGGGAGTACGGCCGCAAGGTTA
523	0	31	17	0	23	84	0	216	0	0	0	69	0	0	D_0__Bacteria; D_1__Bacteroidetes; D_2__Bacteroidia; D_3__Chitinophagales; D_4__Saprospiraceae; D_5__uncultured; D_6__uncultured Saprospiraceae bacterium	TACGGAGGGTGCAAGCGTTATCCGGAATTACTGGGTTTAAAGGGTGCGTAGGTGGCGCTGTAAGTCAGTGGTGAAAGGTTCCGGCTTAACCGGAGAATGGCCTTTGATACTGCAGTGCTAGGATTGGGTTGAGGTTGGCGGAATGTGACATGTAGCGGTGAAATGCATAGATATGTCATAGAACACCGATTGCGAAGGCAGCTGACTGGACCTTGATTGACACTGAGGCACGAAAGCGTGGGGAGCGAACAGGATTAGATACCCTGGTAGTCCACGCCCTAAACGATGCTAACTCGATGTGCGGTCTTCGGATTGCGCGTCCAAGCGAAAGCGATAAGTTAGCCACCTGGGGAGTACGTCCGCAAGGATG
524	0	23	0	40	46	46	32	62	46	47	23	25	0	50	D_0__Bacteria; D_1__Planctomycetes; D_2__Planctomycetacia; D_3__Pirellulales; D_4__Pirellulaceae; D_5__Blastopirellula; D_6__uncultured bacterium	TACGTACCGGACGAACGTTATTCGGAATCACTGGGCTTAAAGAGTGCGTAGGCGGCCTGGCAGGCGAGGTGTGAAATCCCACGGCTCAACCGTGGAATTGCGCTTCGAACCGCCAGGCTCGAGGGAGACAGGGGTGAGTGGAACTGATGGTGGAGCGGTGAAATGCGTTGATATCATCAGGAACACCAGTGGCGAAGGCGACTCACTGGGTCTCTACTGACGCTGAGGCACGAAAGCTAGGGGAGCAAACGGGATTAGATACCCCGGTAGTCCTAGCTGTAAACGATGAGCACTAGATCGTGGGGGCTTCCACACCCTCTCGGTCGTAGCGAAAGTGTTAAGTGCTCCGCCTGGGGAGTATGGTCGCAAGGCTG
525	0	0	0	5	58	138	30	24	19	39	25	47	18	37	D_0__Bacteria; D_1__Bacteroidetes; D_2__Bacteroidia; D_3__Chitinophagales; D_4__Saprospiraceae; D_5__Phaeodactylibacter; D_6__uncultured bacterium	TACGGAGGGTGCGAGCGTTATCCGGAATCACTGGGTTTAAAGGGTGCGTAGGCGGTGCATTAAGTCAGGGGTGAAATCCCCCCGCTCAACGGGGGCACTGCCCTTGATACTGGTGCGCTTGGATTGGCGCGAGGCAGGCGGAACGTGGCATGTAGCGGTGAAATGCTTAGATATGCCACAGAACACCGATTGCGTAGGCAGCCTGCCAGAGCCATATCGACGCTGAGGCACGAAAGCGTGGGGAGCAAACAGGATTAGATACCCTGGTAGTCCACGCCCTAAACGATGTTAACTCGGTGTACGGCCCAAAGCGGCGGTGCGCCCAAGCGAAAGCGATAAGTTAACCACCTGGGGAGTACGCCGGCAACGGTG
526	0	22	10	14	10	143	10	86	9	40	17	72	0	6	D_0__Bacteria; D_1__Proteobacteria; D_2__Deltaproteobacteria; Ambiguous_taxa; Ambiguous_taxa; Ambiguous_taxa; Ambiguous_taxa	TACAGAGGGTGCAAGCGTTGTTCGGAATCATTGGGCGTAAAGGGCGTGTAGGCGGTTTGTTAAGTCATGTGTGAAATCCCTCGGCTTAACCGGGGAACGACGCATGAAACTGGCAAGCTAGAGTACCAAAGAGGGTGGTGGAATTCCCGGTGTAGCGGTGAAATGCGTAGATATCGGGAGGAACACCTGTGGCGAAGGCGGCCACCTGGTTGGATACTGACGCTGAGACGCGAAAGCGTGGGGAGCAAACAGGATTAGATACCCTGGTAGTCCACGCTGTAAACGATGGGCACTAGGTGTCCGGGGTATTGACCCCCTGGGTGCCGCAGCTAACGCATTAAGTGCCCCGCCTGGGGAGTACGGTCGCAAGATTA
527	34	101	74	77	41	20	22	16	0	0	18	15	0	20	D_0__Bacteria; D_1__Chloroflexi; D_2__OLB14	TACGTAGGTGGCAAGCGTTGTCCGGATTTACTGGGCGTAAAGCGCCCGCAGGCGGCTTGTTAAGTTCAAGGTGAAATCTCCCGGCTCAACTGGGAGGGTGCCTCGAAAACTGGCAGGCTTGAGGTGAGGAGAGGGATGCGGAATTCCAGGTGTAGCGGTGAAATGCGTAGATATCTGGAGGAACACCAGTGGCGAAGGCGGCATCCTGGCCTTATCCTGACGCTCAGGGGCGAAAGCGTGGGGAGCAAACCGGATTAGATACCCGGGTAGTCCACGCCGTAAACGATGAGTACTAGGTGTAGGAGGTATCGACCCCTTCTGTGCCGAAGCTAACGCGATAAGTACTCCGCCTGGGGACTACGGCCGCAAGGCTA
528	34	0	61	54	40	0	43	23	27	56	0	37	0	63	D_0__Bacteria; D_1__Proteobacteria; D_2__Alphaproteobacteria; D_3__Caulobacterales; D_4__Hyphomonadaceae; D_5__SWB02; D_6__metagenome	TACGAAGGGGGCTAGCGTTGTTCGGAATTACTGGGCGTAAAGCGCGTGTAGGCGGATTTTTAAGTCGGGGGTGAAATCCCAGAGCTCAACTCTGGAACTGCCTTCGATACTGGGAATCTGGAGCAAGATAGAGGCGGGTGGAATTGCGAGTGTAGAGGTGAAATTCGTAGATATTCGCAGGAACACCAGTGGCGAAGGCGACTCGCTGGATCTTTGCTGACGCTGAGACGCGAAAGCGTGGGTAGCAAACAGGATTAGATACCCTGGTAGTCCACGCCGTAAACGATGAGAGCTAGTTGTCGGCACGCATGCGTGTCGGTGACGCAGCTAACGCATTAAGCTCTCCGCCTGGGGAGTACGGCCGCAAGGTTA
529	0	0	0	0	44	58	51	90	90	105	0	0	0	0	D_0__Bacteria; D_1__Proteobacteria; D_2__Alphaproteobacteria; D_3__uncultured; D_4__uncultured bacterium; D_5__uncultured bacterium; D_6__uncultured bacterium	TACGAAGGGGGCTAGCGTTGTTCGGAATTACTGGGCGTAAAGGGCGCGTAGGCGGCTCTGTGCGTCGTGCGTGAAAGGCCTGGGCTCAACCCAGGAATGGCGCTCGATACGACGGAGCTAGAGTGCAGGAGAGGATGGTGGAATTCCCAGTGTAGAGGTGAAATTCGTAGATATTGGGAAGAACACCGGTGGCGAAGGCGGCCATCTGGACTGCAACTGACGCTGAGGCGCGAAAGCGTGGGGAGCAAACAGGATTAGATACCCTGGTAGTCCACGCTGTAAACGATGTGCGCTAGACGTTGGCGGACCTAGTTCGCCAGTGTCGCAGCTAACGCATTAAGCGCACCGCCTGGGGAGTACGGCCGCAAGGTTA
530	9	21	8	18	31	43	21	33	31	53	37	71	17	44	D_0__Bacteria; D_1__Actinobacteria; D_2__Thermoleophilia; D_3__Gaiellales; D_4__Gaiellaceae; D_5__Gaiella; D_6__uncultured bacterium	TACGTAGGGGGCAAGCGTTGTCCGGATTCATTGGGCGTAAAGAGCGTGTAGGCGGCCAGGTAGGTCGGTTGTGAAAACTGGAGGCTCAACCTTCAGACGTCGACCGAAACCCCCTGGCTAGAGTCCGGGAGAGGAGAGTGGAATTCCTGGTGTAGCGGTGGAATGCGCAGATATCAGGAAGAACACCCGTGGCGAAAGCGGCTCTCTGGAACGGTACTGACGCTGAGACGCGAAAGCGTGGGGAGCGAACAGGATTAGATACCCTGGTAGTCCACGCCGTAAACGATGGGCGCTAGGTGTGGGAGGTGTCGACTCCTCCCGTGCCGAAGCTAACGCATTAAGCGCCCCGCCTGGGGAGTACGGCCGCAAGGCTA
531	0	0	0	0	0	0	57	96	110	173	0	0	0	0	D_0__Bacteria; D_1__Acidobacteria; D_2__Acidobacteriia; D_3__Solibacterales; D_4__Solibacteraceae (Subgroup 3); D_5__Bryobacter	TACGTAGGCAGCAAGCGTTGTTCGGAATTATTGGGCGTAAAGAGTATGTAGGCGGTTCGCTAAGTCTGATGTGAAATCTCCCGGCTTAACTGGGAGGGTGCGTCGGATACTGGCGGGCTTGAGTACGGGAGAGGGAAGCGGAATTCCTGGTGTAGCGGTGAAATGCGTAGATATCAGGAGGAACACCGGTGGTGTAGACGGCTTCCTGGACCGTAACTGACGCTGAGATACGAAAGCGTGGGTAGCAAACAGGATTAGATACCCTGGTAGTCCACGCCCTAAACGATGCGGACTTGGTGTAGGCAGTTCAGTCTGTCTGTGCCGGAGCTAACGCGTTAAGTCCGCCGCCTGGGGAGTACGGTCGCAAGGCTG
532	0	0	0	0	0	0	0	20	44	27	0	0	122	219	D_0__Bacteria; D_1__Proteobacteria; D_2__Alphaproteobacteria; D_3__Sphingomonadales; D_4__Sphingomonadaceae; D_5__Sphingomonas	TACGGAGGGAGCTAGCGTTGTTCGGAATTACTGGGCGTAAAGCGCGCGTAGGCGGCTTTGTAAGTTAGAGGTGAAAGCCCGGAGCTCAACTCCGGAATTGCCTTTAAGACTGCATCGCTTGAATCCAGGAGAGGTGAGTGGAATTCCGAGTGTAGAGGTGAAATTCGTAGATATTCGGAAGAACACCAGTGGCGAAGGCGGCTCACTGGACTGGTATTGACGCTGAGGTGCGAAAGCGTGGGGAGCAAACAGGATTAGATACCCTGGTAGTCCACGCCGTAAACGATGATAACTAGCTGTCCGGGCACTTGGTGCTTGGGTGGCGCAGCTAACGCATTAAGTTATCCGCCTGGGGAGTACGGTCGCAAGATTA
533	0	42	0	77	13	94	0	70	0	28	9	73	0	25	D_0__Bacteria; D_1__Proteobacteria; D_2__Gammaproteobacteria; D_3__PLTA13; Ambiguous_taxa; Ambiguous_taxa; Ambiguous_taxa	TACAGAGGGTGCGAGCGTTAATCGGAATTACTGGGCGTAAAGCGCACGTAGGTGGCGACGTAAGTCGGGTGTGAAAGCCCCGGGCTCAACCTGGGAATTGCATTCGAGACTGTGTTGCTGGAGTACGGAAGAGGAAGGCGGAATTCCCGGTGTAGCGGTGAAATGCGTAGATATCGGGAGGAACATCAGTGGCGAAGGCGGCCTTCTGGTCCAGTACTGACACTCAAGTGCGAAAGCGTGGGGAGCAAACAGGATTAGATACCCTGGTAGTCCACGCCCTAAACGATGACGACTGGATGTCGGAAGGGTCTGCCTTTCGGTGTCGTAGCTAACGCGTTAAGTCGTCCGCCTGGGGAGTACGGCCGCAAGGTTG
534	45	66	38	45	44	0	33	0	37	0	46	0	29	47	D_0__Bacteria; D_1__Proteobacteria; D_2__Alphaproteobacteria; D_3__Rhizobiales; D_4__Hyphomicrobiaceae; D_5__uncultured; D_6__uncultured bacterium	TACGAAGGGAGCTAGCGTTGTTCGGAATCACTGGGCGTAAAGCGCACGTAGGCGGATCGTTAAGTCGGGGGTGAAATCCCGAGGCTCAACCTCGGAACTGCCTTCGATACTGGCGATCTTGAGTTCGGGAGAGGTGGGTGGAATTCCTAGTGTAGAGGTGAAATTCGTAGATATTAGGAAGAACACCAGTGGCGAAGGCGGCCCACTGGCCCGATACTGACGCTGAGGTGCGAAAGCGTGGGGAGCAAACAGGATTAGATACCCTGGTAGTCCACGCCGTAAACGATGGTCGCTAGCCGTTGGCCAGCATGCTGGTCGGTGGCGCAGCTAACGCATTAAGCGACCCGCCTGGGGAGTACGGCCGCAAGGTTA
535	40	23	49	31	28	24	29	27	29	14	30	39	34	33	D_0__Bacteria; D_1__Actinobacteria; D_2__Thermoleophilia; D_3__Gaiellales; D_4__uncultured	TACGTAGGGGGCGAGCGTTGTCCGGAATCATTGGGCGTAAAGCGCGTGTAGGCGGCTTGATAAGTCTGGTGTGAAATCTTGGGGCTTAACCCCAAGCCTGCACTGGATACTGTCAAGCTTGAGTCCGGGAGGGGAGAGCGGAATTCCTAGTGTAGCGGTGAAATGCGCAGATATTAGGAAGAACACCGGTGGCGAAGGCGGCTCTCTGGAACGGTACTGACGCTGAGACGCGAAAGCGTGGGGAGCGAACAGGATTAGATACCCTGGTAGTCCACGCCGTAAACGATGGGCACTAGATGTGGGCGGTGTCGACTCCGTCCGTGTCGAAGCTAACGCATTAAGTGCCCCGCCTGGGGAGTACGGCCGCAAGGCTA
536	0	0	27	20	41	34	46	45	21	56	0	18	44	77	D_0__Bacteria; D_1__Proteobacteria; D_2__Gammaproteobacteria; D_3__Arenicellales; D_4__Arenicellaceae; D_5__uncultured; D_6__uncultured bacterium	TACGGAGGGTACGAACGTTAATCGGAATCACTGGGCGTAAAGCGCGCGTAGGCGGTTTGTTAAGTGAGATGTGAAAGCCCTGGGCTTAACCTGGGAACTGCATTTCAAACTGGCAAGCTAGAGTGCAGTAGAGGAAGGTGGAATTCCAGGTGTAGCGGTGAAATGCGTAGATATCTGGAGGAACACCAGTGGCGAAGGCGGCCTTCTGGACTGACACTGACGCTGAGGTGCGAAAGCGTGGGGAGCAAACAGGATTAGATACCCTGGTAGTCCACGCCGTAAACGATGAGAACTAGCCGTCGGACCCCTTGAGGGTTTGGTGGCGAAGCTAACGCGATAAGTTCTCCGCCTGGGGAGTACGGCCGCAAGGTTA
537	45	47	51	0	48	29	28	29	14	18	54	44	21	0	D_0__Bacteria; D_1__Proteobacteria; D_2__Alphaproteobacteria; D_3__Holosporales; D_4__Holosporaceae; D_5__uncultured	GACGGAGGGGGCTAGCGTTGTTCGGAATGACTGGGCGTAAAGGGTGCGTAGGCGGTTTTTTAAGTGAGGCGTGAAAGCCCTGGGCTTAACCCAGGAGGTGCGTTTCAGACTGGAAGACTTGAGTGCGAGAGAGGAAAGTGGAATTCCTAGTGTAGAGGTGAAATTCGTAGATATTAGGAAGAACACCAGTGGCGAAGGCGGCTTTCTGGCTCGCAACTGACGCTGAGGCACGAAAGCGTGGGGAGCAAACAGGATTAGATACCCTGGTAGTCCACGCTGTAAACGATGTGTGCTAGACGTTGGAGGGGAAACCTTCAGTGTCGCAGCTAACGCGTTAAGCACACCGCCTGGGGAGTACGGTCGCAAGATTA
538	0	0	0	0	0	157	0	118	0	153	0	0	0	0	D_0__Bacteria; D_1__Chloroflexi; D_2__Anaerolineae; D_3__Caldilineales; D_4__Caldilineaceae; D_5__uncultured; D_6__uncultured bacterium	TACGTAGGTGACGAGCGTTATCCGGAATTATTGGGCGTAAAGCGTACGCAAGCGGTTGAATAAGTCTGACGTGAAATCTCTTGGCTTAACTGAGAGCGGTCGTTGGAAACTGTTTGGCTTGAGGCAATGAGAGGAATGCGGAATCCCGGGTGTAGTGGTGGAATGCGTAGATATCCGGGGGAACATCAGTGGCGAAAGCGGCATTCTGGCATTAGCCTGACGCACAGGTACGAAAGCGTGGGGAGCGAACGGGATTAGATACCCCGGTAGTCCACGCTGTAAACGATGAACACTAGGTGTAGGTGGAGTTAAATCTATCTGTGCCAAAGCCAACGCGTTAAGTGTTCCGCCTGGGGAGTACGGCCGCAAGGCTA
539	38	54	13	11	22	58	0	37	13	53	51	73	0	0	D_0__Bacteria; D_1__Acidobacteria; D_2__Acidobacteriia; D_3__Solibacterales; D_4__Solibacteraceae (Subgroup 3); D_5__PAUC26f; D_6__uncultured Solibacteraceae bacterium	TACGTAGGCAGCAAGCGTTGTTCGGAATTACTGGGCGTAAAGCGAGTGTAGGCGGTCGGCCAAGTCTGTTGTGAAATCTCCCGGCTCAACTGGGAGGGTGCGACGGAAACTGGTCGGCTAGAGTGCGGGAGAGGAGAGTGGAATTCCTGGTGTAGCGGTGAAATGCGTAGATATCAGGAGGAACACCGGTGGTGCAGACGGCTCTCTGGACCGCAACTGACGCTGAGACTCGAAAGCGTGGGGAGCAAACAGGATTAGATACCCTGGTAGTCCACGCCCTAAACTATGCATACTTGGTGTAGGCTCTTCAGTGAGTCTGTGCCGGAGTTAACGCGTTAAGTATGCCGCCTGGGGAGTACGGTCGCAAGGCTG
540	0	0	0	0	59	103	65	66	34	37	0	38	21	0	D_0__Bacteria; D_1__Proteobacteria; D_2__Alphaproteobacteria; D_3__Rhodospirillales; D_4__Rhodospirillaceae; D_5__uncultured	TACGAAGGGGGCTAGCGTTGTTCGGAATTACTGGGCGTAAAGCGCGCGTAGGCGGTGATCTTTGTCAGAGGTGAAAGCCTGGGGCTCAACTCCAGAATTGCCTTTGAAACGGGATTGCTAGAGTCCGAGAGAGGATGGCGGAATTCCTAGTGTAGAGGTGAAATTCGTAGATATTAGGAAGAACACCGGTGGCGAAGGCGGCCATCTGGCTCGGTACTGACGCTCAGGCGCGAAAGCGTGGGGAGCAAACAGGATTAGATACCCTGGTAGTCCACGCTGTAAACGATGAGTGCTAGTTGTTGGGAAGTTTACTTCTCAGTGACGCAGCTAACGCGTTAAGCACTCCGCCTGGGGAGTACGGTCGCAAGATTA
541	0	0	0	0	63	36	40	17	65	52	0	0	99	50	D_0__Bacteria; D_1__Proteobacteria; D_2__Alphaproteobacteria; D_3__Sphingomonadales; D_4__Sphingomonadaceae; D_5__Porphyrobacter; Ambiguous_taxa	TACGGAGGGAGCTAGCGTTGTTCGGAATTACTGGGCGTAAAGCGCGCGTAGGCGGCTTTTTAAGTCAGGGGTGAAATCCCGGGGCTCAACCCCGGAACTGCCCTTGAAACTGGAAAGCTAGAATCTTGGAGAGGCGAGTGGAATTCCGAGTGTAGAGGTGAAATTCGTAGATATTCGGAAGAACACCAGTGGCGAAGGCGACTCGCTGGACAAGTATTGACGCTGAGGTGCGAAAGCGTGGGGAGCAAACAGGATTAGATACCCTGGTAGTCCACGCCGTAAACGATGATAACTAGCTGTCCGGGTTCATGGAACTTGGGTGGCGCAGCTAACGCATTAAGTTATCCGCCTGGGGAGTACGGTCGCAAGATTA
542	0	3	9	28	41	14	46	59	57	41	20	36	29	36	D_0__Bacteria; D_1__Bacteroidetes; D_2__Bacteroidia; D_3__Chitinophagales	TACGGAGGGTGCAAGCGTTATCCGGATTTACTGGGTTTAAAGGGAGCGTAGGCGGATCTTTAAGTGAGTGGTGAAATCCTAGAGCTTAACTCTAGAACTGCCATTCATACTATTGATCTTGAATTCGGTTGAGGTAGCTGGAATGTGTCATGTAGCGGTGAAATGCTTAGATATGACACAGAACACCAATTGCGAAGGCAGGTTGCTAAACCGACATTGACGCTGAGGCTCGAAAGCGTGGGGATCAAACAGGATTAGATACCCTGGTAGTCCACGCCCTAAACGATGATTACTCGACGTTGGCGATACACAGTCAGCGTCTAAGCGAAAGCATTAAGTAATCCACCTGGGAAGTACGCTCGCAAGAGTG
543	0	0	110	25	36	0	68	0	45	16	15	0	49	54	D_0__Bacteria; D_1__Bacteroidetes; D_2__Bacteroidia; D_3__Cytophagales; D_4__Microscillaceae; D_5__uncultured; D_6__uncultured Flexibacteraceae bacterium	TACGTAGGTGGCAAGCGTTGTCCGGATTTATTGGGTTTAAAGGGTGCGTAGGCGGCCCTGTAAGTCAGTGCTGAAATATCCCGGCTTAACCGGGAGGGTGGCATTGATACTGCAGGGCTTGAGTACAGATGAAGTAGGCGGAATTGACGGTGTAGCGGTGAAATGCATAGATATCGTCAAGAACACCGATAGCGAAGGCAGCTTACTAAGCTGTAACTGACGCTGAGGCACGAAAGTGTGGGGATCAAACAGGATTAGATACCCTGGTAGTCCACACTGTAAACGTTGATGACTCGATGTTGGCGATACACAGCCAGCGTCCAAGAGCAATCGTTAAGTCATCCACCTGGGGAGTACGCCGGCAACGGTG
544	0	0	16	24	26	77	33	55	18	43	16	42	24	44	D_0__Bacteria; D_1__Bacteroidetes; D_2__Bacteroidia; D_3__Chitinophagales; D_4__Chitinophagaceae; D_5__uncultured; D_6__metagenome	TACGGAGGGTGCAAGCGTTATCCGGATTTACTGGGTTTAAAGGGTGTGTAGGCGGGCTTTTAAGTCAGTGGTGAAATCTCCGGGCTCAACCTGGAAACTGCCATTGATACTATTAGTCTTGAATTTTGTTGAGGTAGGCGGAATAAGTCATGTAGCGGTGAAATGCTTAGATATGACTTAGAACACCAATTGCGAAGGCAGCTTGCTAAACAAATATTGACGCTGAGGCACGAAAGCGTGGGGATCAAACAGGATTAGATACCCTGGTAGTCCACGCCCTAAACGATGATTACTCGACATACGCGATACACAGTGTGTGTCTGAGCGAAAGCATTAAGTAATCCACCTGGGAAGTACGACCGCAAGGTTG
545	26	39	25	27	41	31	19	26	42	25	48	34	12	22	D_0__Bacteria; D_1__Planctomycetes; D_2__Planctomycetacia; D_3__Pirellulales; D_4__Pirellulaceae; D_5__Pirellula; D_6__uncultured soil bacterium	TACGAGAGGCCCAAACGTTATTCGGATTTACTGGGCTTAAAGAGTTCGTAGGCGGCGCAGAAAGTAGGGTGTGAAAGCCCTCGGCTCAACCGAGGAATAGCGCTCTAAACTACTGTGCTTGAGGAACCTAGAGGTGAGCAGAACTGATGGTGGAGCGGTGAAATGCGTTGATATCATCAGGAATACCGGAGGCGAAGGCGGCTCACTGGGGGTTATCTGACGCTGAGGAACGAAAGCCAGGGGAGCGAACGGGATTAGATACCCCGGTAGTCCTGGCCGTAAACGATGAGCACTGGACCGGAGGACTGCACAGTTTTCCGGTCGTAGCGAAAGTGTTAAGTGCTCCGCCTGGGGAGTATGGTCGCAAGGCTG
546	9	55	7	13	18	62	13	66	8	49	13	81	0	22	D_0__Bacteria; D_1__Proteobacteria; D_2__Alphaproteobacteria; D_3__uncultured	TACGGAGGGGGCTAGCGTTGTTCGGAATTACTGGGCGTAAAGAGCACGTAGGCGGTCTGTTTAGTCGGGCGTGAAAGCCCGGGGCTTAACCCCGGAACTGCGTTCGAGACTGGCAGGCTAGAGTCCGGAAGAGGAGAGTGGAATTCCCAGTGTAGAGGTGAAATTCGTAGATATTGGGAAGAACACCAGTGGCGAAGGCGGCTCTCTGGTCCGGTACTGACGCTGAGGTGCGAAAGCGTGGGGAGCAAACAGGATTAGATACCCTGGTAGTCCACGCCGTAAACGATGAGTGCTAGACGTTGGACGGCTTGCCGTTCGGTGTCGCAGCTAACGCGTTAAGCACTCCGCCTGGGGAGTACGGCCGCAAGGTTA
547	0	22	0	8	24	73	38	140	0	27	6	54	0	24	D_0__Bacteria; D_1__Planctomycetes; D_2__OM190; D_3__uncultured bacterium; D_4__uncultured bacterium; D_5__uncultured bacterium; D_6__uncultured bacterium	GACGGAGGGTGCAAACGTTGTTCGGAATCACTGGGCATAAAGAGCACGTAGGCGGTCTCGTAAGTCGGGTGTTAAAGCCCCCGGCTCAACCGGGGAATTGCTCCCGATACTGCGAGACTAGAGAATGGTTGGGGTGAGTGGAACTCCAGGTGGAGCGGTGAAATGCGTAGATATCTGGAGGAACACCGGTGGCGAAGGCGACTCACTGGGCCAATTCTGACGCTGAGGTGCGAAAGCCAGGGGAGCAAACGGGATTAGATACCCCGGTAGTCCTGGCCGTAAACGATGGGCACTAGGCAGGGGGGATTCCTATGGTTCTTCTCTGCCGTAGCAAATGTGTTAAGTGCCCCGCCTGGGGAGTACGCTCGCAAGGGTA
548	0	0	0	0	53	59	105	93	4	85	0	0	0	14	D_0__Bacteria; D_1__Proteobacteria; D_2__Deltaproteobacteria; D_3__SAR324 clade(Marine group B); D_4__uncultured bacterium; D_5__uncultured bacterium; D_6__uncultured bacterium	TACAGAGGGTGCAAGCGTTGTTCGGAATCATTGGGCGTAAAGCGCGTGTAGGCGGCCATTTAAGTTTGGTGTGAAAGCCCAGGGCTTAACCCTGGAAGTGCACTGAATACTGGATGGCTAGAGGATATGAGGGGAGATTGGAATTCATGGTGTAGGGGTGAAATCCGTAGATATCATGAGGAACATCAGTGGCGAAGGCGAATCTCTGGCATATATCTGACGCTGAGACGCGAAAGCGTGGGGAGCAAACAGGATTAGATACCCTGGTAGTCCACGCCCTAAACGATGAATACTAGTTGTCGGAGTTCCTAATTGCTTCGGTGACGCAGTTAACACATTAAGTATTCCGCCTGGGAATTACGGTCGCAAGATTA
549	15	34	32	28	34	14	38	56	27	24	23	49	14	23	D_0__Bacteria; D_1__Proteobacteria; D_2__Alphaproteobacteria; D_3__Rhizobiales; D_4__Hyphomicrobiaceae; D_5__Hyphomicrobium; D_6__uncultured bacterium	TACGAAGGGGACTAGCGTTGTTCGGAATTACTGGGCGTAAAGCGCACGTAGGCGGATTTGTCAGTCAGGGGTGAAATCCCGGGGCTCAACCTCGGAACTGCCTTTGATACAGCAAGTCTAGAATCCGGTAGAGGTGGGTGGAATTCCTAGTGTAGAGGTGAAATTCGTAGATATTAGGAAGAACACCGGTGGCGAAGGCGGCCCACTGGACCGGTATTGACGCTGAGGTGCGAAAGCGTGGGGAGCAAACAGGATTAGATACCCTGGTAGTCCACGCCGTAAACTATGGATGCTAGCTGTCAGCAAGCTTGCTTGTTGGTAGCGCAGCTAACGCATTAAGCATCCCGCCTGGGGAGTACGGCCGCAAGGTTA
550	29	102	91	119	18	0	13	0	16	7	8	7	0	0	D_0__Bacteria; D_1__Planctomycetes; D_2__OM190; D_3__uncultured planctomycete; D_4__uncultured planctomycete; D_5__uncultured planctomycete; D_6__uncultured planctomycete	TACGGAGGGCGCAAGCGTTGTTCGGAATCACTGGGCATAAAGAGCATGTAGGCGGCTTCTTAAGTCGGATGTGAAAGCCCTCGGCCCAACCGGGGAACTGCATTCGATACTGATTAGCTAGAGGACAGGAGGGGTGAGTGGAACTTCAGGTGGAACGGTGAAATGTGTAGATATCTGAAGGAACACCGGTGGCGAAAGCGGCTCACTGGCCTGTTTCTGACGCTGAGATGCGAAAGCTAGGGTAGCAAACGGGATTAGATACCCCGGTAGTCCTAGCCGTAAACGATGGGCACTAGGCAATGGGTTTTCCCTATGGGACTCATTGCCGTAGCTAATGTGTTAAGTGCCCCGCCTGGGGAGTACGCTCGCAAGGGTA
551	11	31	6	17	15	53	34	55	38	59	21	12	8	49	D_0__Bacteria; D_1__Planctomycetes; D_2__OM190	GACGAAGGTGACAACCGTTGCTCGGAATCACTGGGCATAAAGCGCGCGTAGGTGGCTTGGTAAGTCCATGGTGAAATCCCTCGGCTCAACCGAGGAACTGCCGTGGATACTGCCGAGCTTGAGAACGGGAGGGGTGAATGGAACTCTCGGTGTAGCGGTGAAATGCGTAGATATCGAGAGGAACGCCGGTGGCGAAAGCGATTCACTGGACCGTTTCTGACACTGAGGCGCGAAAGCTAGGGGAGCAAACAGGATTAGATACCCTGGTAGTCCTAGCTGTAAACGATGAGTACTTGGTAGGGCTGGTCCAATGCCAGCCCTGCCGGAGCAAATGTATTAAGTACTCCGCCTGGGGAGTATGGTCGCAAGGCTA
552	0	0	35	20	25	29	56	106	33	22	0	0	46	37	D_0__Bacteria; D_1__Gemmatimonadetes; D_2__Gemmatimonadetes; D_3__Gemmatimonadales; D_4__Gemmatimonadaceae; D_5__uncultured; D_6__uncultured soil bacterium	TACAGAGGGTGCGAGCGTTGTCCGGAATCACTGGGCGTAAAGGGCGCGTAGGCGGCTTGGTAAGCGTGCGGTGAAAGCTCGGGGCTCAACCCCGAGTCTGCCGTGCGAACTGCCGAGCTGGAGCACGGTAGAGGCACATGGAATTCCGGGTGTAGCGGTGGAATGCGTAGAGATCCGGAAGAACACCGGTGGCGAAGGCGGTGTGCTGGGCCGTAGCTGACGCTGAGGCGCGACAGCGTGGGGAGCAAACAGGATTAGATACCCTGGTAGTCCACGCCGTAAACGATGGGCACTAGGCCCTTGGGGGAGCGACCCCCTGAGGACCGGCGCAAACGCATTAAGTGCCCCGCCTGGGGAGTACGGCCGCAAGGCTG
553	0	31	0	0	39	32	33	41	0	34	24	81	33	60	D_0__Bacteria; D_1__Chloroflexi; D_2__TK10	TACGTAGGGGGCAAGCGTTGTCCGGATTTATTGGGCGTAAAGCGCTCGCAGGTGGTTCGTCGCGTCGTGCGTGAAAGACCCCGGCTCAACTGGGGAGGGTCGTGCGATACGGGCGGACTGGAGGCCAGTAGGGGGATGCGGAATTCCGGGTGTAGTGGTGGAATGCGTAGAGATCCGGAGGAACACCAGCGGCGAAGGCGGCATCCTGGACTGGTCCTGACACTCAGGAGCGAAAGCGTGGGGAGCGATCCGGATTAGATACCCGGGTAGTCCACGCTGTAAACGATGAGTACTAGGTGTCGGGGGTATCGACCCCCTCGGTGCCGCAGCTAACGCGATAAGTACTCCGCCTGGGGACTACGGCCGCAAGGCTA
554	0	0	0	0	0	0	0	0	0	0	0	0	268	140	D_0__Bacteria; D_1__Proteobacteria; D_2__Gammaproteobacteria; D_3__Betaproteobacteriales; D_4__B1-7BS; D_5__uncultured bacterium; D_6__uncultured bacterium	TACGTAGGGTGCGAGCGTTAATCGGAATTACTGGGCGTAAAGCGTGCGCAGGTGGCTGTCCAAGCCAGATGTGAAATCCCCGGGCTCAACCTGGGAATGGCATTTGGGACTGGTCGGCTAGAGTGCGGAAGAGGGAGCTGGAATTCCTGGTGTAGCAGTGAAATGCGTAGAGATCAGGAGGAACACCAATGGCGAAGGCAGGCTCCTGGGCTAGCACTGACACTCATGCACGAAAGCGTGGGGAGCAAACAGGATTAGATACCCTGGTAGTCCACGCCCTAAACGATGGCAACTAGTTGTTGGGGGAGCAATCCCTTAGTAACGAAGCTAACGCGTGAAGTTGCCCGCCTGGGGAGTACGGTCGCAAGATTA
555	170	65	48	13	0	0	0	0	0	0	29	0	36	46	D_0__Bacteria; D_1__Proteobacteria; D_2__Alphaproteobacteria; D_3__Sphingomonadales; D_4__Sphingomonadaceae; D_5__Sphingopyxis	TACGAGGGGAGCTAGCGTTGTTCGGAATTACTGGGCGTAAAGCGCGCGTAGGCGGCTTTTTAAGTCAGAGGTGAAAGCCCGGGGCTCAACCCCGGAATTGCCTTTGAAACTGGAAAGCTAGAATCTTGGAGAGGTCAGTGGAATTCCGAGTGTAGAGGTGAAATTCGTAGATATTCGGAAGAACACCAGTGGCGAAGGCGACTGACTGGACAAGTATTGACGCTGAGGTGCGAAAGCGTGGGGAGCAAACAGGATTAGATACCCTGGTAGTCCACGCCGTAAACGATGATAACTAGCTGTCCGGGTTCATAGAACTTGGGTGGCGCAGCTAACGCATTAAGTTATCCGCCTGGGGAGTACGGTCGCAAGATTA
556	7	26	5	0	29	54	51	42	30	54	0	18	26	64	D_0__Bacteria; D_1__Proteobacteria; D_2__Deltaproteobacteria; D_3__SAR324 clade(Marine group B); D_4__metagenome; D_5__metagenome; D_6__metagenome	TACGGAGGGTGCAAGCGTTGCTCGGAATTATTGGGCGTAAAGCGTATGTAGGCGGTTTTCTAAGTCTGATGTGAAATCCCGGGGCTTAACCTCGGAACTGCATTGGATACTGGAAAGCTAGAGGACGATAGAGGATGGTGGAATTCCAGGTGTAGGGGTGAAATCCGTAGATATCTGGAGGAACATCAGTGGCGAAGGCGGCCATCTGGATCGTACCTGACGCTGAGATACGAAAGCGTGGGGAGCAAACAGGATTAGATACCCTGGTAGTCCACGCCCTAAACGATGATCACTAGACGTCAGAAAGCCTAATCTTTTTGGTGTCGTAGCTAACGCGTTAAGTGATCCGCCTGGGAAGTACGGTCGCAAGATTA
557	24	11	29	0	80	0	87	0	40	48	0	0	32	54	D_0__Bacteria; D_1__Proteobacteria; D_2__Alphaproteobacteria; D_3__Sphingomonadales; D_4__Sphingomonadaceae; D_5__Sphingorhabdus	TACGGAGGGAGCTAGCGTTGTTCGGAATTACTGGGCGTAAAGCGTGCGTAGGCGGTTATTCAAGTCAGAGGTGAAAGCCTGGAGCTCAACTCCAGAACTGCCTTTGAAACTAGATAACTAGAATCTTGGAGAGGTGAGTGGAATTCCGAGTGTAGAGGTGAAATTCGTAGATATTCGGAAGAACACCAGTGGCGAAGGCGACTCACTGGACAAGTATTGACGCTGAGGTACGAAAGCGTGGGGAGCAAACAGGATTAGATACCCTGGTAGTCCACGCCGTAAACGATGATAACTAGCTGTCCGGGCTCTCAGAGCTTGGGTGGCGCAGCTAACGCATTAAGTTATCCGCCTGGGGAGTACGGTCGCAAGATTA
558	7	42	33	40	30	0	43	24	24	54	13	45	21	29	D_0__Bacteria; D_1__Bacteroidetes; D_2__Bacteroidia; D_3__Chitinophagales; D_4__Chitinophagaceae; D_5__uncultured	TACGGAGGGTGCAAGCGTTATCCGGATTTACTGGGTTTAAAGGGTGCGTAGGTGGGTAGATAAGTCAGTGGTGAAATCCCCGAGCTCAACTTGGGAACTGCCATTGATACTATTTATCTTGAATTCTGTGGAGGTGAGCGGAATATATCATGTAGCGGTGAAATGCTTAGATATGATATAGAACACCAATTGCGAAGGCAGCTCACTACTCAGATATTGACACTGAGGCACGAAAGCGTGGGGATCAAACAGGATTAGATACCCTGGTAGTCCACGCCCTAAACTATGGATACTCGACATTTGTGATATACTATAAGTGTCTGAGCGAAAGCATTAAGTATCCCACCTGGGAAGTACGTTCGCAAGAATG
559	24	60	29	60	0	0	0	0	0	35	70	125	0	0	D_0__Bacteria; D_1__Proteobacteria; D_2__Gammaproteobacteria; D_3__CCD24	TACGGAGGGTGCAAGCGTTAATCGGAATTACTGGGCGTAAAGCGCACGCAGGTGGCTGAGTCAGTCGATTGTGAAAGCCCTGGGCTTAACCTGGGAATTGCAGTCGATACTACTCAGCTAGAGTATGGGAGAGGGCAGTGGAATTCCCGGTGTAGCGGTGAAATGCGTAGATATCGGGAGGAACATCAGTGGCGAAGGCGGCTGCCTGGCCCAATACTGACACTCAGGTGCGACAGCGTGGGGAGCAAACAGGATTAGATACCCTGGTAGTCCACGCCGTAAACGATGAGAACTAGATGTCGGGGGGGATTAGCCCCTCGGTGTCGTAGCTAACGCGCTAAGTTCTCCGCCTGGGGAGTACGGCCGCAAGGTTG
560	18	34	11	8	22	51	14	45	46	46	18	28	26	36	D_0__Bacteria; D_1__Proteobacteria; D_2__Alphaproteobacteria; D_3__Caulobacterales; D_4__Hyphomonadaceae; D_5__SWB02; D_6__uncultured bacterium	TACGAAGGGGGCTAGCGTTGTTCGGATTTACTGGGCGTAAAGCGCGTGTAGGCGGGCTGTTAAGTTGGGGGTGAAATCCCGAGGCTCAACCTCGGAACTGCCTCCAAGACTGGCAGCCTGGACCCAAGGAGAGGCAAGGGGAATTCCGAGTGTAGAGGTGAAATTCGTAGATATTCGGAGGAACACCAGTGGCGAAGGCGCCTTGCTGGACTTGTGGTGACGCTGAGACGCGAAAGCGTGGGGAGCAAACAGGATTAGATACCCTGGTAGTCCACGCCGTAAACGATGGGCGCTAGTTGTCGGCATGCATGCATGTCGGTGACGCAGCTAACGCATTAAGCGCCCCGCCTGGGGAGTACGGCCGCAAGGTTA
561	16	0	26	0	41	10	40	13	59	26	13	0	71	88	D_0__Bacteria; D_1__Planctomycetes; D_2__Planctomycetacia; D_3__Pirellulales; D_4__Pirellulaceae; D_5__Pir4 lineage; D_6__uncultured Pirellula sp.	CACGAACCGGACGAACGTTATTCGGAATTATTGGGCTTAAAGGGTGCGTAGGCGGTGCGGTAAGTGCGGTGTGAAAGCCCTCGGCTCAACCGAGGAATTGCGCTGCATACTGCCGTGCTGGAGGGAGACAGAGGTAAGCGGAACTGATGGTGGAGCGGTGAAATGCGTTGATATCATCAGGAACACCGGTGGCGAAAGCGGCTTACTGGGTCTCTTCTGACGCTGAGGCACGAAAGCTAGGGTAGCGAACGGGATTAGATACCCCGGTAGTCCTAGCCGTAAACGATGAGCACTTGATTGAGGACCCCCCCATAGGTTCTCGATCGCAGCGAAAGTGTTAAGTGCTCCGCCTGGGGAGTATGGTCGCAAGGCTG
562	0	19	0	24	0	73	4	52	0	40	0	191	0	0	D_0__Bacteria; D_1__Bacteroidetes; D_2__Bacteroidia; D_3__Chitinophagales; D_4__Saprospiraceae; D_5__Portibacter; D_6__uncultured bacterium	TACGGAGGGTGCAAGCGTTATCCGGAATCACTGGGTTTAAAGGGTGCGTAGGTGGCTTGATAAGTCAGTGGTGAAAGCCCACCGCTCAACGGTGGAATTGCCATTGATACTGTCAGGCTTGAATAAGGCTGAGGTCGGCGGAATGTGTCATGTAGCGGTGAAATGCATAGATATGACATAGAACACCAATTGCGAAGGCAGCTGGCTAGACCTTTATTGACACTGAGGCACGAAAGCGTGGGGAGCGAACAGGATTAGATACCCTGGTAGTCCACGCCCTAAACGATGCTAACTCGATGTGTGGTCTTCGGATTGCGCATCCAAGCGAAAGCGTTAAGTTAGCCACCTGGGGAGTACGTTCGCAAGAATG
563	0	0	0	0	80	30	46	14	121	62	0	0	20	30	D_0__Bacteria; D_1__Proteobacteria; D_2__Gammaproteobacteria; D_3__uncultured; D_4__uncultured bacterium; D_5__uncultured bacterium; D_6__uncultured bacterium	TACAGAGGGTGCGAGCGTTAATCGGAATGACTGGGCGTAAAGGGCATGTAGGCGGTTATGTTAGTCTGATGTGAAATACCCGGGCTTAACCTGGGATATGCATTGGAAACGGCATAGCTAGAGTATGGGAGAGGGAAGTGGAATTTCCGGTGTAGCGGTGAAATGCGTAGAGATCGGAAAGAACACTCGTGGCGAAGGCGGCTTTCTGGCCCATAACTGACGCTGAGGTGCGAAAGCATGGGGAGCAAACAGGATTAGATACCCTGGTAGTCCATGCCGTAAACGATGAGAACTGGAGGAATGTTGACGTAAGTCGATGTGTCTCTAAGCTAACGCGTAAGTTCTCCGCCTGGGGAGTACGGCCGCAAGGTTA
564	0	0	39	49	13	32	30	74	14	43	18	53	0	37	D_0__Bacteria; D_1__Gemmatimonadetes; D_2__Gemmatimonadetes; D_3__Gemmatimonadales; D_4__Gemmatimonadaceae; D_5__uncultured; D_6__metagenome	TACAGAGGGTGCGAGCGTTGTCCGGAATCACTGGGCGTAAAGGGCGCGTAGGCGGCCTGGTAAGTCGGGGGTGAAACGCTGCGGCTCAACCGCAGCACTGCCTTCGAGACTGTCAGGCTTGAGCACGGTAGAGGCTGGTGGAATTCCCGGTGTAGCGGTGGAATGCGTAGAGATCGGGAAGAACATCGGTGGCGAAGGCGGCCAGCTGGGCCGTTGCTGACGCTGAGGCGCGACAGCGTGGGGAGCAAACAGGATTAGATACCCTGGTAGTCCACGCCGTAAACGATGGGTACTAGGCGTCGGGGGGAGCGACCCTCTCGGTGCCGTCGTTAACACAGTAAGTACCCCGCCTGGGGAGTACGGTCGCAAGACTG
565	43	27	51	27	44	13	22	12	39	27	8	17	45	26	D_0__Bacteria; D_1__Actinobacteria; D_2__Acidimicrobiia; D_3__Microtrichales; D_4__Ilumatobacteraceae; D_5__uncultured; D_6__metagenome	CACGTAGGGACCAAGCGTTGTCCGGATTTATTGGGCGTAAAGAGCTCGTAGGCGGTTTGGTAAGTCGGGTGTGAAAACTCAGGGCTTAACCCTGAGACGCCACCCGATACTGCCATGACTTGAGTCCGGTAGGGGAGTGGGGAATTCCTGGTGTAGCGGTGAAATGCGCAGATATCAGGAGGAACACCGGTGGCGAAGGCGCCACTCTGGGCCGGTACTGACGCTGAGGAGCGAAAGCGTGGGTAGCAAACAGGATTAGATACCCTGGTAGTCCACGCCGTAAACGTTGGGCACTAGGTGTGGGTCCTTATCAACGGGATCCGTGCCGTAGCTAACGCATTAAGTGCCCCGCCTGGGGAGTACGGCCGCAAGGCTA
566	0	0	0	0	49	76	41	51	35	38	0	53	0	56	D_0__Bacteria; D_1__Chloroflexi; D_2__Anaerolineae; D_3__SBR1031; D_4__A4b	AACGTAGGACACAAGCGTTATCCGGAATTACTGGGCGTAAAGGGAGTGCAGGCGGTTGAATAAGTTAGGCGTGAAAGACTTCGGCTAAACCGGGGGAGGTCGTCTGATACTGTTCAACTAGAGTATGGTAGAGGCGTGTAGAATTCCGGGTGTAGTGGTGAAATGCGTAGAGATCCGGAGGAATACCAGTGGCGAAGGCGGCACGCTGGGCCATAACTGACGCTAAGACTCGAAAGCATGGGTAGCGAACGGGATTAGAAACCCCGGTAGTCCATGCCGTAAACGATGTACACTGGATGTTCAGTCGGGGAAGCCTGACGGGGTGTCCAAGCTAACACGCTAAGTGTACCGCCTGGGGAGTACGGTCGCAAGGCTA
567	0	50	0	0	0	118	0	110	0	0	0	120	0	0	D_0__Bacteria; D_1__Planctomycetes; D_2__OM190; D_3__uncultured bacterium; D_4__uncultured bacterium; D_5__uncultured bacterium; D_6__uncultured bacterium	GACAGAGGTTGCAAACGTTGTTCGGAATTACTGGGCATAAAGCGCACGTAGGTGGTCTGTTAAGTCGTGTGTGAAATGTCCCGGCTCAACCGGGGAATTGCGCACGATACTGGCAGGCTTGAGGTCGGGAGGGGTGAGCGGAACTCCTGGTGGAGCGGTGAAATGCGTAGATATCAGGAGGAACACCGGTGGCGAAAGCGGCTCACTGGCCCGAATCTGACACTGAGGTGCGAAAGCTAGGGTAGCAAACGGGATTAGATACCCCGGTAGTCCTAGCCGTAAACGATGGGCACTGGGCAGGGGGGATACCTATGGTCCTCTCTGCCGGAGCTAATGTGTTAAGTGCCCCGCCTGGGGAGTACGCTCGCAAGGGTA
568	68	139	44	61	0	0	0	0	0	0	55	30	0	0	D_0__Bacteria; D_1__Proteobacteria; D_2__Alphaproteobacteria; D_3__Micavibrionales; D_4__uncultured; D_5__metagenome; D_6__metagenome	TACGAATGGAGCGAGCGTTGTTCGGAATCACTGGGCGTAAAGGGTGCGCAGGCGGTCATGAAAGTCAGAAGTGAAATCCCAGGGCTCAACCCTGGAATGGCTTTTGAAACTCCATGACTAGAGTATTGGAGAGGTTGGCGGAATTCCGAGTGTAGAGGTGAAATTCGCAGATATTCGGAGGAACACCAATGGCGTAGGCAGCCAACTGGACAATTACTGACGCTCATGCACGAAAGCGTGGGGATCAAACAGGATTAGATACCCTGGTAGTCCACGCCCTAAACGATGTGTGCTAGTTGTCGGGCCCTTTAGGGTTCGGTGACGCAGCTAACGCTTTAAGCACACCGCCTGGGGAGTACGGTCGCAAGATTA
569	0	0	0	0	193	102	0	20	0	24	0	0	0	58	D_0__Bacteria; D_1__Proteobacteria; D_2__Gammaproteobacteria; D_3__Betaproteobacteriales; D_4__Burkholderiaceae; D_5__uncultured	TACGTAGGGTGCAAGCGTTAATCGGAATTACTGGGCGTAAAGCGTACGCAGGCGGCTAGGTAAGACAGGTGTGAAATCCCCGGGCCTAACCTGGGAACTGCATTTGTGACTGCTTAGCTAGAGTCTGTCAGAGGGGGGTGGAATTCCACGTGTAGCAGTGAAATGCGTAGAGATGTGGAGGAACACCGATGGCGAAGGCAGCCCCCTGGGATAAGACTGACGCTCATGTACGAAAGCGTGGGGAGCAAACAGGATTAGATACCCTGGTAGTCCACGCCCTAAACGATGTCGACTAGTTGTCGGGCCTTTACAGGCTCGGTAACGCAGCTAACGCGTGAAGTCGACCGCCTGGGGAGTACGGTCGCAAGATTA
570	0	0	0	0	26	43	40	36	24	61	0	0	90	77	D_0__Bacteria; D_1__Proteobacteria; D_2__Alphaproteobacteria; D_3__uncultured	TACGAAGGGGGCTAGCGTTGTTCGGAATTACTGGGCGTAAAGGGCGCGTAGGCGGCCCTGTCAGTCGGGCGTGAAAGCCCCGGGCTCAACCCGGGAAATGCGCTCGATACTGCAAGGCTTGAGTGTGGGAGAGGATGGTGGAATTCCCAGTGTAGAGGTGAAATTCGTAGATATTGGGAAGAACACCGGTGGCGAAGGCGGCCATCTGGACCACTACTGACGCTGAGGCGCGAAAGCGTGGGGAGCAAACAGGATTAGATACCCTGGTAGTCCACGCTGTAAACGATGAGTGCTAGACGTTGGCGGGCCTAGCTCGTCAGTGTCGCAGCTAACGCGATAAGCACTCCGCCTGGGGAGTACGGCCGCAAGGTTA
571	0	0	0	0	94	12	164	125	0	0	0	0	0	0	D_0__Bacteria; D_1__Proteobacteria; D_2__Alphaproteobacteria; D_3__Caulobacterales; D_4__Hyphomonadaceae; D_5__SWB02	TACGAAGGGGGCTAGCGTTGTTCGGATTTACTGGGCGTAAAGCGCGTGTAGGCGGGTCGATAAGTTGGGGGTGAAATCCCGGAGCTCAACTCCGGAACTGCCTTCAAAACTGCCGACCTGGACCTAAGTAGAGGCAAGTGGAATTGCGAGTGTAGAGGTGAAATTCGTAGATATTCGCAGGAACACCAGTGGCGAAGGCGACTTGCTGGACTTATGGTGACGCTGAGACGCGAAAGCGTGGGGAGCAAACAGGATTAGATACCCTGGTAGTCCACGCTGTAAACGATGAGAGCTAGTTGTCGGCACGCATGCGTGTCGGTGACGCAGCTAACGCATTAAGCTCTCCGCCTGGGGAGTACGGCCGCAAGGTTA
572	79	28	37	15	28	0	27	0	62	21	51	0	46	0	D_0__Bacteria; D_1__Proteobacteria; D_2__Alphaproteobacteria; D_3__Rhizobiales; D_4__Rhizobiales Incertae Sedis; D_5__uncultured; Ambiguous_taxa	TACGAAGGGGGCTAGCGTTGTTCGGAATTACTGGGCGTAAAGCGCACGTAGGCGGATTGTTAAGTCAGAGGTGAAATCCCGGAGCTCAACTTCGGAACTGCCTTTGATACTGGCAATCTAGAGTCCGGAAGAGGTTAGTGGAATTCCCAGTGTAGAGGTGAAATTCGTAGATATTGGGAAGAACACCAGTGGCGAAGGCGGCTAACTGGTCCGGTACTGACGCTGAGGTGCGAAAGCGTGGGGAGCAAACAGGATTAGATACCCTGGTAGTCCACGCCGTAAACTATGGGTGCTAGCCGTCAGGAAGCTTGCTTTTTGGTGGCGCAGCTAACGCATTAAGCACCCCGCCTGGGGAGTACGGTCGCAAGATTA
573	33	36	59	18	37	12	34	6	28	39	13	15	31	33	D_0__Bacteria; D_1__Proteobacteria; D_2__Alphaproteobacteria; D_3__Sphingomonadales; D_4__Sphingomonadaceae	TACGAAGGGGGCTAGCGTTGTTCGGAATTACTGGGCGTAAAGCGCACGTAGGCGGCTACTTAAGTTAGAGGTGAAAGCCCAGGGCTTAACCTTGGAACTGCCTTTAAGACTGGGTAGCTTGAACACGGGAGAGGTGAGTGGAATTCCGAGTGTAGAGGTGAAATTCGTAGATATTCGGAGGAACACCAGTGGCGAAGGCGGCTCACTGGACCGTTGTTGACGCTGAGGTGCGAAAGCGTGGGGAGCAAACAGGATTAGATACCCTGGTAGTCCACGCCGTAAACTATGGAGGCTAGCTGTCGGGGACCTTTGGTTTTCGGTGGCGCAGCTAACGCGTTAAGCCTCCCGCCTGGGGAGTACGGCCGCAAGGTTA
574	18	31	10	20	22	30	25	28	30	43	20	38	30	49	D_0__Bacteria; D_1__Planctomycetes; D_2__Phycisphaerae; D_3__Tepidisphaerales; D_4__Tepidisphaeraceae	TACAGAGGTCTCGAGCGTTAGGCGGAATCACTGGGCTTAAAGCGTGTGTAGGTGGATGGGTAAGTACCTTGTGAAATCCCACGGCTTAACCGTGGAACTGCTGGGTATACTGCTTATCTTGAGTCACTCAGGGGCGAGCGGAACAGATGGTGGAGCGGTGAAATGCGTAGATATCATCTGGAACGCCAATGGTGAAGACAGCTCGCTGGGGGTGTACTGACACTGAGACACGAAAGCCAGGGGAGCAAACGGGATTAGATACCCCGGTAGTCCTGGCCCTAAACGATGTCCACTAGATTGTGGCGCTTTTAACGGCGTCATGGTCGTAGCGAAAGCATTAAGTGGACCGCCTGGGAAGTACGGTCGCAAGGCTA
575	0	0	0	0	85	0	140	0	59	15	0	0	54	41	D_0__Bacteria; D_1__Bacteroidetes; D_2__Bacteroidia; D_3__Chitinophagales; D_4__Chitinophagaceae; D_5__Terrimonas	TACGGAGGGTGCAAGCGTTATCCGGATTCACTGGGTTTAAAGGGTGCGTAGGTGGGTTGGTAAGTCAGTGGTGAAATCCCCGAGCTTAACTTGGGAACTGCCATTGATACTATCAGTCTTGAATACCGTGGAGGTTAGCGGAATATGTCATGTAGCGGTGAAATGCTTAGATATGACATAGAACACCAATTGCGAAGGCAGCTGGCTACACGAATATTGACACTGAGGCACGAAAGCGTGGGGATCAAACAGGATTAGATACCCTGGTAGTCCACGCCCTAAACTATGGATACTCGACATCAGCGATACACTGTTGGTGTCTGAGCGAAAGCATTAAGTATCCCACCTGGGAAGTACGATCGCAAGATTG
576	0	0	0	0	0	133	7	147	0	67	0	27	0	12	D_0__Bacteria; D_1__Proteobacteria; D_2__Alphaproteobacteria; D_3__Rhizobiales; D_4__Methyloligellaceae; D_5__uncultured	TACGGAGGGGGCTAGCGTTGTTCGGAATTACTGGGCGTAAAGCGCGCGTAGGCGGACCTGCAAGTCGGGGGTGAAAGCCCGAGGCTCAACCTCGGAACTGCCTTCGATACTGCGGGTCTCGAGTCCGGGAGAGGTGAGTGGAATTCCTAGTGTAGAGGTGAAATTCGTAGATATTAGGAAGAACACCAGTGGCGAAGGCGGCTCACTGGCCCGGTACTGACGCTGAGGCGCGAAAGCGTGGGGAGCAAACAGGATTAGATACCCTGGTAGTCCACGCCGTAAACTATGGGTGCTAGCCGTCGGTCGGCATGCCGGTCGGTGGCGCAGCAAACGCATTAAGCACCCCGCCTGGGGAGTACGGTCGCAAGATTA
577	0	85	7	22	0	35	0	66	0	22	20	135	0	0	D_0__Bacteria; D_1__Proteobacteria; D_2__Gammaproteobacteria; D_3__Betaproteobacteriales; D_4__Burkholderiaceae; D_5__uncultured	TACGTAGGGTGCAAGCGTTAATCGGAATTACTGGGCGTAAAGCGTACGCAGGCGGCTTTGCAAGACAGGTGTGAAATCCCCGGGCCTAACCTGGGAACTGCATTTGTGACTGCATGGCTAGAGTCTGTCAGAGGGGGGTGGAATTCCACGTGTAGCAGTGAAATGCGTAGAGATGTGGAAGAACACCGATGGCGAAGGCAGCCCCCTGGGATGAGACTGACGCTCATGTACGAAAGCGTGGGGAGCAAACAGGATTAGATACCCTGGTAGTCCACGCCCTAAACGATGTCTACTAGTTGTCGGAGGGTAACTCCTTCGGTAACGCAGCTAACGCGTGAAGTAGACCGCCTGGGGAGTACGGTCGCAAGATTA
578	0	12	0	9	30	90	34	42	20	50	27	47	0	31	D_0__Bacteria; D_1__Planctomycetes; D_2__Phycisphaerae; D_3__Phycisphaerales; D_4__Phycisphaeraceae; D_5__SM1A02; D_6__uncultured bacterium	TACAGGAGGCCCGAGCGTTAATCGGAATCACTGGGCTTAAAGGGTGCGTAGGCGGGTCCGTAAGTGCGTCGTGAAATCCCCCGGCTCAACCGGGGAACTGCGGCGCAGACTGCGGATCTTGAGGAAGCTAGGGGTTGCTGGAACGCTCGGTGGAGCGGTGAAATGCGTTGAGATCGAGCGGAACGCCGATGGTGAAGACAGGCAACTGGGGCTTTCCTGACGCTGAGGCACGAAAGCGTGGGGATCAAACAGGATTAGATACCCTGGTAGTCCACGCTGTAAACGATGCACACTAGATCGATGCAGGTTTGACCCTGTGTTGGTCGGAGAGAAATTGTTAAGTGTGCCGCCTGGGAAGTACGGTCGCAAGGCTA
579	0	34	131	110	0	0	24	39	17	0	0	36	0	0	D_0__Bacteria; D_1__Gemmatimonadetes; D_2__Gemmatimonadetes; D_3__Gemmatimonadales; D_4__Gemmatimonadaceae; D_5__uncultured	TACAGAGGGTGCGAGCGTTGTCCGGAATCACTGGGCGTAAAGGGCGCGTAGGTGGCTTGGTAAGCGTGTGGTGAAAGTCCGGGGCTCAACCCCGGATCTGCCATGCGAACTGCTGAGCTTGAGCGATGTAGAGGCAGGTGGAATTTCGGGTGTAGCGGTGGAATGCGTAGATATCCGAAAGAACACCAGTGGCGAAGGCGGCCTGCTGGGCATCAGCTGACACTGAGGCGCGACAGCGTGGGGAGCAAACAGGATTAGATACCCTGGTAGTCCACGCCGTAAACGATGGGTACTAGGTGTCTGGGGGAGCGACCCCCTGGGTGCCGGCGCTAACGCATGAAGTACCCCGCCTGGGGAGTACGGCCGCAAGGCTG
580	11	11	10	33	40	14	39	30	58	47	14	16	18	49	D_0__Bacteria; D_1__Planctomycetes; D_2__Planctomycetacia; D_3__Pirellulales; D_4__Pirellulaceae	TACGAACCGGACAAACGTTATTCGGAATCACTGGGCTTAAAGAGTGCGTAGGCGGTCTACCAAGTTGGGTGTGAAATCCCTCGGCTCAACCGAGGAATTGCGCTCAAAACTGGCAGACTCGAGGAAGGCAGGGGTAAGCGGAACTGATGGTGGAGCGGTGAAATGCGTTGATATCATCAGGAACACCAGTGGCGAAGGCGGCTTACTGGGCCTTTTCTGACGCTGAGGCACGAAAGCTAGGGTAGCGAACGGGATTAGATACCCCGGTAGTCCTAGCCGTAAACGATGAGCACTAGATCGAGGGGACCCCCACATCCTCTCGGTCGTAGCGAAAGTGTTAAGTGCTCCGCCTGGGGAGTATGGTCGCAAGGCTG
581	0	51	21	19	19	0	24	30	34	52	28	24	30	58	D_0__Bacteria; D_1__Verrucomicrobia; D_2__Verrucomicrobiae; D_3__Opitutales; D_4__Opitutaceae; D_5__Opitutus; D_6__uncultured bacterium	TACAGAGACTGCAAGCGTTATTCGGATTCACTGGGCGTAAAGGGTGCGCAGGCGGCGATGTGTGTGAGGCGTGAAAGCCCGGGGCTTAACCTCGGAATTGCGCCTCAAACTACATCGCTAGAGCATTGGAGAGGGTAGCAGAATTCACGGTGTAGCAGTGAAATGCGTAGATATCGTGAGGAATACCAGAGGCGAAGGCGGCTACCTGGACAATTGCTGACGCTCAGGCACGAAAGCGTGGGGAGCAAAAGGGATTAGATACCCCTGTAGTCCACGCCCTAAACGGTGCACACTAGGTCTTGGCGGATTCGACCCCACCAGGGCCCAAGCTAACGCGTTAAGTGTGCCGCCTGAGGACTACGGCCGCAAGGCTA
582	35	63	29	35	21	31	16	17	0	20	44	22	24	32	D_0__Bacteria; D_1__Proteobacteria; D_2__Alphaproteobacteria; D_3__Rhizobiales; D_4__Devosiaceae; D_5__Devosia	TACGAAGGGGGCTAGCGTTGTTCGGATTTACTGGGCGTAAAGCGCACGTAGGCGGATCGTTAAGTCGGGGGTGAAATCCTGGGGCTCAACCCCAGAACTGCCTTCGATACTGGCGATCTCGAGTCCGGAAGAGGTGAGTGGAACTCCTAGTGTAGAGGTGGAATTCGTAGATATTAGGAAGAACACCAGTGGCGAAGGCGGCTCACTGGTCCGGTACTGACGCTGAGGTGCGAAAGCGTGGGGAGCAAACAGGATTAGATACCCTGGTAGTCCACGCCGTAAACTATGAGAGCTAGCCGTTGGAGGGTTTACCCTTCAGTGGCGCAGCTAACGCATTAAGCTCTCCGCCTGGGGAGTACGGTCGCAAGATTA
583	0	55	9	55	0	44	14	50	0	11	0	114	0	37	D_0__Bacteria; D_1__Bacteroidetes; D_2__Bacteroidia; D_3__Chitinophagales; D_4__Saprospiraceae; D_5__uncultured; Ambiguous_taxa	TACGGAGGGTGCAAGCGTTATCCGGAATCACTGGGTTTAAAGGGTGCGTAGGCGGCCATGTAAGTCAGAGGTGAAATGCTACAGCTTAACTGTGGAATTGCCTTTGATACTGTGTGGCTTGAATAAGGATGAGGTTGGCGGAATGTGGCATGTAGCGGTGAAATGCATAGATATGCCATAGAACACCAATTGCGAAGGCAGCTAACTGGGCCTTTATTGACGCTGAGGCACGAAAGCGTGGGGATCAAACAGGATTAGATACCCTGGTAGTCCACGCCCTAAACGATGCTCACTCGCTGTATGTCCGAATGAGGATATGTGGTTAAGCGAAAGCGATAAGTGAGCCACCTGGGGAGTACGCCCGCAAGGGTG
584	0	23	0	31	18	33	37	74	13	25	16	47	24	48	D_0__Bacteria; D_1__Planctomycetes; D_2__Planctomycetacia; D_3__Planctomycetales; D_4__uncultured; D_5__uncultured bacterium; D_6__uncultured bacterium	TACGAACTGTGCGAACGTTATTCGGAATCACTGGGCTTACAGGGTGTGTAGGCGGCCATTCAAGTAGGGTGTGAAATGCCTTGGCTCAACCAGGGCACTGCGCTCTAAACTGATTGGCTTGAGTGAGACAGGGGTGTGCGGAACTTCCGGTGGAGCGGTGAAATGTGTTGATATCGGAAGGAACGCCGGTGGCGAAAGCGGCACACTGGGTCTCAACTGACGCTGAGACACGAAAGCCAGGGTAGCGAACGGGATTAGATACCCCGGTAGTCCTGGCCGTAAACGATGAGCACTAGACGGGAGCGGCTTCGGCCGTTCCGGTCGTAGCGAAAGCGTTAAGTGCTCCGCCTGGGGAGTATGGTCGCAAGGCTG
585	0	0	0	17	53	27	25	25	11	37	0	13	75	106	D_0__Bacteria; D_1__Acidobacteria; D_2__Thermoanaerobaculia; D_3__Thermoanaerobaculales; D_4__Thermoanaerobaculaceae; D_5__Subgroup 10	TACGGAGGGGGCAAGCGTTATTCGGAATTATTGGGCGTAAAGGGCGCGTAGGCGGTTAAACAAGTCAAAGGTGAAATCCCTCGGCTCAACTGAGGAACTGCCTTTGAAACTGTTTGACTTGAGGCCGGGAGGGGGTAGCGGAATTCCCAGTGTAGCGGTGAAATGCGTAGATATTGGGAGGAACACCAGTGGCGAAGGCGGCTACCTGGACCGGTTCTGACGCTGATGCGCGAAAGCGTGGGTAGCAAACAGGATTAGATACCCTGGTAGTCCACGCTGTAAACGATGAGTGCTCGGTGTCGCGGGTATCGACCCCTGCGGTGCCTTAGCTAACGCGTTAAGCACTCCGCCTGGGGAGTACGGTCGCAAGGCTG
586	0	0	0	0	13	129	6	77	9	44	26	41	23	20	D_0__Bacteria; D_1__Cyanobacteria; D_2__Melainabacteria; D_3__Obscuribacterales; D_4__uncultured bacterium; D_5__uncultured bacterium; D_6__uncultured bacterium	GACGTAGGATGCAAGCGTTGTCCGGATTCATTGGGCGTAAAGAGTTCGTAGGCGGTTTATTAAGTCTGGTGTTAAAGACTGGGGCTCAACCCTGGGACAGCACTGGATACTGGTAGGCTGGAGTGTGGTAGAGGCAAGCGGAATTCCAGGTGTAGCGGTGAAATGCGTAGATATCTGGAAGAACACCGGTGGCGTAAGCGGCTTGCTGGGCCATAACTGACGCTGAGGAACGAAAGCTAGGGTAGCGAATGGGATTAGATACCCCAGTAGTCCTAGCCGTAAACGATGGATACTAGGCGTAGTGGGTATCGACCCCCGCTGTGCCGCAGCAAACGCGCTAAGTATCCCGCCTGAGTAGTACGGCCGCAAGGTTG
587	57	114	79	136	0	0	0	0	0	0	0	0	0	0	D_0__Bacteria; D_1__Proteobacteria; D_2__Gammaproteobacteria; D_3__Betaproteobacteriales; D_4__Burkholderiaceae; D_5__Hydrogenophaga	TACGTAGGGTGCAAGCGTTAATCGGAATTACTGGGCGTAAAGCGTGCGCAGGCGGTTTTGTAAGACAGACGTGAAATCCCCGGGCTCAACCTGGGAATGGCGTTTGTGACTGCAAAGCTGGAGTGCGGCAGAGGGGGATGGAATTCCGCGTGTAGCAGTGAAATGCGTAGATATGCGGAGGAACACCGATGGCGAAGGCAATCCCCTGGGCCTGCACTGACGCTCATGCACGAAAGCGTGGGGAGCAAACAGGATTAGATACCCTGGTAGTCCACGCCCTAAACGATGTCAACTGGTTGTTGGGTCTCTTCTGACTCAGTAACGAAGCTAACGCGTGAAGTTGACCGCCTGGGGAGTACGGCCGCAAGGTTG
588	0	68	0	42	12	107	0	95	0	0	0	62	0	0	D_0__Bacteria; D_1__Bacteroidetes; D_2__Bacteroidia; D_3__Flavobacteriales; D_4__NS9 marine group; D_5__metagenome; D_6__metagenome	TACGAAGGGTGCAAGCGTTATCCGGATTCATTGGGTTTAAAGGGTGCGTAGGTGGGGCGTTAAGTCAGTGGTGAAATCCTGCAGCTCAACTGTAGACTTGCCATTGATACTGGCGTTCTTGAGTGCGCTTGAAGTAGGCGGAATGTGCCGTGTAGCGGTGAAATGCTTAGATATGGCACAGAACACCAATTGCGAAGGCAGCTTACTAAGGCGATACTGACACTGAGGCACGAAAGCGTGGGGATCGAACAGGATTAGATACCCTGGTAGTCCACGCCGTAAACGATGATCACTCGAGATTGGCGATATACGGTCAGTCTCCTAGCGAAAGCGTTAAGTGATCCACCTGGGGAGTACGATCGCAAGATTG
589	6	8	37	28	31	31	51	14	32	37	15	23	16	56	D_0__Bacteria; D_1__Proteobacteria; D_2__Deltaproteobacteria; D_3__Myxococcales; D_4__Haliangiaceae; D_5__Haliangium	TACGAAGGGTGCAAACGTTGCTCGGAATTATTGGGCGTAAAGCGCACGTAGGCGGCTCTGTAAGTCGGATGTGAAATCCCTCGGCTTAACCGAGGACGTGCATCCGAAACTGCGGAGCTCGAGTATGGAAGAGGGTCGCAGAATTCCCGGTGTAGAGGTGAAATTCGTAGATATCGGGAGGAATACCAGTGGCGAAGGCGGCGACCTGGGCCAATACTGACGCTGAGGTGCGAAAGCGTGGGGAGCAAACAGGATTAGATACCCTGGTAGTCCACGCCGTAAACGATGAGTGCTAGGTGCTGCGGGTATTGACCCCTGCGGTGCCGTAGCTAACGCGTTAAGCACTCCGCCTGGGGAGTACGGCCGCAAGGCTA
590	20	25	67	56	28	13	28	16	14	23	18	21	26	29	D_0__Bacteria; D_1__Proteobacteria; D_2__Alphaproteobacteria; D_3__Rickettsiales; D_4__AB1; D_5__uncultured bacterium; D_6__uncultured bacterium	TACAGAGGGTGCTAGCGTTGTTCGGAATGACTGGGCGTAAAGAGCTCGTAGGCGGTCATATTAGTCGAGCGTGAAATCCCTGGGCTTAACCCAGGAACTGCGTTCGAAACTGTATGACTTGAGTTCAGGAGAGGAAAGCGGAATTCCTAGTGTAGAGGTGAAATTCGTAGATATTAGGAGGAACATCAGAGGCGAAGGCGGCTTTCTGGACTGATACTGACGCTGAGGAGCGAAAGCGTGGGGAGCAAACAGGATTAGATACCCTGGTAGTCCACGCCGTAAACTATGAGTGCTAGTCGTCGGGTCCTTGTGGCTCGGTGACGCAGCTAACGCATTAAGCACTCCGCCTGGGGAGTACGGTCGCAAGATTA
591	0	0	0	45	0	0	0	174	0	17	0	0	0	146	D_0__Bacteria; D_1__Acidobacteria; D_2__Blastocatellia (Subgroup 4); D_3__Blastocatellales; D_4__Blastocatellaceae; D_5__uncultured	TACGTAGGGAGCAAGCGTTGTTCGGATTTACTGGGCGTAAAGGGCGCGTAGGCGGCGCGGTAAGTCACTTGTGAAATCTCTGAGCTTAACTCAGAACGGCCAAGTGATACTGCAGTGCTAGAGTGCAGAAGGGGCAATCGGAATTCTTGGTGTAGCGGTGAAATGCGTAGATATCAAGAGGAACACCTGAGGTGAAGACGGGTTGCTGGGCTGACACTGACGCTGAGGCGCGAAAGCTAGGGGAGCAAACGGGATTAGATACCCCGGTAGTCCTAGCCCTAAACGATGAATACTTGGTGTCTGGAGTTTCAAGACTTCGGGTGCCGTCGCTAACGTTTTAAGTATTCCGCCTGGGGAGTACGCTCGCAAGAGTG
592	42	100	11	6	17	61	11	0	12	27	27	67	0	0	D_0__Bacteria; D_1__Armatimonadetes; D_2__Fimbriimonadia; D_3__Fimbriimonadales; D_4__Fimbriimonadaceae; D_5__uncultured bacterium; D_6__uncultured bacterium	GACGTAGGGTGCAAGCGTTGTCCGGATTTACTGGGCGTAAAGGGCGCGTAGGCGGCCTGTTAAGTGTGAAGTGAAATCTCCAGAGCTCAACTCGGAAACTGCTTCGCATACTGGCAGGCTTGAGGAACGAAGAGGTAACTGGAATTCCTGGTGTAACGGTGAAATGTGTTGATATCAGGAGGAACTCCAATGGCGAAGGCAGGTTACTGGTCGTTATCTGACGCTGAGGCGCGAAAGCGTGGGTAGCAAACAGGATTAGATACCCTGGTAGTCCACGCCCTAAACGATGGATGCTAGTCGTAAGAGGTATCGACCCCTCTTGTGACGCAGCTAACGCATTAAGCATCCCGCCTGGGGAGTACGGCCGCAAGGTTG
593	0	9	0	83	17	47	35	103	21	25	4	12	0	25	D_0__Bacteria; D_1__Planctomycetes; D_2__Planctomycetacia; D_3__Pirellulales; D_4__Pirellulaceae; D_5__Blastopirellula; D_6__uncultured bacterium	TACGAATTGTGCGAACGTTATTCGGAATCACTGGGCTTAAAGGGTGCGTAGGCTGCAATGAAGGTCTGATGTGAAATCCCACGGCTCAACCGTGGAATTGCGTTGGAAACCACATTGCTTGAGGAGATCAGAGGTAAGCGGAACTGATGGTGGAGCGGTGAAATGCGTTGATATCATCAGGAACACCGGTGGCGAAAGCGGCTTGCTGGGATCTTTCTGACGCTGAGGCACGAAAGCCAGGGGAGTGAACGGGATTAGATACCCCGGTAATCCTGGCTGTAAACGATCAGTACTGGTCCGTGGGGGCTCTCACACCCTCTCGGACGTAGCGAAAGTGTTAAGTACTGCGCCTGGGGAGTATGGTCGCAAGGCTG
594	0	0	0	0	56	0	0	0	33	56	19	0	88	128	D_0__Bacteria; D_1__Verrucomicrobia; D_2__Verrucomicrobiae; D_3__Pedosphaerales; D_4__Pedosphaeraceae; D_5__uncultured verrucomicrobium DEV008; D_6__uncultured verrucomicrobium DEV008	TACAGAGGTCCCAAGCGTTGTTCGGATTCACTGGGCGTAAAGGGTGCGTAGGCGGTCGTATCAGTCTGATGTGAAAGCTCGGAGCTCAACTCCGAAATGGCATTGGATACTGTATGGCTAGAGGTTTGGAGGGGGGACTGGAATTCTCGGTGTAGCAGTGAAATGCGTAGATATCGAGAGGAACACCAGTGGCGAAGGCGAGTCCCTGGACAACACCTGACGCTGAGGCACGAAAGCTAGGGGAGCAAACAGGATTAGATACCCTGGTAGTCCTAGCTGTAAACGGTGCTGGCTTGCTGTGGGCGGAATCGACCCCGTCCGTGGCGGAGCAAACGCGATAAGCCAGCCGCCTGGGAAGTACGGTCGCAAGATTA
595	40	0	0	0	72	48	47	48	46	33	0	0	0	45	D_0__Bacteria; D_1__Planctomycetes; D_2__Planctomycetacia; D_3__Pirellulales; D_4__Pirellulaceae; D_5__Rhodopirellula	TACGAACCGGACGAACGTTATTCGGAATCACTGGGCTTAAAGAGTGCGTAGGCGGCCTTGTAGGTTGGGTGTGAAATCCCACGGCTCAACCGTGGAACTGCGCTCAAAACCACAAGGCTTGAGGAAGGCAGAGGTGAGCGGAACTGATGGTGGAGCGGTGAAATGCGTTGATATCATCAGGAACACCAGTGGCGAAGGCGGCTCACTGGGCCTTTTCTGACGCTGAGGCACGAAAGCTAGGGGAGCGAACGGGATTAGATACCCCGGTAGTCCTAGCTGTAAACGATGAGCACTTGGTCGAGGGGACCTCCACATCCTCTCGGCCGTAGCGAAAGTGTTAAGTGCTCCGCCTGGGGAGTATGGTCGCAAGGCTG
596	20	29	53	74	25	15	13	21	21	24	15	26	28	15	D_0__Bacteria; D_1__Firmicutes; D_2__Clostridia; D_3__Clostridiales; D_4__Peptostreptococcaceae; D_5__Romboutsia	TACGTAGGGGGCTAGCGTTATCCGGAATTACTGGGCGTAAAGGGTGCGTAGGTGGTTTCTTAAGTCAGAGGTGAAAGGCTACGGCTCAACCGTAGTAAGCCTTTGAAACTGGGAAACTTGAGTGCAGGAGAGGAGAGTGGAATTCCTAGTGTAGCGGTGAAATGCGTAGATATTAGGAGGAACACCAGTTGCGAAGGCGGCTCTCTGGACTGTAACTGACACTGAGGCACGAAAGCGTGGGGAGCAAACAGGATTAGATACCCTGGTAGTCCACGCCGTAAACGATGAGTACTAGCTGTCGGAGGTTACCCCCTTCGGTGGCGCAGCTAACGCATTAAGTACTCCGCCTGGGAAGTACGCTCGCAAGAGTG
597	0	0	25	58	52	0	43	41	29	38	0	0	46	47	D_0__Bacteria; D_1__Bacteroidetes; D_2__Bacteroidia; D_3__Chitinophagales; D_4__Saprospiraceae; D_5__uncultured; D_6__uncultured Saprospiraceae bacterium	TACGGAGGGTGCAAGCGTTATCCGGAATCACTGGGTTTAAAGGGTGCGTAGGCGGAATATTAAGTCAGTGGTGAAAGCCTGTCGCTTAACGATAGAACTGCCATTGATACTGATATTCTTGAATTGGGTTGAGGTTAGCGGAATGTGACATGTAGCGGTGAAATGCATAGATATGTCATGGAACACCAATTGCGAAGGCAGCTAGCTGGGCCTTGATTGACGCTGAGGCACGAAAGCGTGGGTAGCGAACAGGATTAGATACCCTGGTAGTCCACGCCCTAAACGATGCTAACTCGATGTTTGGACTTAAGGTTTGAGCATCCAAGGGAAACCGATAAGTTAGCCACCTGGGGAGTACGACCGCAAGGTTG
598	51	106	52	22	27	0	12	0	18	6	30	23	19	11	D_0__Bacteria; D_1__Proteobacteria; D_2__Deltaproteobacteria; D_3__Myxococcales; D_4__uncultured; D_5__uncultured bacterium; D_6__uncultured bacterium	TACAGAGGGTGCAAGCGTTGTTCGGAATTATTGGGCGTAAAGCGCGTGTAGGCGGCATGGCAAGTCGGGTGTGAAAGCCCTCAGCTTAACTGAGGAAGTGCGCCCGAAACTGCTGTGCTTGAGTGCCGGAGAGGATGGCGGAATTCCCCAAGTAGAGGTGAAATTCGTAGATATGGGGAGGAACACCGGTGGCGTAGGCGGCCATCTGGACGGTAACTGACGCTGAGACGCGAAAGCGTGGGTAGCAAACAGGATTAGATACCCTGGTAGTCCACGCTGTAAACGATGAGAACTAGGTGTCGCGGGTGTTGACCCCTGCGGTGCCGTCGCTAACGCATTAAGTTCTCCGCCTGGGAAGTACGGTCGCAAGATTA
599	6	0	58	10	4	0	6	55	32	12	24	0	87	82	D_0__Bacteria; D_1__Bacteroidetes; D_2__Bacteroidia; D_3__Cytophagales; D_4__Microscillaceae; D_5__Chryseolinea	TACGTAGGTGGCAAGCGTTGTCCGGATTTATTGGGTTTAAAGGGTGCGTAGGCGGTTTTGTAAGTCAGTGGTGAAATATAGCAGCTTAACTGTTAGGGTGCCATTGATACTGCAGAACTTGAGTACAGATGAGGTAGGCGGAATTGACGGTGTAGCGGTGAAATGCTTAGATATCGTCAAGAACACCTATAGCGAAGGCAGCTTACTAGGCTGTAACTGACGCTGAGGCACGAAAGTGTGGGGATCAAACAGGATTAGATACCCTGGTAGTCCACACTGTAAACGTTGATTACTCGCTGTGTGCGATATACAGTACGCGGCCAAGCGAAAGCGATAAGTAATCCACCTGGGGAGTACGCCGGCAACGGTG
600	0	0	73	0	56	0	51	0	0	43	0	0	88	65	D_0__Bacteria; D_1__Proteobacteria; D_2__Gammaproteobacteria; D_3__CCD24	TACGGAGGGTGCAAGCGTTAATCGGAATTACTGGGCGTAAAGCGCACGCAGGTGGCTGAGTCAGTCGATTGTGAAAGCCCTGGGCTTAACCTGGGAATTGCAGTCGATACTACTTAGCTAGAGTATGGGAGAGGGCAGTGGAATTCCCGGTGTAGCGGTGAAATGCGTAGATATCGGGAGGAACATCAGTGGCGAAGGCGGCTGCCTGGCCCAATACTGACACTCAGGTGCGACAGCGTGGGGAGCAAACAGGATTAGATACCCTGGTAGTCCACGCCGTAAACGATGAGAACTAGATGTCGGGGGGGATTAGCCCCTCGGTGTCGCAGCTAACGCGTTAAGTTCTCCGCCTGGGGAGTACGGCCGCAAGGTTG
601	94	81	43	0	0	0	0	0	0	0	95	62	0	0	D_0__Bacteria; D_1__Dadabacteria; D_2__Dadabacteriia; D_3__Dadabacteriales; D_4__uncultured candidate division SBR1093 bacterium; D_5__uncultured candidate division SBR1093 bacterium; D_6__uncultured candidate division SBR1093 bacterium	TACGGAGGGGGCAAGCGTTGCTCGGAATTACTGGGCGTAAAGGGTCCGCAGGTGGCCTCGTAAGTTGAATGTGAAATCTCAGGGCTTAACCCTGAAACTGCATCCAAAACTGCGAGGCTTGAGTCCAAGAGAGGTTGGCGGAATTCCCGGTGTAGCGGTGAAATGCGTAGATATCGGGAGGAACACCAGTGGCGAAGGCGGCCAACTGGCTTGGAACTGACACTCAGGGACGAAAGCGTGGGTAGCGAACCGGATTAGATACCCGGGTAGTCCACGCCCTAAACGATGGATGCTAGGTGTGGGGATGAAAATCTCTGTGCCGAAGTTAACGCATTAAGCATCCCGCCTGGGGAGTACGGTCGCAAGATTG
602	34	53	9	20	0	21	2	13	11	16	52	106	22	11	D_0__Bacteria; D_1__Planctomycetes; D_2__Phycisphaerae; D_3__S-70; D_4__uncultured bacterium; D_5__uncultured bacterium; D_6__uncultured bacterium	TACAGAGGAGGCAAGCGTTGTTCGGAATCACTGGGCTTAAAGCGCGTGTAGGCGGCCCGTCAAGTACCTTGTGAAATCCCTCGGCTCAACCGGGGAATGGCTGGGTATACTGACAGGCTTGAGGTTGGTAGGGGTGCCTGGAACTCTAGGTGGAGCGGTGAAATGCGTAGATATCTAGAGGAACGCCCGTGGCGAAAGCGGGGCACTGGGCCACACCTGACGCTAAGACGCGAAAGCGTGGGGAGCAAACGGGATTAGATACCCCGGTAGTCCACGCCGTAAACGATGCGCACAAGGTTCACGAGACTCTGACGTCGAGTGAGCCGAAACAAAAGTGTTAAGTGCGCCGCCTGGGGAGTACGGCCGCAAGGCTA
603	49	0	142	152	0	0	0	0	0	0	0	0	26	0	D_0__Bacteria; D_1__Proteobacteria; D_2__Gammaproteobacteria; D_3__Betaproteobacteriales; D_4__Burkholderiaceae	TACGTAGGGTGCAAGCGTTAATCGGAATTACTGGGCGTAAAGCGTGCGCAGGCGGTCGTGCAAGACAGATGTGAAATCCCCGGGCTTAACCTGGGAACTGCATTTGTGACTGCACGGCTGGAGTGCGGCAGAGGGGGATGGAATTCCGCGTGTAGCAGTGAAATGCGTAGATATGCGGAGGAACACCGATGGCGAAGGCAATCCCCTGGGCCTGCACTGACGCTCATGCACGAAAGCGTGGGGAGCAAACAGGATTAGATACCCTGGTAGTCCACGCCCTAAACGATGTCAACTGGTTGTTGGACGGCTTGCTGTTCAGTAACGAAGCTAACGCGTGAAGTTGACCGCCTGGGGAGTACGGCCGCAAGGTTG
604	0	31	77	75	0	0	0	10	0	20	0	0	124	29	D_0__Bacteria; D_1__Planctomycetes; D_2__OM190; D_3__uncultured bacterium; D_4__uncultured bacterium; D_5__uncultured bacterium; D_6__uncultured bacterium	TACAGAGAGTGCAAACGTTGTTCGGAATTACTGGGCTTAAAGCGCACGTAGGCGGCATCGCAAGTGTGGGGTGAAATCCCACGGCTTACCCGTGGAACTGCCTGGCAGACTGCGATGCTCGAGTGTGGTAGGGGAGAGCGGAACTCCTGGTGGAGCGGTGAAATGCGTAGATATCAGGAGGAACACCGGTGGCGAAGGCGGCTCTCTGGTCCACAACTGACGCTGAGGTGCGAAAGCTAGGGGAGCAAACGGGATTAGATACCCCGGTAGTCCTAGCTGTAAACGATGGGCACTAGCTTGGGGTCTCCCTGTGTGATCCCAGGTGAAGTAAAAATGATAAGTGCCCCGCCTGGGGAGTATGGTCGCAAGGCTG
605	20	31	30	12	17	49	41	25	17	29	24	37	0	33	D_0__Bacteria; D_1__Proteobacteria; D_2__Alphaproteobacteria; D_3__Rhizobiales; D_4__Hyphomicrobiaceae; D_5__Hyphomicrobium	TACGAAGGGGGCTAGCGTTGTTCGGAATTACTGGGCGTAAAGCGCACGTAGGCGGATATGCCAGTCAGGGGTGAAATCCCGAGGCTCAACCTCGGAACTGCCTCCGATACAGCATGTCTCGAGTCCGGAAGAGGTGAGTGGAATTCCTAGTGTAGAGGTGAAATTCGTAGATATTAGGAAGAACACCAGTGGCGAAGGCGGCTCACTGGTCCGGTACTGACGCTGAGGTGCGAAAGCGTGGGGAGCAAACAGGATTAGATACCCTGGTAGTCCACGCCGTAAACGATGGATGCTAGCCGTCGGCAAGCTTGCTTGTCGGTGGCGCAGCTAACGCATTAAGCATCCCGCCTGGGGAGTACGGCCGCAAGGTTA
606	31	57	40	27	18	24	23	23	34	10	0	17	23	36	D_0__Bacteria; D_1__Proteobacteria; D_2__Gammaproteobacteria; D_3__Betaproteobacteriales; D_4__Burkholderiaceae; D_5__Lautropia; D_6__metagenome	TACGTAGGGTGCAAGCGTTAATCGGAATTACTGGGCGTAAAGCGTGCGCAGGCGGTTTTGTAAGACCGATGTGAAATCCCCGGGCTTAACCTGGGAACTGCATTGGTGACTGCAAGGCTGGAGTGTGTCAGAGGGGGGTGGAATTCCGCGTGTAGCAGTGAAATGCGTAGATATGCGGAGGAACACCGATGGCGAAGGCAGCCCCCTGGGATAACACTGACGCTCATGCACGAAAGCGTGGGGAGCAAACAGGATTAGATACCCTGGTAGTCCACGCCCTAAACGATGTCTACTAGTTGTCGGGGATTAATTTCCTTGGTAACGCAGCTAACGCGCGAAGTAGACCGCCTGGGGAGTACGGTCGCAAGATTA
607	49	0	89	39	9	42	9	5	9	37	57	0	0	17	D_0__Bacteria; D_1__Proteobacteria; D_2__Alphaproteobacteria; D_3__Sphingomonadales; D_4__Sphingomonadaceae; D_5__Novosphingobium	TACGGAGGGAGCTAGCGTTGTTCGGAATTACTGGGCGTAAAGCGCACGTAGGCGGCTATTCAAGTCGGGGGTGAAAGCCCGGGGCTCAACCCCGGAACTGCCCTCGAAACTAGGTAGCTAGAATCTTGGAGAGGTCAGTGGAATTCCGAGTGTAGAGGTGAAATTCGTAGATATTCGGAAGAACACCAGTGGCGAAGGCGACTGACTGGACAAGTATTGACGCTGAGGTGCGAAAGCGTGGGGAGCAAACAGGATTAGATACCCTGGTAGTCCACGCCGTAAACGATGATAACTAGCTGTCCGGGCACATGGTGCTTGGGTGGCGCAGCTAACGCATTAAGTTATCCGCCTGGGGAGTACGGTCGCAAGATTA
608	7	33	3	25	30	31	26	95	8	19	7	34	9	35	D_0__Bacteria; D_1__Planctomycetes; D_2__Phycisphaerae; D_3__mle1-8; D_4__uncultured bacterium; D_5__uncultured bacterium; D_6__uncultured bacterium	GACAGAGGAGGCTAGCGTTGTTCGGAATCATTGGGCTTAAAGCGCGCGTAGGCGGCCGAGTAAGTGCTGTGTGAAATCCCACGGCTCAACCGTGGAACTGCACGGCATACTGCTCGGCTTGAGGTCGGTAGAGGTGCCCGGAACTCTAGGTGGAGCGGTGAAATGCGTAGATATCTAGAGGAACGCCTGGGGCGAAAGCGGGGCACTGGGCCGATTCTGACGCTGAGGCGCGAAAGCGTGGGGAGCAAACAGGATTAGATACCCTGGTAGTCCACGCCGTAAACGATGCACACTAGGTGACGGGGCCTCTCAAGGCGCCGCCGCCGAAGCAAAAGTAATTAGTGTGCCGCCTGGGGAGTACGGCCGCAAGGCTA
609	0	0	0	0	49	153	0	90	0	41	0	29	0	0	D_0__Bacteria; D_1__Bacteroidetes; D_2__Bacteroidia; D_3__Cytophagales; D_4__Microscillaceae; D_5__uncultured	TACGTAGGTGGCAAGCGTTGTCCGGATTTATTGGGTTTAAAGGGTGCGTAGGCGGCCCACTAAGTCAGTGCTGAAATATCCCGGCTTAACCGGGAGGGTGGCATTGATACTGGTGGGCTTGAGTACAGATGAGGTAGGCGGAATTGACGGTGTAGCGGTGAAATGCATAGATATCGTCAAGAACACCGATAGCGAAGGCAGCTTACCAAGCTGTAACTGACGCTGAGGCACGAAAGTGTGGGGATCAAACAGGATTAGATACCCTGGTAGTCCACACTGTAAACGTTGATGACTCGATGTTGGCGATATACAGCCAGCGTCCAAGAGCAATCGTTAAGTCATCCACCTGGGGAGTACGCCGGCAACGGTG
610	144	45	106	47	0	0	0	0	0	0	19	0	0	0	D_0__Bacteria; D_1__Proteobacteria; D_2__Alphaproteobacteria; D_3__Rhizobiales; D_4__Rhizobiaceae; D_5__Shinella; Ambiguous_taxa	TACGAAGGGGGCTAGCGTTGTTCGGAATTACTGGGCGTAAAGCGCACGTAGGCGGGTATTTAAGTCAGGGGTGAAATCCCAGAGCTCAACTCTGGAACTGCCTTTGATACTGGGTACCTAGAGTATGGAAGAGGTGAGTGGAATTCCGAGTGTAGAGGTGAAATTCGTAGATATTCGGAGGAACACCAGTGGCGAAGGCGGCTCACTGGTCCATTACTGACGCTGAGGTGCGAAAGCGTGGGGAGCAAACAGGATTAGATACCCTGGTAGTCCACGCCGTAAACGATGAATGTTAGCCGTCGGCATGCATGCATGTCGGTGGCGCAGCTAACGCATTAAACATTCCGCCTGGGGAGTACGGTCGCAAGATTA
611	102	14	17	0	0	0	0	0	13	0	124	44	47	0	D_0__Bacteria; D_1__Bacteroidetes; D_2__Bacteroidia; D_3__Flavobacteriales; D_4__NS9 marine group; D_5__uncultured soil bacterium; D_6__uncultured soil bacterium	TACGAAGGGTGCAAGCGTTATCCGGATTCATTGGGTTTAAAGGGTGCGTAGGCGGGGTGGTAAGTCAGTGGTGAAATCCTGCAGCTCAACTGTAGAATTGCCATTGATACTGCCGCTCTTGAGTGTGGTTGACGTGGGCGGAATGTGCCGTGTAGCGGTGAAATGCTTAGATATGGCACAGAACACCGATCGCGAAGGCAGCTCGCGAAGCCACAACTGACGCTGAGGCACGAAAGCGTGGGGATCGAACAGGATTAGATACCCTGGTAGTCCACGCCGTAAACGATGATCACTCGTCATTGGCGATACACTGCCAGTGACCTAGCGAAAGCGTTAAGTGATCCACCTGGGGAGTACGGCCGCAAGGCTG
612	72	47	31	32	0	0	0	0	0	0	40	27	63	49	D_0__Bacteria; D_1__Proteobacteria; D_2__Gammaproteobacteria; D_3__Betaproteobacteriales; D_4__Burkholderiaceae	TACGTAGGGTGCAAGCGTTAATCGGAATTACTGGGCGTAAAGCGTGCGCAGGCGGCTTTGCAAGACAGATGTGAAATCCCCGGGCTCAACCTGGGAACTGCATTTGTGACTGCAAGGCTGGAGTGCGGCAGAGGGGGATGGAATTCCGCGTGTAGCAGTGAAATGCGTAGATATGCGGAGGAACACCGATGGCGAAGGCAATCCCCTGGGCCTGCACTGACGCTCATGCACGAAAGCGTGGGGAGCAAACAGGATTAGATACCCTGGTAGTCCACGCCCTAAACGATGTCAACTGGTTGTTGGACGGCTTGCTGTTCAGTAACGAAGCTAACGCGTGAAGTTGACCGCCTGGGGAGTACGGCCGCAAGGTTG
613	10	14	112	54	0	14	16	11	13	20	28	18	19	32	D_0__Bacteria; D_1__Proteobacteria; D_2__Deltaproteobacteria; D_3__Oligoflexales; D_4__0319-6G20; D_5__uncultured soil bacterium; D_6__uncultured soil bacterium	TACAGAGGGTGCAAGCGTTGTTCGGAATTACTGGGCGTAAAGGGCGCGTAGGCGGTTTAGTAAGTCAGATGTGAAAGCCCGGGGCTTAACCCCGGAAGTGCGTTTGAAACTACTAGGCTAGAGTGCAGTAGAGGTTGGTGGAATTCCCAGTGGAGAGGTGAAATTCGTAGATATTGGGAGGAACACCGGTGGCGAAGGCGGCCAACTGGGCTGTAACTGACGCTGAGGCGCGAGAGCGTGGGTAGCAAACAGGATTAGATACCCTGGTAGTCCACGCTGTAAACGATGGATACTCGCTGTGGCTGGTATTGACCCCGGCCGTAGCCAAGTTAACACGTTAAGTATCCCGCCTGGGAAGTACGGTCGCAAGATTA
614	0	0	0	0	46	68	42	126	30	26	0	0	0	23	D_0__Bacteria; D_1__Bacteroidetes; D_2__Bacteroidia; D_3__Chitinophagales; D_4__Chitinophagaceae; D_5__uncultured	TACGGAGGGTGCAAGCGTTATCCGGATTTACTGGGTTTAAAGGGTGCGTAGGTGGGTAGGTAAGTCAGCGGTGAAATCCCCGAGCTCAACTTGGGAACTGCCATTGATACTATCTATCTTGAATTCTGTGGAGGTGAGCGGAATATATCATGTAGCGGTGAAATGCTTAGATATGATATAGAACACCAATTGCGAAGGCAGCTCACTACGCAGATATTGACACTGAGGCACGAAAGCGTGGGGATCAAACAGGATTAGATACCCTGGTAGTCCACGCCCTAAACTATGGATACTCGACATTTGTGATATACAATAAGTGTCTGAGCGAAAGCATTAAGTATCCCACCTGGGAAGTACGTTCGCAAGAATG
615	0	0	8	17	10	7	11	41	15	51	11	8	70	111	D_0__Bacteria	TACAGGGGGGACGAGTGTTATTCATCATAATTAGGTGTAAAGTGTAAGTAGGCTGGCGTATTATAGTTACAAATACGAAATTAATACTTATTAATTTTTTGTAACATATGCGTCTAGAGTTATGGACAGATTAGTATAGAATTCTTAGTGTAGGGGTGAAATCCAAAAATACTGAGAGGACTGCTGAGCGCAAGCTATTTTTTGGTTTATAACTGACGTTTAATTACGAAGGTGCAGGTATCAAATAGGATTAGAGACCCTAGTAGTCTGTACTGTAAACGATGAGTACTAATAATTGGTAAAAATCAATTGTTTAGCAAACGCGTTAAGTATTCCACCTGAGAAGTAAGACCGCAAGGTTG
616	25	0	294	0	0	0	0	0	0	0	40	0	0	0	D_0__Bacteria; D_1__Gemmatimonadetes; D_2__Gemmatimonadetes; D_3__Gemmatimonadales; D_4__Gemmatimonadaceae; D_5__uncultured	TACAGAGGGTGCGAGCGTTGTCCGGAATCACTGGGCGTAAAGGGCGCGTAGGTGGCTTGGTAAGCGTGTGGTGAAAGTCCGGGGCTCAACCCCGGATCTGCCGTGCGAACTGCTGAGCTTGAGCGATGTAGAGGCAGGTGGAATTTCGGGTGTAGCGGTGGAATGCGTAGATATCCGAAAGAACACCAGTGGCGAAGGCGGCCTGCTGGGCATCCGCTGACACTGAGGCGCGACAGCGTGGGGAGCAAACAGGATTAGATACCCTGGTAGTCCACGCCGTAAACGATGGGTACTAGGTGTCTGGGGGAGCGACCCCCTGGGTGCCGGCGCTAACGCATGAAGTACCCCGCCTGGGGAGTACGGCCGCAAGGCTG
617	0	0	0	0	49	0	107	152	29	22	0	0	0	0	D_0__Bacteria; D_1__Proteobacteria; D_2__Alphaproteobacteria; D_3__Rhizobiales; D_4__Rhizobiales Incertae Sedis; D_5__uncultured; D_6__uncultured bacterium	TACGAAGGGGGCTAGCGTTGTTCGGAATTACTGGGCGTAAAGCGCACGTAGGCTGACAGTTAAGTGAGGGGTGAAATCCCGAGGCTCAACCTCGGAACTGCCTTTCATACTGGCTGTCTAGAGTCCGGAAGAGGTTAGTGGAATTCCTAGTGTAGAGGTGAAATTCGTAGATATTAGGAAGAACACCAGTGGCGAAGGCGGCTAACTGGTCCGGTACTGACGCTGAGGTGCGAAAGCGTGGGGAGCAAACAGGATTAGATACCCTGGTAGTCCACGCCGTAAACTATGGGTGCTAGCCGTTGGAAAGCTTGCTTTTCAGTGGCGCAGCTAACGCATTAAGCATCCCGCCTGGGGAGTACGGTCGCAAGATTA
618	53	32	47	0	44	0	37	25	37	23	19	0	0	41	D_0__Bacteria; D_1__Proteobacteria; D_2__Gammaproteobacteria; D_3__Gammaproteobacteria Incertae Sedis; D_4__Unknown Family; D_5__Acidibacter; D_6__metagenome	TACAGAGGGTGCAAGCGTTAATCGGAATTACTGGGCGTAAAGCGAACGTAGGCGGTTATCTAAGTCGGATGTGAAATCCCCGGGCTCAACCTGGGAATTGCATTCGAGACTGAATAGCTAGAATGCGGAAGAGGGAAGCGGAATTTCCGGTGTAGCGGTGAAATGCGTAGATATCGGAAGGAACATCAGTGGCGAAAGCGGCTTCCTGGTCCAGCATTGACGCTCAGGTTCGAAAGCGTGGGGAGCAAACAGGATTAGATACCCTGGTAGTCCACGCCATAAACGATGAGGACTAGACGTTGAGAGGGCTAGCCTCCCAGTGTCGCAGCTAACGCGCTAAGTCCTCCGCCTGGGGAGTACGGCCGCAAGGTTG
619	0	24	0	11	0	51	0	121	0	76	0	75	0	0	D_0__Bacteria; D_1__Latescibacteria; D_2__uncultured bacterium; D_3__uncultured bacterium; D_4__uncultured bacterium; D_5__uncultured bacterium; D_6__uncultured bacterium	TACGGAGGGAGCGAACGTTGTTCGGATTTACTGGGCGTAAAGGGTGTGTAGGCGGTCTTGCAAGTCTGGGGTGAAATCTCTCGGCTCAACCGGGAAACTGCCTCGGAGACTGCGAGACTTGAGGGCGTGAGAGGAGACTGGAATTCCTAGTGTAGCGGTGAAATGCATAGATATTAGGAGGAACACCAGTGGCGAAGGCGAGTCTCTGGCACGCATCTGACGCTGAGACACGAAAGCCAGGGGAGCGAACGGGATTAGATACCCCGGTAGTCCTGGCTGTAAACGTTGGGTACTAAGTGTTGGCCGATAGACCCGGCCAGTGCTGCAGCTAACGCGCTAAGTACCCCGCCTGGGGAGTACGGCCGCAAGGTTG
620	32	22	23	46	30	33	0	43	24	28	41	28	0	7	D_0__Bacteria; D_1__Proteobacteria; D_2__Alphaproteobacteria; D_3__Rhizobiales; D_4__Hyphomicrobiaceae; D_5__Pedomicrobium	TACGAAGGGGGCTAGCGTTGTTCGGAATTACTGGGCGTAAAGCGCACGTAGGCGGATTGGCAAGTCAGGGGTGAAATCCCGGAGCTCAACTCCGGAACTGCCTTTGATACTGCCAGTCTAGAGTCCGGAAGAGGTGGGTGGAATTCCTAGTGTAGAGGTGAAATTCGCAGATATTAGGAAGAACACCGGTGGCGAAGGCGGCCCACTGGTCCGGTACTGACGCTGAGGTGCGAAAGCGTGGGGAGCAAACAGGATTAGATACCCTGGTAGTCCACGCCGTAAACGATGGATGCTAGCCGTCGGCAAGCTTGCTTGTCGGTGGCGCAGCTAACGCATTAAGCATCCCGCCTGGGGAGTACGGCCGCAAGGTTA
621	0	0	0	19	59	82	59	103	33	0	0	0	0	0	D_0__Bacteria; D_1__Bacteroidetes; D_2__Bacteroidia; D_3__Chitinophagales; D_4__uncultured; D_5__uncultured Cytophagales bacterium; D_6__uncultured Cytophagales bacterium	TACGGAGGGTGCAAGCGTTATCCGGATTTACTGGGTTTAAAGGGTGCGTAGGCGGACTTTTAAGTCAAATGTGAAAGCTTGCAGCTCAACTGTAAGATTGCGTTTGATACTGGAAGTCTTGAATATGGTAGAAGTTGGCGGAATAAATCATGTAGCGGTGAAATGCTTAGATATGATTTAGAACACCGATTGCGAAGGCAGCTAGCTATGTCATAATTGACGCTGAGGCACGAAAGCGTGGGGATCAAACAGGATTAGATACCCTGGTAGTCCACGCCCTAAACGATGAATACTCGTTGTTGGCGATATACAGTCAGCGACTAAGCGAAAGCGTTAAGTATTCCACCTGGGGAGTACGTTCGCAAGAATG
622	62	35	75	31	22	0	20	9	8	10	38	16	11	16	D_0__Bacteria; D_1__Proteobacteria; D_2__Gammaproteobacteria; D_3__uncultured; D_4__uncultured bacterium; D_5__uncultured bacterium; D_6__uncultured bacterium	TACAGAGGGTGCAAGCGTTAATCGGAGTTACTGGGCGTAAAGGGCACGTAGGCGGTTATGTAAGTCAGTTGTGAAATCCCCGGGCTTAACCTGGGAACTGCAATTGATACTGTGTGACTAGAGTCGAAGAGAGGGAAGCGGAATTTCCGGTGTAGCGGTGAAATGCGTAGATATCGGAAGGAACATCTGTGGCGAAGGCGGCTTCCTGGCTTCAGACTGACGCTGAGGTGCGAAAGCGTGGGTAGCGAACAGGATTAGATACCCTGGTAGTCCACGCTGTAAACGATGAGTACTAGCTGTTGGAAGGCTAAGTCCTTTCAGTAGCGGAGCTAACGCATTAAGTACTCCGCCTGGGGAATACGGCCGCAAGGCTA
623	59	82	29	60	14	11	0	0	20	11	9	12	24	22	D_0__Bacteria; D_1__Proteobacteria; D_2__Gammaproteobacteria; D_3__Betaproteobacteriales; D_4__Burkholderiaceae; D_5__Lautropia; Ambiguous_taxa	TACGTAGGGTGCAAGCGTTAATCGGAATTACTGGGCGTAAAGCGTGCGCAGGCGGTTTCGTAAGACAGATGTGAAAGCCCCGGGCTCAACCTGGGAAGTGCATTTGTGACTGCGAGACTAGAGTGTGTCAGAGGGAGGTAGAATTCCACGTGTAGCAGTGAAATGCGTAGAGATGTGGAGGAATACCGATGGCGAAGGCAGCCTCCTGGGATAACACTGACGCTCATGCACGAAAGCGTGGGGAGCAAACAGGATTAGATACCCTGGTAGTCCACGCCCTAAACGATGTCTACTAGTTGTCGGGGATTCGTTTCCTTGGTAACGCAGCTAACGCGTGAAGTAGACCGCCTGGGGAGTACGGCCGCAAGGTTA
624	30	106	53	78	0	11	6	9	0	3	20	30	0	7	D_0__Bacteria; D_1__Proteobacteria; D_2__Deltaproteobacteria; D_3__Myxococcales; D_4__Haliangiaceae; D_5__Haliangium; D_6__uncultured bacterium	TACGGGGGGTGCAAACGTTGCTCGGAATTATTGGGCGTAAAGCGCACGTAGGCGGTCCCTCAAGTCGGGTGTGAAAGCCCTCGGCTTAACCGAGGAAGTGCATTCGAAACTAGGGGACTTGAGTACTGGAGAGGATGGCGGAATTCCCGGTGTAGAGGTGAAATTCGTAGATATCGGGAGGAACACCAGCGGCGAAGGCGGCCATCTGGACAGATACTGACGCTGAGGTGCGAAAGCGTGGGGAGCAAACAGGATTAGATACCCTGGTAGTCCACGCCGTAAACGATGAGCGCTAGGTGTCGCGGGTATTGACCCCTGCGGTGCCGCAGCCAACGCGATAAGCGCTCCGCCTGGGGAGTACGGTCGCAAGACTA
625	33	10	114	23	26	4	33	0	11	12	42	17	20	7	D_0__Bacteria; D_1__Proteobacteria; D_2__Alphaproteobacteria; D_3__Micavibrionales; D_4__Micavibrionaceae; D_5__uncultured; D_6__uncultured alpha proteobacterium	TACGAAGGGAGCGAGCGTTGTTCGGAATCACTGGGCTTAAAGCGTACGTAGGCGGATTTACAAGTCAGGAGTGAAATCCCAGGGCTTAACCCTGGAATTGCTTTTGAAACTGTAAGTCTGGAATCCGGTAGAGGTTGGCGGAACTCCGAGTGTAGAGGTGAAATTCGCAGATATTCGGAAGAACACCAGTGGCGAAGGCGGCCAACTGGACCGGTATTGACGCTGAGGTACGAAAGCGTGGGTAGCAAACAGGATTAGATACCCTGGTAGTCCACGCTGTAAACGATGTGTGCTAGCTGTTGGTGCTTACGGCATCGGCGGCGCAGGGAAACCATTAAGCACACCGCCTGGGGAGTACGGTCGCAAGATTA
626	5	27	10	14	24	20	19	13	18	22	21	41	66	52	D_0__Bacteria; D_1__Proteobacteria; D_2__Deltaproteobacteria; D_3__Myxococcales; D_4__Haliangiaceae; D_5__Haliangium; D_6__uncultured bacterium	TACGGAGGGTGCAAACGTTGCTCGGAATCATTGGGCGTAAAGCGCACGTAGGCGGTCCCTTAAGTCGGGTGTGAAAGCCCTGGGCTCAACCCAGGAAGTGCATTTGAAACTGAGGGGCTAGAGTACAGAAGAGGGTCGCGGAATTCCCGGTGTAGAGGTGAAATTCGTAGATATCGGGAGGAACACCAGTGGCGAAGGCGGCGACCTGGGCTGATACTGACGCTGAGGTGCGAAAGCGTGGGGAGCAAACAGGATTAGATACCCTGGTAGTCCACGCCGTAAACGATGAGTGCTAGGCGTTGGGGGTATTGACCCCTCCAGTGCCGCAGCTAACGCGTTAAGCACTCCGCCTGGGGAGTACGGCCGCAAGGCTA
627	0	0	26	40	17	39	20	30	28	46	11	19	30	45	D_0__Bacteria; D_1__Proteobacteria; D_2__Deltaproteobacteria; D_3__Myxococcales; D_4__mle1-27; Ambiguous_taxa; Ambiguous_taxa	GACAGAGGATGCAAACGTTGCTCGGAATTACTGGGCGTAAAGCGCATGTAGGCGGTCTTGTAAGTCGGACGTGAAAGCCCGGGGCTCAACCCCGGAAGCGCGCTCGATACTGCTTGACTTGGGTTCTGAAGAGGAGAGCGGAATTCCCGGTGTAGAGGTGAAATTCGTAGATATCGGGAGGAACACCAGTGGCGAAGGCGGCTCTCTGGGCAGATACCGACGCTGAGATGCGAAAGCGTGGGAAGCAAACAGGATTAGATACCCTGGTAGTCCACGCTGTAAACGATGACAACTGGGTGTTGCGGGTATTGACTCCCGCTGCGCCGAAGCTAACGCGTTAAGTTGTCCGCCTGGGAAGTACGGCCGCAAGGCTA
628	0	15	26	0	14	45	22	56	0	49	19	53	6	44	D_0__Bacteria; D_1__Proteobacteria; D_2__Deltaproteobacteria; D_3__Oligoflexales; D_4__0319-6G20	TACGTAGGGTGCAAGCGTTGTTCGGAATCATTGGGCGTAAAGCGCGTGTAGGTTGTTATGTAAGTCGGATGTGAAATCCCTGGGCTCAACCGAGGAAGTGCATCCGAAACTATATGGCTAGAGGATGGTAGAGGAAGGTGGAATTCCAAGTGTAGAGGTGAAATTCGTAGATATTTGGAGGAATACCGGCGGCGAAGGCGGCCTTCTGGGCCATTCCTGACACTGAGACGCGAAAGCGTGGGTAGCAAACAGGATTAGATACCCTGGTAGTCCACGCTGTAAACGATGGGTACTAGGTGTTGCGGGAATTGACCCCTGCAGTGCCGTAGCTAACGCATTAAGTACCCCGCCTGGGAAGTACGGTCGCAAGATTA
629	0	0	14	19	71	62	32	41	0	19	0	0	50	41	D_0__Bacteria; D_1__Verrucomicrobia; D_2__Verrucomicrobiae; D_3__Opitutales; D_4__Opitutaceae; D_5__Opitutus; D_6__uncultured bacterium	TACAGAGACTGCGAGCGTTATTCGGATTCACTGGGCGTAAAGGGTGCGCAGGCGGCGATGTGTGTGAGGCGTGAAAGCCCGGGGCTTAACCCCGGAATTGCACCTCAAACTACCTCGCTAGAGCATTGGAGAGGGTAGCAGAATTCACGGTGTAGCAGTGAAATGCGTAGATATCGTGAGGAATACCAGAGGCGAAGGCGGCTACCTGGACAATTGCTGACGCTCAGGCACGAAAGCGTGGGGAGCAAAAGGGATTAGATACCCCTGTAGTCCACGCCCTAAACGGTGCACACTAGGTCTTGGCGGATTCGACCCCGTCAGGGCCCAAGCTAACGCGTTAAGTGTGCCGCCTGAGGACTACGGCCGCAAGGCTA
630	0	0	0	0	14	137	12	71	14	22	0	71	0	7	D_0__Bacteria; D_1__Gemmatimonadetes; D_2__BD2-11 terrestrial group	GACGGAGGGCGCAAGCGTTGTTCGGAATTACTGGGCGTAAAGCGCGGGCAGGTGGTCTGTTAAGTCGTTTGTGAAAATCCGGGGCTCAACCCCGCGAAATGCATACGATACTGGCAGACTAGAGACTGGTAGAGGCTAGCGGAATTCCTGGTGTAGCGGTGGAATGCGTAGATATCAGGAAGAACACCTGTGGCGAAGGCGGCTAGCTGGGCCAGATCTGACACTCATCCGCGAAAGCGTGGGGAGCAAACAGGATTAGATACCCTGGTAGTCCACGCCGTAAACGATGGGCACTAGGTGCCGGGTCTCTAGACGGATTCGGTGCCGCAGTTAACGCATTAAGTGCCCCGCCTGGGGAGTACGGTCGCAAGGCTG
631	0	18	16	32	51	25	33	34	38	15	17	24	16	27	D_0__Bacteria; D_1__Proteobacteria; D_2__Alphaproteobacteria; D_3__Rhizobiales; D_4__Xanthobacteraceae	TACGAAGGGGGCTAGCGTTGCTCGGAATCACTGGGCGTAAAGCGCACGTAGGCGGCTTTCTAAGTCAGGGGTGAAATCCCGGAGCTCAACTCCGGAACTGCCTTTGATACTGGAGAGCTTGAGTTCGGGAGAGGTGAGTGGAACTGCGAGTGTAGAGGTGAAATTCGTAGATATTCGCAAGAACACCAGTGGCGAAGGCGGCTCACTGGCCCGATACTGACGCTGAGGTGCGAAAGCGTGGGGAGCAAACAGGATTAGATACCCTGGTAGTCCACGCCGTAAACGATGGATGCTAGCCGTTGGGCAGCTTGCTGCTCAGTGGCGCAGCTAACGCATTAAGCATCCCGCCTGGGGAGTACGGTCGCAAGATTA
632	23	32	0	34	0	38	0	33	0	36	50	14	53	31	D_0__Bacteria; D_1__Proteobacteria; D_2__Alphaproteobacteria; D_3__Rhizobiales; D_4__Hyphomicrobiaceae; D_5__Pedomicrobium	TACGAAGGGGGCTAGCGTTGTTCGGAATCACTGGGCGTAAAGCGCACGTAGGCGGACTTTCAAGTCAGGGGTGAAATCCCGGGGCTCAACCTCGGAACTGCCTTTGATACTGTTGGTCTCGAATCCGGTAGAGGTGGGTGGAATTCCTAGTGTAGAGGTGAAATTCGTAGATATTAGGAAGAACACCGGTGGCGAAGGCGGCCCACTGGACCGGTATTGACGCTGAGGTGCGAAAGCGTGGGGAGCAAACAGGATTAGATACCCTGGTAGTCCACGCCGTAAACGATGGATGCTAGCCGTCGGCAAGCTTGCTTGTCGGTGGCGCAGCTAACGCATTAAGCATCCCGCCTGGGGAGTACGGCCGCAAGGTTA
633	0	56	34	41	17	28	0	42	0	30	12	57	0	27	D_0__Bacteria; D_1__Proteobacteria; D_2__Gammaproteobacteria; D_3__KI89A clade; D_4__uncultured bacterium; D_5__uncultured bacterium; D_6__uncultured bacterium	TACGGAGGGTACGAACGTTAATCGGAATTACTGGGCGTAAAGCGCACGTAGGCGGTTCGTTAAGTGGGATGTGAAATCCCCGGGCTCAACCTGGGAACTGCATTCCAGACTGGCGAACTCGAGTCTGGTAGAGGGGGGTGGAATTTCCTGTGTAGCGGTGAAATGCGTAGATATAGGAAGGAACATCAGTGGCGAAGGCGGCCCCCTGGACTAAGACTGACGCTGAGGTGCGAAAGCGTGGGGAGCAAACAGGATTAGATACCCTGGTAGTCCACGCTGTAAACGATGAGAACTAGCCGTTGGAGCTCTTAGTGGCTTTGGTGGCGCAGCTAACGCGATAAGTTCTCCGCCTGGGGAGTACGGCCGCAAGGTTA
634	43	0	59	34	0	0	0	0	42	34	64	0	67	0	D_0__Bacteria; D_1__Acidobacteria; D_2__Subgroup 6; D_3__metagenome; D_4__metagenome; D_5__metagenome; D_6__metagenome	TACGGGGGGGGCAAGCGTTGTTCGGAATTACTGGGCGTAAAGGGTTCGTAGGTGGCTTTCTAAGTCAGACGTGAAATCCCTCAGCTTAACTGGGGAACTGCGTCTGAAACTGGCGAGCTTGAGTGCAGGAGAGGAACGCGGAATTCCAGGTGTAGCGGTGAAATGCGTAGATATCTGGAGGAACACCGGTGGCGAAGGCGGCGTTCTGGACTGTAACTGACACTGAGGAACGAAAGCCAGGGGAGCAAACGGGATTAGATACCCCGGTAGTCCTGGCCCTAAACGATGAATGCTTGGTGTGGCGGGTATCGATCCCTGCCGTGCCGAAGTTAACGCGTTAAGCATTCCGCCTGGGGAGTACGGTCGCAAGGCTG
635	25	70	10	13	11	43	13	20	14	17	32	64	9	2	D_0__Bacteria; D_1__Planctomycetes; D_2__Phycisphaerae; D_3__CCM11a; D_4__uncultured bacterium; D_5__uncultured bacterium; D_6__uncultured bacterium	TACGGAGGGTGCAAGCGTTGTTCGGATTTACTGGGCTTAAAGGGTGTGTAGGCGGGTCGACAAGTGTCTGGTGAAAGCCCCGGGCTCAACCCGGGAACGGCTGGGCATACTGACGATCTTGAGGCAGGTAGAGGTCACTGGAACAACTGGTGGAGCGGTGAAATGCGTAGATATCAGTTGGAACGCCGGAGGCGAAAGCGGGTGACTGGGCCTGTCCTGACGCTGAAACACGAAAGCGTGGGGAGCAAACGGGATTAGATACCCCGGTAGTCCACGCCGTAAACGATGCGCACTGGGTATGATGGGTTTTGACGCCCGTCGTGCCGCAGCAAAAGTGCTAAGTGCGCCGCCTGGGGAGTACGGCCGCAAGGCTA
636	35	17	104	27	0	0	0	0	23	0	127	9	0	0	D_0__Bacteria; D_1__Verrucomicrobia; D_2__Verrucomicrobiae; D_3__Opitutales; D_4__Puniceicoccaceae; D_5__Verruc-01; D_6__Opitutae bacterium SCGC AG-212-L18	TACAGAGACTGCAAGCGTTACTCGGATTCACTGGGCGTAAAGGGTGCGCAGGCGGCTAATTGTGTCAGGTGTGAAAGCCCGGGGCTCAACTCCGGAATAGCGCCTGAAACTGGTTAGCTAGAGGCTCGGAGAGGTAAGCGGAATTCCAGGTGTAGCAGTGAAATGCGTAGATATCTGGAGGAACACCAAAGGCGAAGGCAGCTTACTGGAAGAGATCTGACGCTCAGGCACGAAAGCGTGGGGAGCAAAAGGGATTAGATACCCCTGTAGTCCACGCCGTAAACGATGTACACTAGGTTTTGGAGGATTCGACCCCTTCAGGGCTCAAGCTAACGTAATAAGTGTACCGCCTGAGGACTACGACCGCAAGGTTA
637	0	75	37	53	0	61	0	81	0	0	0	0	0	34	D_0__Bacteria; D_1__Acidobacteria; D_2__Subgroup 6; D_3__metagenome; D_4__metagenome; D_5__metagenome; D_6__metagenome	TACGGGGGGGGCAAGCGTTGTTCGGAATTACTGGGCGTAAAGGGTTCGTAGGTGGCCAACTAAGTCATACGTGAAATCCCTCAGCTTAACTGGGGAACTGCGTCTGATACTGGTTGGCTTGAGTGCAGGAGAGGAACGCGGAATTCCAGGTGTAGCGGTGAAATGCGTAGATATCTGGAGGAACACCGGTGGCGAAGGCGGCGTTCTGGACTGTAACTGACACTGAGGAACGAAAGCCAGGGGAGCAAACGGGATTAGATACCCCGGTAGTCCTGGCCCTAAACGATGAATGCTTGGTGTGGCGGGTATCGATCCCTGCCGTGCCGAAGTTAACGCGATAAGCATTCCGCCTGGGGAGTACGGTCGCAAGGCTG
638	0	26	16	24	27	37	0	0	46	34	0	43	46	42	D_0__Bacteria; D_1__Proteobacteria; D_2__Alphaproteobacteria; D_3__Rhodospirillales; D_4__Rhodospirillaceae; D_5__uncultured; D_6__metagenome	TACGAAGGGGGCTAGCGTTGTTCGGAATTACTGGGCGTAAAGCGCGCGTAGGCGGTGATCTTTGTCAGAGGTGAAAGCCCGGGGCTCAACTCCGGAATTGCCTTTGAAACGGGATCGCTTGAGTCCGAGAGAGGATGGCGGAATTCCTAGTGTAGAGGTGAAATTCGTAGATATTAGGAAGAACACCGGTGGCGAAGGCGGCCATCTGGCTCGGTACTGACGCTCAGGCGCGAAAGCGTGGGGAGCAAACAGGATTAGATACCCTGGTAGTCCACGCCGTAAACTATGAATGCTAGTTGTTAGGAAGTTTACTTCTTAGTGACGCAGCTAACGCGTTAAGCATTCCGCCTGGGGAGTACGGTCGCAAGATTA
639	0	6	0	23	29	42	27	29	18	47	0	23	43	54	D_0__Bacteria; D_1__Proteobacteria; D_2__Deltaproteobacteria; D_3__Myxococcales; D_4__Sandaracinaceae; D_5__Sandaracinus; D_6__uncultured bacterium	TACAGAGGGTGCGAACGTTGCTCGGAATTACTGGGCGTAAAGCGCGTGTAGGCGGATGGGTAAGTCAGATGTGAAATCCCCGAGCTCAACTCGGGAACTGCATTTGAAACTGCTCGTCTTGAGTACCGGAGAGGGTGGCGGAATTCCTGGTGTAGAGGTGAAATTCGTAGATATCAGGAGGAACACCGGTGGCGAAGGCGGCCACCTGGACGGTAACTGACGCTGAGACGCGAAAGCGTGGGGAGCAAACAGGATTAGATACCCTGGTAGTCCACGCCGTAAACGATGGGTGCTAGGTGTCTCGGGTATTGACCCCCGAGGTGCCGTAGCTAACGCGTTAAGCACCCCGCCTGGGAAGTACGGTCGCAAGACTA
640	55	45	58	39	0	0	13	0	16	0	40	0	43	31	D_0__Bacteria; D_1__Proteobacteria; D_2__Deltaproteobacteria; D_3__Myxococcales; D_4__Haliangiaceae; D_5__Haliangium; D_6__metagenome	TACGAAGGGTGCAAACGTTGCTCGGAATTATTGGGCGTAAAGCGCACGTAGGCGGCCCAGCAAGTCGGAAGTGAAATCCCACGGCTCAACCATGGAAGTGCTTTCGAAACTGCTGGGCTTGAGTACAAAAGAGGATCGCGGAATTCCCGGTGTAGAGGTGAAATTCGTAGATATCGGGAGGAACACCAGTGGCGAAGGCGGCGATCTGGGTTGATACTGACGCTGAGGTGCGAAAGCGTGGGGAGCAAACAGGATTAGATACCCTGGTAGTCCACGCCGTAAACGATGAGTGCTAGGTGCTGTGGGTATTGACCCCCGCGGTGCCGCAGCCAACGCGTTAAGCACTCCGCCTGGGGAGTACGGCCGCAAGGCTA
641	62	54	86	62	0	0	0	0	18	0	25	8	24	0	D_0__Bacteria; D_1__Planctomycetes; D_2__Phycisphaerae; D_3__Phycisphaerales; D_4__Phycisphaeraceae; D_5__SM1A02; D_6__metagenome	TACGAGTGGTGCGAGCGTTAATCGGAATTACTGGGCTTAAAGGGTGCGCAGGCGGGTCCGCAAGCATTCTGTGAAATCCCCCGGCTCAACCGGGGAACTGCAGGGTGGACTGCGGGTCTTGAGAGAGGTAGGGGCCGACGGAACGATCGGTGGAGCGGTGAAATGCGTAGATATCGATCGGAACGCCAATGGTGAAGACAGTCGGCTGGGCCTTTTCTGACGCTCATGCACGAAAGCGTGGGGAGCAAACAGGATTAGATACCCTGGTAGTCCACGCCGTAAACGATGCACACTAGATCGGAGAGGCTCTCACGCCCCTCTGGTCGCAGGAAAACCATTAAGTGTGCCGCCTGGGGAGTACGGTCGCAAGACTA
642	15	17	78	111	15	0	15	7	19	15	0	0	25	22	D_0__Bacteria; D_1__Proteobacteria; D_2__Gammaproteobacteria; D_3__Betaproteobacteriales; D_4__Burkholderiaceae; D_5__Rhodoferax	TACGTAGGGTGCGAGCGTTAATCGGAATTACTGGGCGTAAAGCGTGCGCAGGCGGTGATGTAAGACAGATGTGAAATCCCCGGGCTCAACCTGGGACCTGCATTTGTGACTGCATCGCTAGAGTACGGTAGAGGGGGATGGAATTCCGCGTGTAGCAGTGAAATGCGTAGATATGCGGAGGAACACCGATGGCGAAGGCAATCCCCTGGACCTGTACTGACGCTCATGCACGAAAGCGTGGGGAGCAAACAGGATTAGATACCCTGGTAGTCCACGCCCTAAACGATGTCAACTGGTTGTTGGGTCTTCACTGACTCAGTAACGAAGCTAACGCGTGAAGTTGACCGCCTGGGGAGTACGGCCGCAAGGTTG
643	33	33	0	0	35	52	33	0	0	0	52	56	0	44	D_0__Bacteria; D_1__Planctomycetes; D_2__Planctomycetacia; D_3__Pirellulales; D_4__Pirellulaceae; D_5__Pir4 lineage	TACGAACCGTCCAAACGTTATTCGGATTTATTGGGCTTAAAGGGTATGTAGGCGGCCCTTCAAGTCGGGTGTGAAAGCCCTCGGCTCAACCGAGGAACTGCGCCCGATACTGTGGGGCTTGAGGGAGACAGAGGTAAGCGGAACTGATGGTGGAGCGGTGAAATGCGTTGATATCATCAGGAACACCAGTGGCGAAAGCGGCTTACTGGGTCTCTTCTGACGCTGAGATACGAAAGCTAGGGGAGCGAACGGGATTAGATACCCCGGTAGTCCTAGCTGTAAACGATGAGCACTTGATCGTGGGGCCCCCCATAGCCTCTCGGTCGTAGCGAAAGTGGTAAGTGCTCCGCCTGGGGAGTATGGTCGCAAGGCTG
644	0	0	0	34	0	24	0	257	0	0	0	0	0	23	D_0__Bacteria; D_1__Proteobacteria; D_2__Alphaproteobacteria; D_3__Rhizobiales; D_4__Hyphomicrobiaceae; D_5__Hyphomicrobium	TACGAAGGGGACTAGCGTTGTTCGGAATTACTGGGCGTAAAGCGCACGTAGGCGGAATTGTCAGTCAGGGGTGAAATCCCGGAGCTCAACTTCGGAACTGCCTTTGATACAGCAATTCTTGAGTCCGATAGAGGTGGGTGGAATTCCTAGTGTAGAGGTGAAATTCGTAGATATTAGGAAGAACACCGGTGGCGAAGGCGGCCCACTGGATCGGTACTGACGCTGAGGTGCGAAAGCGTGGGGAGCAAACAGGATTAGATACCCTGGTAGTCCACGCCGTAAACGATGGATGCTAGCCGTCGGCAAGCTTGCTTGTCGGTGGCGCAGCTAACGCATTAAGCATCCCGCCTGGGGAGTACGGCCGCAAGGTTA
645	33	35	10	8	12	42	9	55	16	41	0	32	15	29	D_0__Bacteria; D_1__Chloroflexi; D_2__Anaerolineae; D_3__Caldilineales; D_4__Caldilineaceae; D_5__uncultured; D_6__uncultured bacterium	TACGTAGGTGGCAAGCGTTATCCGGAATTACTGGGCGTAAAGCGCACGCAGGTGGCTTGTTAAGTCTGACGTGAAAGCTCCTGGCTTAACTGGGAGAGGTCGTTGGAGACTGGCAGGCTTGAGGCGAGGAGAGGGGTGTAGAATTCCCGGTGTAGTGGTGGAATGCGTAGATATCGGGGGGAATACCAGTGGCGAAAGCGGCACCCTGGCCTTGGCCTGACGCTCAGGTGCGAAAGCGTGGGGAGCAAACGGGATTAGATACCCCGGTAGTCCACGCCATAAACGATGAACACTAGGTGTAGGTGGTCTTAAAACTGTCTGTACCGTAGCTAACGCGATAAGTGTTCCGCCTGGGGAGTACGACCGCAAGGTTA
646	27	36	69	30	24	0	10	0	16	20	27	21	30	27	D_0__Bacteria; D_1__Actinobacteria; D_2__Actinobacteria; D_3__Micrococcales; D_4__Microbacteriaceae	TACGTAGGGTGCAAGCGTTATCCGGAATTATTGGGCGTAAAGAGCTCGTAGGCGGTTTGTCGCGTCTGCTGTGAAAACTGGAGGCTCAACCTCCAGCCTGCAGTGGGTACGGGCAAACTAGAGTGCGGTAGGGGAGATTGGAATTCCTGGTGTAGCGGTGGAATGCGCAGATATCAGGAGGAACACCGATGGCGAAGGCAGATCTCTGGGCCGTAACTGACGCTGAGGAGCGAAAGCATGGGGAGCGAACAGGATTAGATACCCTGGTAGTCCATGCCGTAAACGTTGGGAACTAGATGTGGGGGCCATTCCACGGCTTCCGTGTCGCAGCTAACGCATTAAGTTCCCCGCCTGGGGAGTACGGCCGCAAGGCTA
647	0	55	16	96	0	53	0	0	0	17	9	91	0	0	D_0__Bacteria; D_1__Bacteroidetes; D_2__Bacteroidia; D_3__Chitinophagales; D_4__Saprospiraceae; D_5__uncultured	TACGGAGGGTGCGAGCGTTATCCGGAATCACTGGGTTTAAAGGGTGCGTAGGCGGCCTGTTAAGTCAGTTGTGAAATGCCCTCGCTCAACGAGTGGGACTGCGAATGATACTGACGGGCTTGAAACAGGTTGAGGCAGGCGGAATGTGGCATGTAGCGGTGAAATGCTTAGATATGCCATAGAACACCGATTGCGAAGGCAGCTTGCTGGGCCTTGTTTGACGCTGAGGCACGAAAGCGTGGGGAGCAAACAGGATTAGATACCCTGGTAGTCCACGCCCTAAACGATGTTTACTTGCTGTTCCTGCTTCGGCGGGAGTGGCGAAGCGAAAGCGATAAGTAAACCACCTGGGGAGTACGCCGGCAACGGTG
648	0	0	0	0	21	49	6	42	15	87	0	83	9	25	D_0__Bacteria; D_1__Bacteroidetes; D_2__Bacteroidia; D_3__Chitinophagales; D_4__Saprospiraceae; D_5__uncultured; D_6__uncultured bacterium PHOS-HE79	TACGGAGGGTGCAAGCGTTATCCGGAATCACTGGGTTTAAAGGGTGCGTAGGCGGCGCGATAAGTCAGTTGTGAAATTCCCTCGCTTAACGAGTGGGACTGCGATTGATACTGTCGTGCTTGAATCAGGTTGAGGTAGGCGGAATGTGGCATGTAGCGGTGAAATGCTTAGATATGCCATAGAACACCAATTGCGAAGGCAGCTTGCTGGACCTTGATTGACGCTGAGGCACGAAAGCGTGGGGAGCAAACAGGATTAGATACCCTGGTAGTCCACGCCCTAAACGATGTTTACTTGCTGTTCGGCCCTTGAGGCGGAGTGGCGTAGCGAAAGCGATAAGTAAACCACCTGGGGAGTACGCCGGCAACGGTG
649	0	37	0	22	18	30	21	24	14	31	25	48	33	33	D_0__Bacteria; D_1__Proteobacteria; D_2__Alphaproteobacteria; D_3__Rhizobiales; D_4__Xanthobacteraceae	TACGAAGGGGGCTAGCGTTGCTCGGAATCACTGGGCGTAAAGCGCACGTAGGCGGGTCTTTAAGTCAGGGGTGAAATCCTGGAGCTCAACTCCAGAACTGCCTTTGATACTGAAGATCTTGAGTCCGGAAGAGGTGAGTGGAACTGCGAGTGTAGAGGTGAAATTCGTAGATATTCGCAAGAACACCAGTGGCGAAGGCGGCTCACTGGTCCGGTACTGACGCTGAGGTGCGAAAGCGTGGGGAGCAAACAGGATTAGATACCCTGGTAGTCCACGCCGTAAACGATGGATGCTAGCCGTTGGCGGGTTTACCCGTCAGTGGCGCAGCTAACGCATTAAGCATCCCGCCTGGGGAGTACGGTCGCAAGATTA
650	0	8	0	0	29	61	21	72	6	22	16	59	11	29	D_0__Bacteria; D_1__Planctomycetes; D_2__Planctomycetacia; D_3__Pirellulales; D_4__Pirellulaceae; D_5__uncultured; D_6__metagenome	GACGAGCCTCACAAACGTTATTCGGAATTACTGGGCTTAAAGGGTGCGTAGGCGGCGCGGAAAGTTGGGTGTGAAATCCCTCGGCTCAACCGAGGAATTGCGCTCAAAACTACCGTGCTCGAGGGAGATAGAGGAATGCGGAACTTACGGTGGAGCGGTGAAATGCGTTGATATCGTAGGGAACACCGGTGGCGAAAGCGGCATTCTGGATCTCTTCTGACGCTGATGCACGAAAGCTAGGGTAGCAAACGGGATTAGATACCCCGGTAGTCCTAGCCGTAAACGATGAGCACTGGATTGAAGGCCCCTCCATAGGCTTTCAGTCGCAGAGAAATTGTTTAGTGCTCCGCCTGGGGAGTATGGTCGCAAGGCTG
651	0	12	0	27	43	21	30	49	32	24	4	28	10	53	D_0__Bacteria; D_1__Actinobacteria; D_2__Acidimicrobiia; D_3__Actinomarinales; D_4__uncultured; D_5__uncultured bacterium; D_6__uncultured bacterium	TACGTAGGGGGCGAGCGTTGTCCGGAATCATTGGGCGTAAAGAGCTCGTAGGCGGCTCAGTAAGTCGGCTGTGAAAGCCCGGGGCTCAACCCCGGAACTGCAGTCGATACTGCTGTGGCTAGAGTCCGGTAGAGGAGAGTGGAATTCCCGGTGTAGCGGTGGAATGCGCAGATATCGGGAGGAACACCAGTAGCGAAGGCGGCTCTCTGGGCCGGTACTGACGCTGAGGAGCGAAAGCGTGGGGAGCAAACAGGATTAGATACCCTGGTAGTCCACGCTGTAAACGTTGGGGACTAGGTGTGGCGATCCGATCAACGATTGCCGTGCCGAAGCTAACGCATTAAGTCCCCCGCCTGGGGAGTACGGCCGCAAGGCTA
652	0	0	28	79	2	42	0	15	19	26	30	53	18	21	D_0__Bacteria; D_1__Bacteroidetes; D_2__Bacteroidia; D_3__Chitinophagales; D_4__Saprospiraceae; D_5__Lewinella; D_6__uncultured bacterium	TACGGAGGGTGCAAGCGTTATCCGGAATCACTGGGTTTAAAGGGTGCGTAGGTGGCTTGGTAAGTCAGAGGTGAAAGCCCATCGCTTAACGACGGAATTGCCTTTGATACTGCCGAGCTTGAATTAGGTTGAGGTAGGCGGAATGTGGCATGTAGCGGTGAAATGCATAGATATGCCATAGAACACCAATTGCGTAGGCAGCTTACTAGACCTATATTGACGCTGAGGCACGAAAGCGTGGGGATCAAACAGGATTAGATACCCTGGTAGTCCACGCCCTAAACGATGCTTACTCGATATCTGTTCTTCGGAATGGGTGTCCAAGGGAAACCGATAAGTAAGCCACCTGGGGAGTACGCACGCAAGTGTG
653	0	0	0	0	44	44	41	0	46	64	0	0	0	94	D_0__Bacteria; D_1__Bacteroidetes; D_2__Bacteroidia; D_3__Chitinophagales; D_4__Saprospiraceae; D_5__uncultured; D_6__uncultured soil bacterium	TACGGAGGGTGCAAGCGTTATCCGGAATCACTGGGTTTAAAGGGTGCGTAGGCGGCCCGATAAGTCAGTCGTGAAATCGCTGGGCTCAACCCATGCAATTGCGATTGATACTGTTGGACTTGAATTAGGTTGAGGCTGGCGGAATGCGACATGTAGCGGTGAAATGCTTAGATATGTCGCAGAACACCGATTGCGAAGGCAGCCAGCTGGGCCTGTATTGACGCTGAGGCACGAAAGCGTGGGGAGCAAACAGGATTAGATACCCTGGTAGTCCACGCCCTAAACGATGCTCACTTGCTGTTCCTCTTTCGGGGGGAGTGGCGTAGGGAAACCGGTAAGTGAGCCACCTGGGGAGTACGCCCGCAAGGGTG
654	43	37	30	27	62	25	33	22	0	0	53	0	0	0	D_0__Bacteria; D_1__Bacteroidetes; D_2__Bacteroidia; D_3__Chitinophagales; D_4__Chitinophagaceae; D_5__Terrimonas	TACGGAGGGTGCAAGCGTTATCCGGATTCACTGGGTTTAAAGGGTGCGTAGGTGGGTTGGTAAGTCAGTGGTGAAATCCCCGAGCTTAACTTGGGAACTGCCATTGATACTATTAATCTTGAATACCGTGGAGGTCAGCGGAATATGTCATGTAGCGGTGAAATGCTTAGATATGACATAGAACACCAATTGCGAAGGCAGCTGGCTACACGAATATTGACACTGAGGCACGAAAGCGTGGGGATCAAACAGGATTAGATACCCTGGTAGTCCACGCCCTAAACTATGGATACTCGACATACGCGATACACAGTGTGTGTCTGAGCGAAAGCATTAAGTATCCCACCTGGGAAGTACGATCGCAAGATTG
655	0	18	56	108	26	0	19	21	35	14	8	0	0	27	D_0__Bacteria; D_1__Acidobacteria; D_2__Blastocatellia (Subgroup 4); D_3__Blastocatellales; D_4__Blastocatellaceae; D_5__Stenotrophobacter; D_6__uncultured delta proteobacterium	TACGTAGGGACCAAGCGTTGTTCGGATTTACTGGGCGTAAAGGGCGCGTAGGCGGCATGACAAGTCACTTGTGAAATCTCCGGGCTTAACTCGGAACGGCCAAGTGATACTGTCACGCTAGAGTATTGGAGGGGCAATCGGAATTCTTGGTGTAGCGGTGAAATGCGTAGATATCAAGAGGAACACCTGAGGTGAAGACGGGTTGCTGGCCAAATACTGACGCTGAGGCGCGAAAGCCAGGGGAGCAAACGGGATTAGATACCCCGGTAGTCCTGGCCCTAAACGATGAATACTTGGTGTCTGGAGTTATTAAACTCTGGGTGCCGTCGCTAACGTTTTAAGTATTCCGCCTGGGGAGTACGCTCGCAAGAGTG
656	74	29	79	21	0	0	0	0	5	0	87	21	9	6	D_0__Bacteria; D_1__Proteobacteria; D_2__Gammaproteobacteria; D_3__Legionellales; D_4__Legionellaceae; D_5__Legionella; D_6__uncultured bacterium	TACGGAGGGTGCAAGCGTTAATCGGAATTACTGGGCGTAAAGGGTGCGTAGGTGGTTGAATAAGTTATCTGTAAAAGCCCTGGGCTCAACCTGGGAGTGTCAGATAAGACTGTTTGACTCGAGTATGGGAGAGGGTAGTGGAATTTCCGGTGTAGCGGTGAAATGCGTAGAGATCGGAAGGAACACCGGTGGCGAAGGCGGCTACCTGGCCTAATACTGACACTGAGGCACGAAAGCGTGGGGAGCAAACAGGATTAGATACCCTGGTAGTCCACGCTGTAAACGATGTCAACTAGCCGTTGGGTACATTAAGGTACAAAGTGGCGCAGCAAACGCGATAAGTTGACCGCCTGGGGAGTACGGTCGCAAGATTA
657	54	56	116	21	0	0	0	0	0	0	42	36	5	0	D_0__Bacteria; D_1__Proteobacteria; D_2__Gammaproteobacteria; D_3__Cellvibrionales; D_4__Porticoccaceae; D_5__C1-B045; D_6__uncultured gamma proteobacterium	TACGGAGGGTGCGAGCGTTAATCGGAATTACTGGGCGTAAAGCGCGCGTAGGCGGCTTGGTAAGCTAGATGTGAAATCCCCGGGCTTAACCTGGGAACTGCATTTAGAACTGCCAGGCTAGAGTACAGTAGAGGATGGTGGAATTTCAGGTGTAGCGGTGAAATGCGTAGATATCTGAAGGAACATCAGTGGCGAAGGCGGCCATCTGGACTGATACTGACGCTGAGGTGCGAAAGCGTGGGGAGCAAACAGGATTAGATACCCTGGTAGTCCACGCCGTAAACGATGTCAACTGGCCGTCGGGCTCCTTGAGGGTTTGGTGGCGCAGCTAACGCGATAAGTTGACCGCCTGGGGAGTACGGCCGCAAGGTTA
658	10	31	0	0	46	54	28	23	9	17	11	22	26	47	D_0__Bacteria; D_1__Proteobacteria; D_2__Gammaproteobacteria; D_3__Betaproteobacteriales; D_4__B1-7BS; D_5__uncultured beta proteobacterium; D_6__uncultured beta proteobacterium	TACGTAGGGTGCGAGCGTTAATCGGAATTACTGGGCGTAAAGCGTGCGCAGGCGGTTCGTGAAGTCCGATGTGAAAGCCCTGGGCTTAACCTAGGAATGGCATTGGAAACTGGCGGGCTAGAGTGCGGCAGAGGGGGGTGGAATTCCTGGTGTAGCAGTGAAATGCGTAGAGATCAGGAGGAACACCGATGGCGAAGGCAGCCCCCTGGGTTGACACTGACGCTCAGGCACGAAAGCGTGGGGAGCAAACAGGATTAGATACCCTGGTAGTCCACGCCCTAAACGATGACGACTGGTTGTTGGGGGAGTTGTCCCTCAGTAACGAAGCTAACGCGTGAAGTCGTCCGCCTGGGGAGTACGGTCGCAAGATTA
659	0	37	80	50	0	0	0	0	0	43	53	31	30	0	D_0__Bacteria; D_1__Proteobacteria; D_2__Gammaproteobacteria; D_3__Steroidobacterales; D_4__Steroidobacteraceae; D_5__uncultured	TACAGAGGGTGCGAGCGTTAATCGGAATTACTGGGCGTAAAGCGCGCGTAGGCGGCTATACAAGTCGAGTGTGAAATCCCCGGGCTCAACCTGGGAACTGCATTCGAGACTGTATTGCTTGAGTATGGGAGAGGGAGGCGGAATTTCAGGTGTAGCGGTGAAATGCGTAGATATCTGAAGGAACATCAGTGGCGAAAGCGGCCTCCTGGACCAATACTGACGCTCATGTGCGAAAGCGTGGGGAGCAAACAGGATTAGATACCCTGGTAGTCCACGCCATAAACGATGAGAACTAGATGTCGGGAGGGTTAGCCTCTCGGTGTCGCAGCTAACGCGTTAAGTTCTCCGCCTGGGGAGTACGGCCGCAAGGTTG
660	21	72	88	98	22	0	22	0	0	0	0	0	0	0	D_0__Bacteria; D_1__Proteobacteria; D_2__Gammaproteobacteria; D_3__Xanthomonadales; D_4__Rhodanobacteraceae; D_5__Dokdonella	TACGAAGGGTGCAAGCGTTACTCGGAATTACTGGGCGTAAAGCGTGCGTAGGCGGTTAGTTAAGTCTGCTGTGAAAGCCCTGGGCTCAACCTGGGAACTGCAGTGGATACTGGCTAGCTAGAGTGTGTCAGAGGATGGTGGAATTCCCGGTGTAGCGGTGAAATGCGTAGAGATCGGGAGGAACACCAGTGGCGAAGGCGGCCATCTGGGACAACACTGACGCTGAGGCACGAAAGCGTGGGGAGCAAACAGGATTAGATACCCTGGTAGTCCACGCCCTAAACGATGCGAACTGGACGTTGGGCACACTTAGGTGCTCAGTGTCGAAGCTAACGCGTTAAGTTCGCCGCCTGGGGAGTACGGTCGCAAGACTG
661	0	0	6	16	54	22	33	50	25	31	3	22	28	33	D_0__Bacteria; D_1__Bacteroidetes; D_2__Bacteroidia; D_3__Chitinophagales; D_4__uncultured; Ambiguous_taxa; Ambiguous_taxa	TACGGAGGGTGCAAGCGTTATCCGGATTTACTGGGTTTAAAGGGTGCGTAGGTGGTCTTGTAAGTCAGCGGTGAAAGCTCGGAGCTCAACTCCGAAATTGCCATTGATACTGCAAGGCTTGAGTACAGTTGAGGTAGGCGGAATATGTCATGTAGCGGTGAAATGCTTAGATATGACATAGAACACCAATTGCGAAGGCAGCTTGCTAAACTGAAACTGACACTGAGGCACGAAAGCGTGGGGATCAAACAGGATTAGATACCCTGGTAGTCCACGCCCTAAACGATGCTAACTCGATTTTGGCGATATACAGTCAGAGTCCAAGGGAAACCGATAAGTTAGCCACCTGGGGAGTACGTCCGCAAGGATG
662	35	78	11	22	21	0	7	0	20	3	23	23	71	8	D_0__Bacteria; D_1__Chloroflexi; D_2__OLB14	TACGTAGGTGTCAAGCGTTGTCCGGATTTATTGGGCGTAAAGCGCCCGCAGGCGGCTTGGTAAGTTTGAGGTGAAATCTCCCGGCTCAACTGGGAGGGTGCCTCGAAAACTACCAGGCTTGAGGCAGGGAGAGGGATGTGGAATTCCAGGTGTAGTGGTGAAATGCGTAGATATCTGGAGGAACACCAGTGGCGAAGGCGGCATCCTGGCCCTGTCCTGACGCTCAGGGGCGAAAGCGTGGGGAGCAAACCGGATTAGATACCCGGGTAGTCCACGCCGTAAACGATGAGTACTAGGTGTAGGGGGTATCGACCCCCTCTGTGCCGAAGCTAACGCGATAAGTACTCCGCCTGGGGACTACGGCCGCAAGGCTA
663	5	59	0	14	7	48	4	32	4	24	15	96	0	14	D_0__Bacteria; D_1__Planctomycetes; D_2__Pla3 lineage; D_3__uncultured Planctomycetales bacterium; D_4__uncultured Planctomycetales bacterium; D_5__uncultured Planctomycetales bacterium; D_6__uncultured Planctomycetales bacterium	TACGTAAGGTGCGAACGTTGTTCGGAATCACTGGGCATAAAGAGCACGTAGGCGGCTTCGTAAGTCTGATGTGAAATCCCCCGGCTCAACCGGGGAACTGCATCGGATACTGCGGGGCTGGAGTGCAGTAGGGGAGAGTGGAATTCCAGGTGGAGCGGTGAAATGCGTAGATATCTGGAGGAACACCAGTGGCGAAAGCGGCTCTCTGGACTGCAACTGACGCTGAGGTGCGAAAGCCAGGGGAGCAAACGGGATTAGATACCCCGGTAGTCCTGGCCCTAAACGATGGGTACTAAGTGGAGGAAGTTCCGATACTTTCTCTGCTGGAGCAAATGTGTTAAGTACCCCGCCTGGGGAGTATGGTCGCAAGGCTG
664	0	58	0	69	20	22	8	33	11	12	12	36	13	28	D_0__Bacteria; D_1__Armatimonadetes; D_2__Fimbriimonadia; D_3__Fimbriimonadales; D_4__Fimbriimonadaceae; D_5__uncultured bacterium; D_6__uncultured bacterium	TACGTAGGGGGCAAGCGTTGTCCGGATTTACTGGGCGTAAAGGGCGCGTAGGCGGTCTGTTAAGCGTGAAGTGAAATTTTCAGGGCTCAACCCGGAAACTGCTTTGCGAACTGGCAGACTGGAGGAAGGTAGAGGTAAGTGGAATTCCCGGTGTAGCGGTGACATGCATTGATATCGGGAGGAACACCCATGGCGAAGGCAGCTTACTGGACCTTTCCTGACGCTGAGGCGCGAAAGCGTGGGTAGCAAACAGAATTAGATACTCTGGTAGTCCACGCCCTAAACGATGGATGCTAGGCGTGAGGGGTATCGACCCCCCTTGTGCCGTAGCTAACGCATTAAGCATCCCGCCTGGGGAGTACGGCCGCAAGGTTG
665	6	38	10	10	15	39	9	33	19	22	4	68	21	27	D_0__Bacteria; D_1__Proteobacteria; D_2__Deltaproteobacteria; D_3__Myxococcales; D_4__Nannocystaceae; D_5__uncultured	TACGGAGGGTGCAAACGTTGCTCGGAATTATTGGGCGTAAAGCGCACGTAGGCGGCCAAACAAGTTGGATGTGAAAGCCCAGGGCTCAACCCTGGAAGTGCACCCAAAACTGTTTGGCTTGAGTTCCGGAGGGGCCCAGAGAATTCCCGGTGTAGAGGTGAAATTCGTAGATATCGGGAGGAATACCAGTGGCGAAGGCGCTGGGCTGGACGGATACTGACGCTGAGGTGCGAAAGCGTGGGGAGCAAACAGGATTAGATACCCTGGTAGTCCACGCCGTAAACGATGAGTGCTAGGCGGTGGGAGATTTTGACCCTCTCATTGTCGAAGCTAACGCGTTAAGCACTCCGCCTGGGGAGTACGGCCGCAAGGCTA
666	0	55	0	54	0	46	0	24	0	0	0	142	0	0	D_0__Bacteria; D_1__Chloroflexi; D_2__Anaerolineae; D_3__Caldilineales; D_4__Caldilineaceae; D_5__uncultured; D_6__uncultured bacterium	TACGTAGGTGGCAAGCGTTATCCGGAATTACTGGGCGTAAAGCGCACGCAGGTGGTTTGCTAAGATTGACGTGAAAGCTTCTGGCTTAACTGGAAGACGTCGTTGATGACTGGCAGACTTGAGACGAGGAGAGGGGTGCAGAATTCCCGGTGTAGTGGTGGAATGCGTAGATATCGGGAGGAATACCAGTGGCGAAAGCGGCACCCTGGCCTTGGTCTGACGCTCAGGTGCGAAAGCGTGGGGAGCGAACGGGATTAGATACCCCGGTAGTCCACGCCATAAACGATGAACACTAGGTGTAGGTGGTGTCAAACCCATCGGTACCGCAGCTAACGCGATAAGTGTTCCGCCTGGGGAGTACGACCGCAAGGTTA
667	0	22	0	0	9	128	3	84	0	44	0	26	0	5	D_0__Bacteria; D_1__Proteobacteria; D_2__Alphaproteobacteria; D_3__Puniceispirillales; D_4__EF100-94H03; D_5__uncultured bacterium; D_6__uncultured bacterium	TACGGAGGGGGCTAGCGTTGTTCGGAATCACTGGGCGTAAAGCGCGCGTAGGCGGCTTGAAAAGTTGGATGTGAAATCCCGGGGCTCAACCCCGGAACTGCATTCAAAACTTTCTGGCTAGAGACTTAGAGAGGTGGGCGGAATTCCGAGTGTAGAGGTGAAATTCGTAGATATTCGGAAGAACACCGGTTGCGAAGGCGGCTCACTGGCTAAGTTCTGACGCTGAGGTGCGAAAGCGTGGGGAGCAAACAGGATTAGATACCCTGGTAGTCCACTGCTGTAAACTATGAGTGCTAGACGTTGGGGGGCTTGCCCCTCAGTGTCGCAGCTAACGCATTAAGCACTCCGCCTGGGAAGTACGGCCGCAAGGTTA
668	0	0	0	0	0	109	0	143	0	0	0	69	0	0	D_0__Bacteria; D_1__Proteobacteria; D_2__Alphaproteobacteria; D_3__Rhizobiales; D_4__A0839; Ambiguous_taxa; Ambiguous_taxa	TACGAAGGGGGCTAGCGTTGTTCGGAATTACTGGGCGTAAAGCGCGCGTAGGCGGCTTTGCAAGCCAGAGGTGAAATGCCTGAGCTCAACTTAGGAATTGCCTTTGGGACTGCGAGGCTTTGAGGACTGGAGAGGTGAGTGGAATTCCCAGTGTAGAGGTGAAATTCGTAGATATTGGGAAGAACACCAGTGGCGAAGGCGGCTCACTGGCCAGTTTCTGACGCTAAAGTGCGAAAGCGTGGGGATCAAACAGGATTAGATACCCTGGTAGTCCACGCTGTAAACGATGAGTGCTAGGCGTCGGCACGCTTGCGTGTCGGTGCCGCAGCTAACGCGTGAAGCACTCCGCCTGGGGAGTACGGTCGCAAGATTA
669	0	18	0	27	12	16	7	14	26	25	11	39	43	82	D_0__Bacteria; D_1__Acidobacteria; D_2__Acidobacteriia; D_3__Solibacterales; D_4__Solibacteraceae (Subgroup 3); D_5__Bryobacter	TACGTAGGCAGCGAACGTTGTTCGGAGTTACTGGGCGTAAAGAGTGCGTAGGCGGTTCGCTAAGTCTGGTGTGAAATCTCCCGGCTCAACTGGGAGGGTGCGCTAGATACTGGCGGGCTTGAGTATGGGAGAGGGAAGCGGAATTCCTGGTGTAGCGGTGAAATGCGTAGATATCAGGAGGAACACCGGTGGTGTAGACGGCTTCCTGGACCATTACTGACGCTGAGGCACGAAAGCGTGGGGAGCAAACAGGATTAGATACCCTGGTAGTCCACGCCCTAAACGATGCAGACTTGGTGTAGGCAGTTCAGTCTGTCTGTGCCGGAGCTAACGCGTTAAGTCTGCCGCCTGGGGAGTACGGTCGCAAGGCTG
670	0	49	136	83	0	23	0	27	0	0	0	0	0	0	D_0__Bacteria; D_1__Proteobacteria; D_2__Deltaproteobacteria; D_3__Myxococcales; D_4__Nannocystaceae; D_5__Nannocystis	TACGGAGGGTGCAAACGTTGCTCGGAATCATTGGGCGTAAAGCGCACGTAGGCGGCCTGTCAAGTCGGATGTGAAAGCCCTGGGCTCAACCCAGGAAGTGCATCCGAAACTGACAGGCTTGAATGCCGGAGGGGCCCAGAGAATTCCCGGTGTAGAGGTGAAATTCGTAGATATCGGGAGGAATACCAGTGGCGAAGGCGCTGGGCTGGACGGTTATTGACGCTGAGGTGCGAAAGCGTGGGGAGCAAACAGGATTAGATACCCTGGTAGTCCACGCTGTAAACGATGAGTGCTAGGCGGTGGAGGATTTTGACCCCTTCGCTGTCGAAGCTAACGCGTTAAGCACTCCGCCTGGGGAGTACGGTCGCAAGACTA
671	23	44	10	20	18	0	7	31	15	20	37	45	24	23	D_0__Bacteria; D_1__Planctomycetes; D_2__Planctomycetacia; D_3__Pirellulales; D_4__Pirellulaceae; D_5__Pir4 lineage; D_6__uncultured bacterium	GACGAACCGGACAAACGTTATTCGGAATTACTGGGCTTAAAGGGTACGTAGGCGGTCCGGTAAGTGGGGTGTGAAATCCCTCGGCTCAACCGAGGAACTGCGCCCCATACTGCCGGACTTGAGGGAGACAGAGGTAAGCGGAACTGATGGTGGAGCGGTGAAATGCGTTGATATCATCAGGAACACCGGTGGCGAAAGCGGCTTACTGGGTCTCTTCTGACGCTGAGGTACGAAAGCTAGGGGAGCGAACGGGATTAGATACCCCGGTAGTCCTAGCTGTAAACAATGAGCACTTGATCGAGGACCCCCCCATAGGTTCTTGGTCGAAGCGAAAGTGTTAAGTGCTCCGCCTGGGGAGTATGGTCGCAAGGCTG
672	17	23	95	58	0	0	0	0	0	0	56	0	66	0	D_0__Bacteria; D_1__Bacteroidetes; D_2__Bacteroidia; D_3__Chitinophagales; D_4__Saprospiraceae; D_5__Lewinella; D_6__uncultured bacterium	TACGGAGGGTGCAAGCGTTATCCGGAATCACTGGGTTTAAAGGGTGCGTAGGCGGTCATGTAAGTCAGAGGTGAAAGCCCGGCGCTTAACGTCGGAATTGCCTTTGATACTGCATGACTTGAATCAGGTTGAGGTGGGCGGAATGTGACATGTAGCGGTGAAATGCATAGATATGTCATAGAACACCAATTGCGAAGGCAGCTCACTGGCCCTGAATTGACGCTGAGGCACGAAAGCGTGGGGATCAAACAGGATTAGATACCCTGGTAGTCCACGCCCTAAACGATGCTTACTCGATATTCGGCTCTTCGGAGCGGAGTGTCCAAGGGAAACCGATAAGTAAGCCACCTGGGGAGTACGTTCGCAAGAATG
673	0	7	0	10	19	37	36	54	21	29	16	18	25	43	D_0__Bacteria; D_1__Proteobacteria; D_2__Alphaproteobacteria; D_3__Sneathiellales; D_4__Sneathiellaceae; D_5__AT-s3-44; D_6__metagenome	TACGGAGGAGGCTAGCGTTGTTCGGAATTACTGGGCGTAAAGCGTGCGTAGGCGGTTGTTTAAGATGAGTGTGAAAGCCCGGAGCTCAACTCCGGAACTGCGCTCATGACTGGACAGCTTGAGTCCGAGAGAGGTGAGTGGAATTCCCAGTGTAGAGGTGAAATTCGTAGATATTGGGAAGAACACCAGTGGCGAAGGCGGCTCACTGGCTCGGTACTGACGCTGATGCACGAAAGCGTGGGGAGCAAACAGGATTAGATACCCTGGTAGTCCACGCCGTAAACTATGAGTGCTAGACGTTGGGGGGCTTGCCTCTCAGTGTCGAAGCTAACGCGATAAGCACTCCGCCTGGGGAGTACGGCCGCAAGGTTA
674	0	0	67	248	0	0	0	0	0	0	0	0	0	0	D_0__Bacteria; D_1__Bacteroidetes; D_2__Bacteroidia; D_3__Chitinophagales; D_4__Chitinophagaceae; D_5__Terrimonas	TACGGAGGGTGCAAGCGTTATCCGGATTCACTGGGTTTAAAGGGTGCGTAGGTGGGTTGGTAAGTCAGTGGTGAAATCTCCAAGCTTAACTTGGAAACTGCCATTGATACTATCAGTCTTGAATATTGTGGAGGTTAGCGGAATATGTCATGTAGCGGTGAAATGCTTAGATATGACATAGAACACCAATTGCGAAGGCAGCTGGCTACACATATATTGACACTGAGGCACGAAAGCGTGGGGATCAAACAGGATTAGATACCCTGGTAGTCCACGCCCTAAACTATGGATACTCGACATACGCGATACACTGTGTGTGTCTGAGCGAAAGCATTAAGTATCCCACCTGGGAAGTACGATCGCAAGATTG
675	6	5	12	14	12	18	33	36	20	43	8	4	38	65	D_0__Bacteria; D_1__Hydrogenedentes; D_2__Hydrogenedentia; D_3__Hydrogenedentiales; D_4__Hydrogenedensaceae; D_5__metagenome; D_6__metagenome	TACGGAGGTCCCAAGCGTTGTTCGGAATTACTGGGCGTAAAGGGAGCGCAGGCGGATAGTTAAGTCTAAAGTGGAATCCCGGGGCTCAACCTCGGAACTGCTTCGGATACTGGCTATCTTGAGTTCGTGAGAGGAAAGCGGAATTCAGGGTGTAGCGGTGAAATGCTTAGATATCCTGAGGAACACCAATGGCGAAGGCAGCTTTCTGGCGCGATACTGACGCTGAGGCTCGAAAGCGTGGGGAGCGAACGGGATTAGATACCCCGGTAGTCCACGCCGTAAACGTTGTGCGCTAGGTGTAGGAGGTATCGACCCCTTCTGTGCCGCAGCTAACGCATTAAGCGCACCGCCTGGGGAGTACGGTCGCAAGACTG
676	0	0	0	0	0	0	0	314	0	0	0	0	0	0	D_0__Bacteria	TACGGAGGGGGCTAGTGTTATTCGTGATGACTGGGCGTAAAGGGTAGTAGGCTGGTAGTCAAAAATATAGTAAAAGACTGTGACTGGATCACTTTGAGCTATATTCACTAACTACTTGGGTTCTAGGGGCGAGTTTCGAATCCTTTCAGTAAGGGTAAAATCTGTTGATAATAGGAGACGTTCAAAGGCGGAAGCAATTCTTCGATCTAGATCGACGCTAAGGTACGAAAGCATGGGTATAAAGGGGATTAGAGACCCCCGTAGTCCATGCATAAACGATGAGTGTTCAACAACCTTTTGCTGTATAAAGATGATTTTATTAAAATTTTCTGTACTTAGTAAAAAGTGGTTTGAAGCTAACGCGCCAAACACCGCCTGGGGAATGTGGCCGCAAGGTT
677	0	17	0	0	25	61	34	44	21	29	9	25	21	26	D_0__Bacteria; D_1__Acidobacteria; D_2__Acidobacteriia; D_3__Solibacterales; D_4__Solibacteraceae (Subgroup 3); D_5__Bryobacter	TACGTAGGCAGCAAGCGTTGTTCGGAATTACTGGGCGTAAAGAGTACGTAGGTGGTCTGCTAAGTCCGATCTGAAATCTCCCGGCTTAACTGGGAGGGTGGGTTAGATACTGGCAGGCTTGAGTGTGGGAGAGGAGAGCGGAATTCCTGGTGTAGCGGTGAAATGCGTAGATATCAGGAGGAACGCCCGTGGTGTAGACGGCTCTCTGGACCATTACTGACACTGAGGTACGAAAGCGTGGGTAGCAAACAGGATTAGATACCCTGGTAGTCCACGCCCTAAACGATGCACACTTGGTGTGGGCAGTTCAGTCTGTCCGTGCCGGAGCTAACGCGTTAAGTGTGCCGCCTGGGGAGTACGGTCGCAAGGCTG
678	0	0	83	95	0	0	0	0	0	0	44	55	35	0	D_0__Bacteria; D_1__Planctomycetes; D_2__Planctomycetacia; D_3__Planctomycetales; D_4__Rubinisphaeraceae	CACGTACTGTGCGAACGTTATTCGGAATCACTGGGCTTAAAGGGTGCGTAGGCGGTTTATCAAGTCAGGTGTGAAATGCCAGAGCTCAACTTTGGCACTGCGCTTGAAACTGATAGGCTAGAGTATTCCAGGGGTGTGCGGAACTGCCAGTGGAGCGGTGAAATGCGTTGATATTGGCAGGAACACCGGAGGCGAAGGCGGCACACTGGGGAATAACTGACGCTGAGGCACGAAAGCCAGGGTAGCGAACGGGATTAGATACCCCGGTAGTCCTGGCTGTAAACGATGAGTACTGGGCGAGAGGCGATTCGTCGCTTTTTGCCGTAGCGAAAGCATTAAGTACTCCGCCTGGGGAGTATGGTCGCAAGGCTG
679	0	84	74	63	0	0	0	0	0	0	17	73	0	0	D_0__Bacteria; D_1__Proteobacteria; D_2__Alphaproteobacteria; D_3__Caulobacterales; D_4__Hyphomonadaceae; D_5__Hirschia; Ambiguous_taxa	TACGAAGGGGGCTAGCGTTGTTCGGAATTACTGGGCGTAAAGCGCACGTAGGCGGGTTTGTAAGTAGGGGGTGAAATCCCAGAGCTCAACTCTGGAACTGCCTTCTAAACTGCAAGCCTGGAGGTCAGGAGAGGCGAGTGGAATACCGAGTGTAGAGGTGAAATTCGTAGATATTCGGTGGAACACCAGTGGCGAAGGCGACTCGCTGGACTGATACTGACGCTGAGGTGCGAAAGCGTGGGGAGCAAACAGGATTAGATACCCTGGTAGTCCACGCCTTAAACGATGAGAGCTAGTTGTCAGTAAGCATGCTTATTGGTGACGCAGCTAACGCATTAAGCTCTCCGCCTGGGGAGTACGGCCGCAAGGTTA
680	0	0	35	0	38	0	0	0	49	36	0	35	62	56	D_0__Bacteria; D_1__Proteobacteria; D_2__Alphaproteobacteria; D_3__Sphingomonadales; D_4__Sphingomonadaceae	TACGGAGGGAGCTAGCGTTGTTCGGAATTACTGGGCGTAAAGCGCGCGTAGGCGGTCCATCAAGTCAGAGGTGAAAGCCCGGGGCTCAACCCCGGAACTGCCTTTGAAACTAGCGGACTAGAATCTTGGAGAGGTCAGTGGAATTCCGAGTGTAGAGGTGAAATTCGTAGATATTCGGAAGAACACCAGTGGCGAAGGCGACTGACTGGACAAGTATTGACGCTGAGGTGCGAAAGCGTGGGGAGCAAACAGGATTAGATACCCTGGTAGTCCACGCCGTAAACGATGATAACTAGCTGTCCGGGCTCATGGAGTTTGGGTGGCGCAGCTAACGCATTAAGTTATCCGCCTGGGGAGTACGGTCGCAAGATTA
681	44	34	94	32	30	0	19	0	17	0	19	0	20	0	D_0__Bacteria; D_1__Chloroflexi; D_2__Chloroflexia; D_3__Thermomicrobiales; D_4__JG30-KF-CM45; Ambiguous_taxa; Ambiguous_taxa	TACGTAGGGTCCGAGCGTTGTCCGGAGTTACTGGGCGTAAAGCGCGCGCAGGCGGCGGTATAAGCATGGCGTGAAAGCCCCAGGCTCAACCTGGGAGGGTCGTCGTGGACTGTACCGCTTGAGGGCGATAGGGGCTGGTGGAATGCCTGGTGTAGTGGTGAAATGCGTAGAGATCAGGCGGAACACCCGTGGCGAAGGCGGCCAGCTGGGTCGTCCCTGACGCTGAGGCGCGAAGGCGTGGGGAGCGAACGGGATTAGATACCCCGGTAGTCCACGCAGTAAACGATGCAGACTAGGCGTGGGGGGAGTTGACCCCCTCCGTGCCGGAGCTAACGCGGGAAGTCTGCCGCCTGGGGAGTACGGCCGCAAGGCTA
682	0	0	0	34	0	22	31	75	0	86	0	0	0	61	D_0__Bacteria; D_1__Chloroflexi; D_2__Anaerolineae; D_3__Caldilineales; D_4__Caldilineaceae; D_5__uncultured	TACGTAGGTGACAAGCGTTATCCGGAATTACTGGGCGTAAAGCGCACGCAGGCGGCTGGGTAAGTCTGACGTGAAATCTCCCGGCTTAACTGGGAGGGGTCGTTGGAAACTACTCGGCTTGAGGCGATGAGAGGGGTGTGGAATTCCCGGTGTAGTGGTGGAATGCGTAGATATCGGGAGGAACATCAGTGGCGAAAGCGGCACCCTGGCATTAGCCTGACGCTCAGGTGCGAAAGCGTGGGGAGCGAACGGGATTAGATACCCCGGTAGTCCACGCCGTAAACGATGAACACTAGGTGTGGGTGGTCTCAAAATCATCTGTGCCGAAGTCAACGCGATAAGTGTTCCGCCTGGGGAGTACGGCCGCAAGGCTA
683	45	67	80	31	0	0	0	0	0	0	0	16	35	34	D_0__Bacteria; D_1__Proteobacteria; D_2__Deltaproteobacteria; D_3__Myxococcales; D_4__Polyangiaceae; D_5__Pajaroellobacter	GACAGAGGGTGCAAACGTTGTTCGGAATTACTGGGCGTAAAGCGAGTGTAGGCGGTTTGAAAAGTCGGGTGTGAAAGCCCTGGGCTCAACCCAGGAAGTGCACTCGATACTCTCAAGCTAGAGTATCGGAGAGGTTGGTGGAATTCTCGGTGTAGAGGTGAAATTCGTAGATATCGAGAGGAACACCGGTGGCGAAGGCGGCCAACTGGACGAATACTGACGCTGAGACTCGAAAGCGTGGGGAGCAAACAGGATTAGATACCCTGGTAGTCCACGCCGTAAACGATGGGTGCTAGGTGTCGCGGGCTTTGACTCCTGCGGTGCCGTAGCTAACGCATTAAGCACCCCGCCTGGGAAGTACGGCCGCAAGGCTA
684	0	0	0	0	34	49	34	52	53	32	0	0	54	0	D_0__Bacteria; D_1__Bacteroidetes; D_2__Bacteroidia; D_3__Chitinophagales; D_4__uncultured; D_5__uncultured Cytophagales bacterium; D_6__uncultured Cytophagales bacterium	TACGGAGGGTGCAAGCGTTATCCGGATTTACTGGGTTTAAAGGGTGCGTAGGCGGACTATTAAGTCAAATGTGAAAGCTTGCAGCTTAACTGTAAGATTGCGTTTGATACTGGTAGTCTTGAATATGGTAGAAGTTGGCGGAATAAATCATGTAGCGGTGAAATGCTTAGATATGATTTAGAACACCGATTGCGAAGGCAGCTAGCTATGTCATAATTGACGCTGAGGCACGAAAGCGTGGGGATCAAACAGGATTAGATACCCTGGTAGTCCACGCCCTAAACGATGAATACTCGTTGTTGGCGATATACAGTCAGCGACTAAGCGAAAGCGTTAAGTATTCCACCTGGGGAGTACGTTCGCAAGAATG
685	0	0	17	30	26	17	22	18	22	24	0	17	73	41	D_0__Bacteria; D_1__Bacteroidetes; D_2__Bacteroidia; D_3__Sphingobacteriales; D_4__env.OPS 17; D_5__uncultured Bacteroidetes bacterium; D_6__uncultured Bacteroidetes bacterium	GACGAAGGATGCAAGCGTTATCCGGATTCATTGGGTTTAAAGGGAGCGTAGGTGGCCTTATAAGTCAGTGGTGAAATCTCTGGGCTTAACCCAGAAATTGCCATTGATACTGTAGGGCTTGAGTATAGTTGCCGTTGGCGGAATATGACATGTAGTGGTGAAATACATAGAGATGTCATAGAACACCGATTGCGAAGGCAGCTGACGAAACTATAACTGACACTGAGGCTCGAAAGTGCGGGGATCAAACAGGATTAGATACCCTGGTAGTCCGCACTGTAAACGATGATTACTCGCTGCTAGAGGGCAACTTTTAGTGGCTTAGCGAAAGCGATAAGTAATCCACCTGGGGAGTACGCCGGCAACGGTG
686	12	45	30	92	13	10	11	13	11	17	0	13	15	22	D_0__Bacteria; D_1__Bacteroidetes; D_2__Bacteroidia; D_3__Sphingobacteriales; D_4__AKYH767; D_5__uncultured bacterium; D_6__uncultured bacterium	TACGGAGGATCCAAGCGTTATCCGGATTTATTGGGTTTAAAGGGTGCGTAGGCGGATAAATAAGTCAGTGGTGAAAGCCTGCAGCTTAACTGTAGAATTGCCATTGATACTGTTTATCTTGAATGTAGTTGAGGTGGGCGGAATATGACATGTAGTGGTGAAATACTTAGATATGTCATAGAACACCGATTGCGAAGGCAGCTCACTAAGCTACGATTGACGCTGAGGCACGAAAGCGTGGGGAGCAAACAGGATTAGATACCCTGGTAGTCCACGCCCTAAACTATGATCACTCGATGTTGGCGATACACAGTCAGCGTCTAAGGGAAACCATTAAGTGATCCACCTGGGGAGTACGACCGCAAGGTTG
687	0	0	0	31	21	24	35	36	31	19	14	15	45	33	D_0__Bacteria; D_1__Bacteroidetes; D_2__Bacteroidia; D_3__Sphingobacteriales; D_4__NS11-12 marine group; D_5__uncultured bacterium; D_6__uncultured bacterium	TACGGAGGATCCAAGCGTTGTCCGGATTCATTGGGTTTAAAGGGTGCGTAGGCGGGATATTAAGTCAGTGGTGAAAGCTTTCAGCTTAACTGAGAAAATGCCATTGAAACTGATATTCTTGAGTACGGTTGAGGTAGACGGAATGTATCATGTAGCGGTGAAATGCTTAGATATGATACAGAACACCAATTGCGAAGGCAGTTTACTAAGCCGTAACTGACGCTGAGGCACGAAAGCATGGGTAGCAAACAGGATTAGATACCCTGGTAGTCCATGCCCTAAACGTTGATTACTCGATGTTGGCGATACACAGTCAGCGTCCAAGCGAAAGCGTTAAGTAATCCACCTGGGGAGTACGATCGCAAGGTTG
688	29	20	18	11	24	0	0	0	0	32	43	27	49	50	D_0__Bacteria; D_1__Planctomycetes; D_2__Planctomycetacia; D_3__Pirellulales; D_4__Pirellulaceae; D_5__Pir4 lineage; D_6__metagenome	TACGTACCGTCCAAACGTTATTCGGAATTACTGGGCTTAAAGGGTACGTAGGCGGCGCTGTCAGTCGGGTGTGAAAGCCCTCGGCTCAACCGAGGAATTGCGCCCGATACTGCAGTGCTTGAGGGAGACAGAGGTAAGCGGAACTGATGGTGGAGCGGTGAAATGCGTTGATATCATCAGGAACACCAGTGGCGAAAGCGGCTTACTGGGTCTCTTCTGACGCTGAGGTACGAAAGCTAGGGGAGCGAAGGGGATTAGATACCCCCGTAGTCCTAGCCGTAAACGTTGAGCACTTGATCGAGGATCCCCCCATAGGTTCTCGGTCGTAGCGAAAGTGTTAAGTGCTCCGCCTGGGGAGTATGGTCGCAAGGCTG
689	0	0	0	14	0	146	0	89	0	18	0	17	0	19	D_0__Bacteria; D_1__Proteobacteria; D_2__Deltaproteobacteria; D_3__Myxococcales; D_4__Haliangiaceae; D_5__Haliangium; D_6__uncultured bacterium	TACGGAGGGTGCAAACGTTGCTCGGAATTATTGGGCGTAAAGCGCACGTAGGCGGACTGCTAAGTCGGATGTGAAATCCCTCAGCTTAACTGAGGAAGTGCATTCGAAACTGGCAGTCTTGAGTACAGGAGAGGGTCGCGGAATTCCCGGTGTAGAGGTGAAATTCGTAGATATCGGGAGGAACACCAGTGGCGAAGGCGGCGGCCTGGACTGATACTGACGCTGAGGTGCGAAAGCGTGGGGAGCAAACAGGATTAGATACCCTGGTAGTCCACGCTGTAAACGATGAGTGCTAGGTGTCGCGGGTATTGACCCCTGCGGCGCCGCAGCTAACGCGTTAAGCACTCCGCCTGGGGAGTACGGCCGCAAGGCTA
690	0	0	0	0	0	144	0	159	0	0	0	0	0	0	D_0__Bacteria; D_1__Proteobacteria; D_2__Gammaproteobacteria; D_3__PLTA13; Ambiguous_taxa; Ambiguous_taxa; Ambiguous_taxa	TACAGAGGGTGCGAGCGTTAATCGGAATTACTGGGCGTAAAGCGCACGTAGGTGGCGACGTAAGTCGGGTGTGAAAGCCCCGGGCTCAACCTGGGAATTGCATTCGAGACTGCATTGCTGGAGTACGGAAGAGGAGGGCGGAATTCCCGGTGTAGCGGTGAAATGCGTAGATATCGGGAGGAACATCAGTGGCGAAGGCGGCCCTCTGGTCCAGTACTGACACTCAAGTGCGAAAGCGTGGGGAGCAAACAGGATTAGATACCCTGGTAGTCCACGCCCTAAACGATGACGACTGGATGTCGGAAGGGTCTGCCTTTCGGTGTCGTAGCTAACGCGTTAAGTCGTCCGCCTGGGGAGTACGGCCGCAAGGTTG
691	85	68	111	37	0	0	0	0	0	0	0	0	0	0	D_0__Bacteria; D_1__Gemmatimonadetes; D_2__Gemmatimonadetes; D_3__Gemmatimonadales; D_4__Gemmatimonadaceae; D_5__uncultured; D_6__uncultured bacterium contig00007	TACAGAGGGTGCGAGCGTTGTCCGGAATCACTGGGCGTAAAGGGCGCGTAGGTGGCTGGGTAAGCGTGTGGTGAAAGTCCGGGGCTCAACCCCGGATCGGCCATGCGAACTGCCCGGCTGGAGCACGGTAGAGGCACATGGAATTCCGGGTGTAGCGGTGGAATGCGTAGAGATCCGGAAGAACACCGGTGGCGAAGGCGGTGTGCTGGGCCGTTGCTGACACTGAGGCGCGACAGCGTGGGGAGCAAACAGGATTAGATACCCTGGTAGTCCACGCCGTAAACGATGGGCACTAGGTCCTTGGGGGAGCGACCCCGTGAGGGCCGGCGCTAACGCATTAAGTGCCCCGCCTGGGGAGTACGGCCGCAAGGCTG
692	0	91	0	0	0	54	0	52	0	34	0	70	0	0	D_0__Bacteria; D_1__Proteobacteria; D_2__Alphaproteobacteria; D_3__uncultured; D_4__uncultured Rhizobiales bacterium; D_5__uncultured Rhizobiales bacterium; D_6__uncultured Rhizobiales bacterium	TACGGAGGGGGCAAGCGTTGTTCGGAATTACTGGGCGTAAAGCGCGCGTAGGCGGTTTTTCAAGTTAGGCGTGAAAGCCCTGGGCTCAACCCGGGAATTGCGCTTAATACTGGATGACTTGAGGCCGGGAGAGGGTAGTGGAATTCCCAGTGTAGAGGTGAAATTCGTAGATATTGGGAAGAACACCAGTGGCGAAGGCGGCTACCTGGACCGGTACTGACGCTGATGCGCGAAAGCGTGGGGAGCAAACAGGATTAGATACCCTGGTAGTCCACGCCGTAAACGATGAGTGCTAGATGTTGGGGGACTTAGTTCCTCAGTGTCGAAGCTAACGCGATAAGCACTCCGCCTGGGGAGTACGGCCGCAAGGTTA
693	0	28	17	17	0	31	0	0	14	32	51	89	0	22	D_0__Bacteria; D_1__Proteobacteria; D_2__Deltaproteobacteria; D_3__Myxococcales; D_4__Nannocystaceae; D_5__Nannocystis	TACGGAGGGTGCAAACGTTGCTCGGAATCACTGGGCGTAAAGCGCACGTAGGCGGCCTTGTAAGTTGGATGTGAAAGCCCTGGGCTCAACCCAGGAAGTGCATCCAAAACTGCATGGCTTGAGTGCCGGAGGGGTTCAGAGAATTCCCGGTGTAGAGGTGAAATTCGTAGATATCGGGAGGAATACCAGTGGCGAAGGCGCTGAACTGGACGGTAACTGACGCTGAGGTGCGAAAGCGTGGGTAGCAAACAGGATTAGATACCCTGGTAGTCCACGCCGTAAACGATGAGTGCTAGGCGGTGGGAGATTTTGACCCTCTCGCTGTCGAAGCTAACGCGTTAAGCACTCCGCCTGGGGAGTACGGTCGCAAGACTA
694	32	31	50	35	38	0	34	17	10	0	0	18	17	18	D_0__Bacteria; D_1__Proteobacteria; D_2__Alphaproteobacteria; D_3__Rhizobiales; D_4__Hyphomicrobiaceae; D_5__Hyphomicrobium	TACGAAGGGGGCTAGCGTTGTTCGGAATTACTGGGCGTAAAGCGCACGTAGGCGGATTTGTAAGTCAGGGGTGAAATCCCGGGGCTCAACCTCGGAACTGCCTTTGATACTGCAAGTCTCGAGACCGGAAGAGGTGAGTGGAATTCCTAGTGTAGAGGTGAAATTCGTAGATATTAGGAAGAACACCAGTGGCGAAGGCGGCTCACTGGTCCGGTTCTGACGCTGAGGTGCGAAAGCGTGGGGAGCAAACAGGATTAGATACCCTGGTAGTCCACGCCGTAAACGATGGATGCTAGCCGTCAGGTAGCTTGCTATTTGGTGGCGCAGCTAACGCTTTAAGCATCCCGCCTGGGGAGTACGGCCGCAAGGTTA
695	0	24	0	25	75	51	0	0	0	34	0	50	41	0	D_0__Bacteria; D_1__Planctomycetes; D_2__Phycisphaerae; D_3__Phycisphaerales; D_4__Phycisphaeraceae; D_5__SM1A02; D_6__uncultured bacterium	TACGAGTGGCCCGAGCGTTAATCGGAATCACTGGGCTTAAAGGGTGCGCAGGCGGATGTCCAAGTGTTCAGTGAAATCCCCCGGCTCAACCGGGGAATAGCTGGGCAAACTGGATGTCTTGAGGCAGGTAGAGGCAGACGGAACTGTCGGTGGAGCGGTGAAATGCATTGAGATCGACGGGAACGCCAAAGGTGAAGACAGTCTGCTGGGCCTGTTCTGACGCTCAGGCACGAAAGCGTGGGGAGCAAACAGGATTAGATACCCTGGTAGTCCACGCCGTAAACGATGCACACTAGGTCGCGGCAACTCTGACGTTGTCGCGGCCGTAGGAAAACTGATAAGTGTGCCGCCTGGGGAGTACGGTCGCAAGGCTA
696	0	0	0	0	22	0	20	0	94	34	0	0	53	77	D_0__Bacteria; D_1__Bacteroidetes; D_2__Bacteroidia; D_3__Chitinophagales; D_4__Saprospiraceae; D_5__uncultured; D_6__uncultured soil bacterium	TACGGAGGGTGCAAGCGTTATCCGGAATCACTGGGTTTAAAGGGTGCGTAGGCGGTCTAATAAGTCAGTCGTGAAATCGCTGGGCTCAACCCATGCAATTGCGATTGATACTGTTAGACTTGAATGGGGTTGAGGCTAGCGGAATGCGGCATGTAGCGGTGAAATGCTTAGATATGCCGCAGAACACCGATTGCGAAGGCAGCTAGCTGGGCCTTTATTGACGCTGAGGCACGAAAGCGTGGGGAGCAAACAGGATTAGATACCCTGGTAGTCCACGCCCTAAACGATGCTCACTTGCTGTTCCTCTTTCGGGAGGAGTGGCGTAGGGAAACCGGTAAGTGAGCCACCTGGGGAGTACGCCCGCAAGGGTG
697	11	20	17	44	26	16	35	0	21	8	17	25	23	36	D_0__Bacteria; D_1__Proteobacteria; D_2__Gammaproteobacteria; D_3__Betaproteobacteriales; D_4__B1-7BS; D_5__uncultured bacterium; D_6__uncultured bacterium	TACGTAGGGTGCGAGCGTTAATCGGAATTACTGGGCGTAAAGCGTGCGCAGGCGGTTATTTAAGCCAGATGTGAAAGCCCCGGGCTTAACCTGGGAATGGCATTTGGGACTGGATGGCTAGAGTGCGGCAGAGGGAGGTGGAATTCCAGGTGTAGCAGTGAAATGCGTAGATATCTGGAGGAACACCGATGGCGAAGGCAGCCTCCTGGGCCAGCACTGACGCTCATGCACGAAAGCGTGGGGAGCAAACAGGATTAGATACCCTGGTAGTCCACGCCCTAAACGATGGCAACTAGTTGTTGGGGGAGCAATCCCTTAGTAACGCAGCTAACGCGTGAAGTTGCCCGCCTGGGGAGTACGGTCGCAAGATTA
698	0	14	24	75	0	0	0	0	0	0	74	71	0	41	D_0__Bacteria; D_1__Bacteroidetes; D_2__Bacteroidia; D_3__Chitinophagales; D_4__uncultured; D_5__uncultured Cytophagales bacterium; D_6__uncultured Cytophagales bacterium	TACGGAGGGTGCAAGCGTTATCCGGATTTACTGGGTTTAAAGGGTGCGTAGGCGGACTATTAAGTCAAATGTGAAAGCTTGCAGCTCAACTGTAAGATTGCGTTTGATACTGGTAGTCTTGAATATGGTAGAAGTTGGCGGAATAAATCATGTAGCGGTGAAATGCTTAGATATGATTTAGAACACCGATTGCGAAGGCAGCTAGCTATGTCATAATTGACGCTGAGGCACGAAAGCGTGGGGATCAAACAGGATTAGATACCCTGGTAGTCCACGCCCTAAACGATGAATACTCGTTGTTGGCGATATACAGTCAGCGACTAAGCGAAAGCGTTAAGTATTCCACCTGGGGAGTACGTTCGCAAGAATG
699	0	0	0	0	40	99	34	126	0	0	0	0	0	0	D_0__Bacteria; D_1__Proteobacteria; D_2__Gammaproteobacteria; D_3__Steroidobacterales; D_4__Steroidobacteraceae; D_5__Steroidobacter	TACAGAGGGTGCGAGCGTTAATCGGAATTACTGGGCGTAAAGCGCGCGTAGGCGGCTTTTCAAGTCGATTGTGAAATCCCCGGGCTCAACCTGGGAACTGCAGTCGAGACTGTCTAGCTAGAGTATGGGAGAGGGAAGTGGAATTTCAGGTGTAGCGGTGAAATGCGTAGATATCTGAAGGAACATCAGTGGCGAAAGCGACTTCCTGGACCAATACTGACGCTCATGTGCGAAAGCGTGGGGAGCAAACAGGATTAGATACCCTGGTAGTCCACGCCATAAACGATGAGAACTGGATGTCGGAGGGGTCTGCCCTTCGGTGTCGTAGCTAACGCGTTAAGTTCTCCGCCTGGGGAGTACGGCCGCAAGGTTG
700	7	17	0	8	29	20	21	23	14	24	26	30	47	31	D_0__Bacteria; D_1__Proteobacteria; D_2__Alphaproteobacteria; D_3__Parvibaculales; D_4__Parvibaculaceae; D_5__Parvibaculum	TACGAAGGGGGCTAGCGTTGTTCGGAATTACTGGGCGTAAAGCGCACGTAGGCGGCTTTCCAAGTTGGAGGTGAAATCCCTGGGCTTAACCTAGGAACTGCCTCCAAGACTGGGAAGCTCGAGTCCGAGAGAGGTGAGTGGAATTTCCAGTGTAGAGGTGAAATTCGTAGATATTGGAAAGAACACCAGTGGCGAAGGCGGCTCACTGGCTCGGTACTGACGCTGAGGTGCGACAGCGTGGGGAGCAAACAGGATTAGATACCCTGGTAGTCCACGCCGTAAACGATGGGTGCTAGTTGTCAGGCAGCTTGCTGCTTGGTGACGCAGCTAACGCATTAAGCACCCCGCCTGGGGAGTACGGTCGCAAGATTA
701	0	91	0	27	13	0	0	0	11	32	32	81	10	0	D_0__Bacteria; D_1__Proteobacteria; D_2__Deltaproteobacteria; D_3__Myxococcales; D_4__Phaselicystidaceae; D_5__Phaselicystis; D_6__uncultured bacterium	GACAGAGGGTGCAAACGTTGTTCGGAATTACTGGGCGTAAAGCGCGTGTAGGCAGCTTGGCAAGTCGGGTGTGAAAGCCCTGGGCTCAACCTAGGAAGTGCACTCGAAACTGCTTCGCTTGAGTATCGGAGAGGAAAGCGGAATTCTCGGTGTAGAGGTGAAATTCGTAGATATCGAGAGGAACACCAGTGGCGAAGGCGGCTTTCTGGACGATCACTGACGCTGAGACGCGAAAGCGTGGGGAGCAAACAGGATTAGATACCCTGGTAGTCCACGCCGTAAACGATGGGTGCTAGGTGTCGCGGGCTTTGACTCCTGCGGTGCCGTAGCTAACGCATTAAGCACCCCGCCTGGGGAGTACGGCCGCAAGGCTA
702	0	14	0	44	17	33	13	51	14	20	12	48	7	24	D_0__Bacteria; D_1__Bacteroidetes; D_2__Bacteroidia; D_3__Chitinophagales; D_4__Saprospiraceae; D_5__Phaeodactylibacter; D_6__uncultured bacterium	TACGGAGGGTGCGAGCGTTATCCGGAATCACTGGGTTTAAAGGGTGCGCAGGCGGCGTGCTAAGTCAGGGGTGAAAGGCCACCGCTCAACGGTGGGACTGCCTCTGATACTGGCATGCTCGAACGGGCGCGAGGCGGGCGGAATGTGGCATGTAGCGGTGAAATGCTTAGATATGCCATAGAACACCGATTGCGAAGGCAGCCCGCCAGAGCCTAGTTGACGCTCATGCACGAAAGCGTGGGGAGCGAACAGGATTAGATACCCTGGTAGTCCACGCCCTAAACGATGTTTACTCGACGTACGGCCCTTGAGGCGGTGCGTCCAAGCGAAAGCGCTAAGTAAACCACCTGGGGAGTACGCCGGCAACGGTG
703	0	20	19	26	28	0	41	5	38	14	21	25	42	17	D_0__Bacteria; D_1__Chloroflexi; D_2__Anaerolineae; D_3__SBR1031; D_4__A4b; D_5__uncultured bacterium; D_6__uncultured bacterium	AACGTAGGAGACAAACGTTATCCGGAGTTACTGGGCGTAAAGGGCGTGCAGGTGGTTCGTTAAGTCTGGCGTGAAAGCCTCCGGCTCAACCGGGGAAAGTCGTCGGAGACTGACGAACTAGAGGGCAGTAGAGGCGTGTGGAATTCCGGGTGTAGTGGTGAAATGCGTAGAGATCCGGAGGAACACCAGTGGCGAAGGCGACACGCTGGGCTGCACCTGACACTGAGACGCGACAGCATGGGGAGCGAACGGGATTAGAAACCCCGGTAGTCCATGCCGTAAACGATGCCAGCTCGACGTTCACACCGCACCGCGGTGGGGGTGTCAAAGTCAACACGATAAGCTGGCCGCCTGGGGAGTACGGTCGCAAGATTA
704	0	0	18	87	21	0	19	16	13	21	30	18	28	25	D_0__Bacteria; D_1__Cyanobacteria; D_2__Melainabacteria; D_3__Obscuribacterales; Ambiguous_taxa; Ambiguous_taxa; Ambiguous_taxa	GACGTAGGATGCAAGCGTTGTCCGGATTTATTGGGCGTAAAGAGTTCGTAGGTGGTTTGTTAAGTTTGGTGTTAAAGATTGGGGCTCAACCCTGAAACTGCACTGAATACTGGCAGACTCGAGTGTGGTAGAGGCTAGTGGAATTCCCAGTGTAGCGGTGAAATGCGTAGATATTGGGAAGAACACCGGTGGCGTAGGCGACTAGCTGGGCCATAACTGACACTGAGGAACGAAAGCCAGGGGAGCGAATGGGATTAGATACCCCAGTAGTCCTGGCCGTAAACGATGGATACTAGGCGTATCGGGTATCGACCCCTGATGTGCCGCAGCTAACGCGATAAGTATCCCGCCTGAGTAGTACGGCCGCAAGGTTG
705	0	0	10	14	23	0	14	0	27	16	0	0	136	55	D_0__Bacteria; D_1__Acidobacteria; D_2__Thermoanaerobaculia; D_3__Thermoanaerobaculales; D_4__Thermoanaerobaculaceae; D_5__Subgroup 10	TACGGGGGGGGCGAGCGTTATTCGGAATTATTGGGCGTAAAGGGCGCGTAGGCGGCCTGGTAAGTCAAAGGTGAAATCCCTCGGCTCAACTGAGGAACTGCCTTTGAAACTGTCAGGCTTGAGGCCGGGAGGGGGTAGCGGAATTCCCAGTGTAGCGGTGAAATGCGTAGATATTGGGAGGAACACCAGTGGCGAAGGCGGCTACCTGGACCGGTTCTGACGCTGAGGCGCGAAAGCGTGGGGAGCAAACAGGATTAGATACCCTGGTAGTCCACGCTGTAAACGATGGGTGCTCGGTGTCGTGGGTATCGACCCCTACGGTGCCTTAGCTAACGCGTTAAGCACCCCGCCTGGGGAGTACGGTCGCAAGGCTG
706	0	0	0	8	23	36	34	30	27	33	21	17	26	40	D_0__Bacteria; D_1__Proteobacteria; D_2__Alphaproteobacteria; D_3__Caulobacterales; D_4__Hyphomonadaceae; D_5__SWB02	TACGAAGGGGGCTAGCGTTGTTCGGATTTACTGGGCGTAAAGCGCGTGTAGGCGGATTGATAAGTTGGGGGTGAAAGCCCAGAGCTCAACTCTGGAACTGCCTTCAAGACTGTCAGTCTGGACTCAAGGAGAGGCGAGTGGAATTGCGAGTGTAGAGGTGAAATTCGTAGATATTCGCAGGAACACCAGTGGCGAAGGCGACTCGCTGGACTTGTAGTGACGCTGAGACGCGAAAGCGTGGGGAGCAAACAGGATTAGATACCCTGGTAGTCCACGCTGTAAACGATGAGAGCTAGTTGTCAGTAGGCATGCCTATTGGTGACGCAGCTAACGCATTAAGCTCTCCGCCTGGGGAGTACGGCCGCAAGGTTA
707	0	0	0	0	0	9	0	16	9	33	0	7	37	184	D_0__Bacteria; D_1__Bacteroidetes; D_2__Bacteroidia; D_3__Chitinophagales; D_4__uncultured; D_5__metagenome; D_6__metagenome	TACGGAGGGTGCAAGCGTTGTCCGGATTCATTGGGTTTAAAGGGTGCGTAGGCGGCCTAGTAAGTCAGCGGTGAAATCCCCCCGCCCAACGGGGGAACTGCCGTTGATACTGCTTGGCTTGAGTTCGCCCGAGGTCGCTGGAATGCGTGGTGTAGCGGTGAAATGCATAGATATCACGCAGAACACCAATTGCGAAGGCAGGTGACTGGGGCTGGACTGACGCTGAGGCACGAAAGTGTGGGGAGCAAACAGGATTAGATACCCTGGTAGTCCACACCGTAAACGATGGATACTAGGTGTCCGGTCCGTAGGACTGGGTGCCCAAGGGAAACCGATAAGTATCCCACCTGGGGAGTACGTCCGCAAGGATG
708	40	78	66	57	0	0	0	0	0	0	0	53	0	0	D_0__Bacteria; D_1__Proteobacteria; D_2__Gammaproteobacteria; D_3__Betaproteobacteriales; D_4__Burkholderiaceae	TACGTAGGGTGCAAGCGTTAATCGGAATTACTGGGCGTAAAGCGTGCGCAGGCGGTTATGCAAGACAGATGTGAAATCCCCGGGCTTAACCTGGGAACTGCATTTGTGACTGCATAGCTAGAGTACGGTAGAGGGGGATGGAATTCCGCGTGTAGCAGTGAAATGCGTAGATATGCGGAGGAACACCGATGGCGAAGGCAATCCCCTGGACCTGTACTGACGCTCATGCACGAAAGCGTGGGGAGCAAACAGGATTAGATACCCTGGTAGTCCACGCCCTAAACGATGTCAACTGGTTGTTGGGAGGGTTTCTTCTCAGTAACGTAGCTAACGCGTGAAGTTGACCGCCTGGGGAGTACGGCCGCAAGGTTG
709	0	0	17	32	36	30	37	44	22	28	0	0	17	31	D_0__Bacteria; D_1__Verrucomicrobia; D_2__Verrucomicrobiae; D_3__Pedosphaerales; D_4__Pedosphaeraceae	TACAGAGGTCCCAAGCGTTGTTCGGATTCACTGGGCGTAAAGGGTGCGTAGGTGGTTAGGTAAGTCTAATGTGAAATCTCCGAGCTCAACTCGGAAACTGCATCGGATACTATCTAGCTTGAGGGTTGGAGGGGGGACTGGAATACTTGGTGTAGCAGTGAAATGCGTAGATATCAAGTGGAACACCAGTGGCGAAGGCGAGTCCCTGGACAACTCCTGACACTGAGGCACGAAAGCTAGGGGAGCAAACAGGATTAGATACCCTGGTAGTCCTAGCCGTAAACGGTGCACGTTTGCTGTAAAAGGAATCGACCCCTTTTGTGGCGAAGCTAACGCGTTAAACGTGCCGCCTGGGAAGTACGGTCGCAAGATTA
710	14	10	110	35	21	10	33	7	10	0	6	13	16	7	D_0__Bacteria; D_1__Acidobacteria; D_2__Thermoanaerobaculia; D_3__Thermoanaerobaculales; D_4__Thermoanaerobaculaceae; D_5__Subgroup 10; D_6__Holophaga sp. WY42	TACAGAGGGGGCAAGCGTTATTCGGAATCATTGGGCGTAAAGGGCGCGTAGGCGGTTTGGCAAGTCAGAGGTGAAATCCCCCGGCTCAACCGAGGAATTGCCTTTGAAACTGCCTTACTAGAGACCGGGAGAGGGTAGTGGAATTCCCAGTGTAGCGGTGAAATGCGTAGATATTGGGAGGAACACCAGTAGCGAAGGCGGCTACCTGGACCGGTTCTGACGCTGAGGCGCGAAAGTGTGGGTAGCAAACAGGATTAGATACCCTGGTAGTCCACACTGTAAACGATGAGCACTCGGTGTTGTGGGTGTCGACCCCTACAGCGCCTTAGGAAACCCGTTAAGTGCTCCGCCTGGGGAGTACGGTCGCAAGGCTG
711	0	0	0	0	26	19	28	34	24	72	0	0	32	57	D_0__Bacteria; D_1__Bacteroidetes; D_2__Bacteroidia; D_3__Chitinophagales; D_4__Saprospiraceae; D_5__uncultured	TACGGAGGGTGCAAGCGTTATCCGGAATCACTGGGTTTAAAGGGTGCGTAGGCGGTTTTTTAAGTCAGTTGTGAAATACCCTCGCTTAACGAGTGGGACTGCGATTGATACTGAAGAACTTGAATCAGGATGAGGTAGGCGGAATGTGACATGTAGCGGTGAAATGCATAGATATGTCATAGAACACCAATTGCGAAGGCAGCTTGCTGGACCTGAATTGACGCTGAGGCACGAAAGCGTGGGGAGCAAACAGGATTAGATACCCTGGTAGTCCACGCCCTAAACGATGTTTACTTGCTGTTCACTCGTCAGAGTGAGTGGCGAAGCGAAAGCGATAAGTAAACCACCTGGGGAGTACGCCGGCAACGGTG
712	40	51	26	29	15	13	12	0	7	11	25	38	11	13	D_0__Bacteria; D_1__Actinobacteria; D_2__Thermoleophilia; D_3__Solirubrobacterales; D_4__67-14; D_5__metagenome; D_6__metagenome	TACGTAGGGAGCAAGCGTTGTCCGGAATCATTGGGCGTAAAGCGCGCGTAGGTGGCCATTTAAGTCCGCTGTGAAAGTCAAAGGCTCAACCTTTGAAAGCCGGTGGATACTGGATGGCTAGAGTACGGAAGAGGCGAGTGGAATTCCTGGTGTAGCGGTGGAATGCGCAGATATCAGGAGGAACACCAATAGCGAAGGCAGCTCGCTGGGACGTTACTGACACTGAGGCGCGAAAGCGTGGGGAGCGAACAGGATTAGATACCCTGGTAGTCCACGCCGTAAACGATGGGTACTAGGTGTGGGAGGTGTCGACTCCTCCCGTGCCGTCGCTAACGCACTAAGTACCCCGCCTGGGGAGTACGGCCGCAAGGCTA
713	91	103	38	58	0	0	0	0	0	0	0	0	0	0	D_0__Bacteria; D_1__Proteobacteria; D_2__Alphaproteobacteria; D_3__Sphingomonadales; D_4__Sphingomonadaceae; D_5__Novosphingobium	TACGGAGGGAGCTAGCGTTGTTCGGAATTACTGGGCGTAAAGCGCACGTAGGCGGTTATTCAAGTCAGAGGTGAAAGCCCGGGGCTCAACCCCGGAACTGCCTTTGAAACTAGATGACTGGAATCTTGGAGAGGTCAGTGGAATTCCGAGTGTAGAGGTGAAATTCGTAGATATTCGGAAGAACACCAGTGGCGAAGGCGACTGACTGGACAAGTATTGACGCTGAGGTGCGAAAGCGTGGGGAGCAAACAGGATTAGATACCCTGGTAGTCCACGCCGTAAACGATGATAACTAGCTGTCCGGACACTTGGTGTTTGGGTGGCGCAGCTAACGCATTAAGTTATCCGCCTGGGGAGTACGGTCGCAAGATTA
714	0	57	0	66	0	0	0	0	36	0	0	51	23	57	D_0__Bacteria; D_1__Proteobacteria; D_2__Deltaproteobacteria; D_3__Myxococcales; D_4__Nannocystaceae; D_5__Nannocystis; D_6__uncultured bacterium	TACGGAGGGTGCAAACGTTGCTCGGAATTATTGGGCGTAAAGCGCACGTAGGCGGCCTTTCAAGTCGAATGTGAAAGCCCTGGGCTCAACCCAGGAAGTGCATCCGAAACTGATTGGCTTGAATGCCGGAGGGGCCCAGAGAATTCCCGGTGTAGAGGTGAAATTCGTAGATATCGGGAGGAATACCAGTGGCGAAGGCGCTGGGCTGGACGGTCATTGACGCTGAGGTGCGAAAGCGTGGGGAGCAAACAGGATTAGATACCCTGGTAGTCCACGCTGTAAACGATGAGTGCTAGGCGGTGGAGGATTTTGACCCCTTCGCTGTCGAAGCTAACGCGTTAAGCACTCCGCCTGGGGAGTACGGTCGCAAGACTA
715	0	0	0	0	26	53	21	33	24	77	0	0	16	40	D_0__Bacteria; D_1__Proteobacteria; D_2__Deltaproteobacteria; D_3__Myxococcales; D_4__Haliangiaceae; D_5__Haliangium	TACGGAGGGTGCAAACGTTGCTCGGAATCATTGGGCGTAAAGCGCTCGTAGGCGGCCTGACAAGTCAGGTGTGAAAGCCCTCGGCTTAACCGAGGAAGTGCACTTGAAACTATTGGGCTAGAGTACTGAAGAGGGTCTCGGAATTCCCGGTGTAGAGGTGAAATTCGTAGATATCGGGAGGAACACCAGTGGCGAAGGCGGAGACCTGGGCAGATACTGACGCTGAGGAGCGAAAGCGTGGGGAGCAAACAGGATTAGATACCCTGGTAGTCCACGCCGTAAACGATGGGTGCTAGGTGTTGCGGGTATTGACCCCTGCAGTGCCGCAGTTAACGCATTAAGCACCCCGCCTGGGGAGTACGGCCGCAAGGCTA
716	0	0	0	0	37	27	29	36	24	42	0	0	47	47	D_0__Bacteria; D_1__Hydrogenedentes; D_2__Hydrogenedentia; D_3__Hydrogenedentiales; D_4__Hydrogenedensaceae; Ambiguous_taxa; Ambiguous_taxa	TACGGAGGTTGCAAGCGTTGTTCGGAATAACTGGGCGTAAAGGGAGCGCAGGCGGCTTGGTAAGTCTAAAGTGAAATTCCAGGGCTCAACCCTGGACGTGCTTTGGATACTGCCTGGCTTGAGTACGTGAGAGGAGATTGGAATTCCAGGTGTAGCGGTGAAATGCGTAGATATCTGGAGGAACACCGGTGGCGAAAGCGGATCTCTGGCACGTTACTGACGCTGAGGCTCGAAAGCATGGGGAGCAAACGGGATTAGATACCCCGGTAGTCCATGCCGTAAACGTTGTGCGCTAGGTGTAGGAGGTATCGACCCCTTCTGTGCCGCAGCTAACGCATTAAGCGCACCGCCTGGGGAGTACGGTCGCAAGACTG
717	16	14	18	27	37	25	23	12	26	21	28	26	15	0	D_0__Bacteria; D_1__Proteobacteria; D_2__Alphaproteobacteria; D_3__Rhizobiales; D_4__Hyphomicrobiaceae; D_5__Hyphomicrobium; D_6__metagenome	TACGAAGGGGGCTAGCGTTGTTCGGAATTACTGGGCGTAAAGCGCACGTAGGCGGACTCTTAAGTCAGGGGTGAAATCCCGGGGCTCAACCTCGGAACTGCCTTTGATACTGTGAGTCTCGAGACCGGAAGAGGTGAGTGGAATTCCTAGTGTAGAGGTGAAATTCGTAGATATTAGGAAGAACACCAGTGGCGAAGGCGGCTCACTGGTCCGGTTCTGACGCTGAGGTGCGAAAGCGTGGGGAGCAAACAGGATTAGATACCCTGGTAGTCCACGCCGTAAACGATGGATGCTAGCCGTCGGCCAGCTTGCTGGTCGGTGGCGCAGCTAACGCTTTAAGCATCCCGCCTGGGGAGTACGGCCGCAAGGTTA
718	11	13	0	0	18	40	8	0	38	31	25	15	29	60	D_0__Bacteria; D_1__Proteobacteria; D_2__Alphaproteobacteria; D_3__Micavibrionales; D_4__uncultured; D_5__metagenome; D_6__metagenome	TACGAATGGGGCAAGCGTTGTTCGGAATCACTGGGCTTAAAGCGTATGCAGGCGGATTTGCAAGTCAGAAGTGAAATCCCTGGGCTTAACCCAGGAATTGCTTTTGAAACTGCAAGTCTAGAATCCCGGAGAGGTTAACAGAATTCCGAGTGTAGAGGTGAAATTCGCAGATATTCGGAGGAATACCAGTGGCGCAAGCGGTTAACTGGACGGGCATTGACGCTCAGATACGAAAGCGTGGGGAGCAAACAGGATTAGATACCCTGGTAGTCCACGCCATAAACGATGTGTGCTAGTTGTCGGAGCCTACGGTTTCGGTGACGCAGCGAAAGCGGTAAGCACACCGCCTGGGGAGTACGGTCGCAAGATTA
[truncated: 3,603 more rows]
