# Supplementary material for: High functional diversity among Nitrospira populations that dominate rotating biological contactor microbial communities in a municipal wastewater treatment plant
Source: ISME J. 2020 Apr 24;14(7):1857–72. doi: 10.1038/s41396-020-0650-2 (PMC7305129; doi:10.1038/s41396-020-0650-2)
Supplement: Supplementary file 3 — Supplementary file 2 [file 41396_2020_650_MOESM3_ESM.txt]

%YAML 1.1
---
###################################################################
###################################################################
####                 _______   _                    _____      ####
####         /\     |__   __| | |          /\      / ____|     ####
####        /  \       | |    | |         /  \    | (___       ####
####       / /\ \      | |    | |        / /\ \    \___ \      ####
####      / ____ \     | |    | |____   / ____ \   ____) |     ####
####     /_/    \_\    |_|    |______| /_/    \_\ |_____/      ####
####                                                           ####
###################################################################
#  For more details about the config values see:
#  https://metagenome-atlas.readthedocs.io
###################################################################

########################
# Execution parameters
########################
# max cores per process
threads: 50
# Memory for most jobs especially from BBtools, which are memory demanding
java_mem: 120
# can be a subset of threads or altered if rule run_spades or run_megahit are being defined differently in your cluster configuration
assembly_threads: 50
# in GB
assembly_memory: 200
# Local directory for temp files, useful for cluster execution without shared file system
tmpdir: /tmp
# directory where databases are downloaded with 'atlas download'
database_dir: /Data/reference_databases/atlas/2.0.0


########################
# Quality control
########################
data_type: metagenome # metagenome or metatranscriptome
# remove (PCR)-duplicated reads using clumpify
deduplicate: true
duplicates_only_optical: false
duplicates_allow_substitutions: 2
# used to trim adapters from reads and read ends
preprocess_adapters: /Data/reference_databases/atlas/2.0.0/adapters.fa
preprocess_minimum_base_quality: 10
preprocess_minimum_passing_read_length: 51
# 0.05 requires at least 5 percent of each nucleotide per sequence
preprocess_minimum_base_frequency: 0.05
preprocess_adapter_min_k: 8
preprocess_allowable_kmer_mismatches: 1
preprocess_reference_kmer_match_length: 27
# error correction where PE reads overlap
error_correction_overlapping_pairs: true
#contamination references can be added such that -- key: /path/to/fasta
contaminant_references:
  PhiX: /Data/reference_databases/atlas/2.0.0/phiX174_virus.fa
# We won't allow large indels
contaminant_max_indel: 20
contaminant_min_ratio: 0.65
contaminant_kmer_length: 13
contaminant_minimum_hits: 1
contaminant_ambiguous: best


########################
# Pre-assembly-processing
########################

normalize_reads_before_assembly: true
# target kmer depth
normalization_target_depth: 10000
normalization_kmer_length: 21
normalization_minimum_kmers: 3

error_correction_before_assembly: true

# join R1 and R2 at overlap; unjoined reads are still utilized
merge_pairs_before_assembly: true
# extend reads while merging to this many nucleotides
merging_extend2: 40
# Iterations are performed until extend2 x iterations
merging_flags: ecct iterations=5
merging_k: 62


########################
# Assembly
########################
# megahit OR spades
assembler: spades

# Megahit
#-----------
# 2 is for metagenomes, 3 for genomes with 30x coverage
megahit_min_count: 2
megahit_k_min: 21
megahit_k_max: 121
megahit_k_step: 20
megahit_merge_level: 20,0.98
megahit_prune_level: 2
megahit_low_local_ratio: 0.2
# ['default','meta-large','meta-sensitive']
megahit_preset: default

# Spades
#------------
spades_skip_BayesHammer: false
spades_use_scaffolds: true # otherwise use contigs
#Comma-separated list of k-mer sizes to be used (all values must be odd, less than 128 and listed in ascending order).
spades_k: auto
spades_preset: meta    # meta, ,normal, rna  single end libraries doesn't work for metaspades
spades_extra: ''

# Filtering
#------------
prefilter_minimum_contig_length: 200
# filter out assembled noise
# this is more important for assemblys from megahit
filter_contigs: true
# trim contig tips
contig_trim_bp: 0
# require contigs to have read support
minimum_average_coverage: 1
minimum_percent_covered_bases: 20
minimum_mapped_reads: 0
# after filtering
minimum_contig_length: 300


########################
# Quantification
########################

# Mapping reads to contigs
#--------------------------
contig_min_id: 0.95
contig_map_paired_only: true
contig_max_distance_between_pairs: 1000
maximum_counted_map_sites: 10

########################
# Binning
########################

final_binner: DASTool             # [DASTool or one of the binner, e.g. maxbin]

binner:                           # If DASTool is used as final_binner, use predictions of this binners
- metabat
- maxbin

binning_threads: 20

metabat:
  sensitivity: sensitive
  min_contig_length: 1500 # metabat needs >1500

concoct:
  Nexpected_clusters: 200           # important parameter
  read_length: 100                  # change this parameter !
  Niterations: 500
  min_contig_length: 1000

maxbin:
  max_iteration: 50
  prob_threshold: 0.9
  min_contig_length: 1000

DASTool:
  search_engine: diamond
  score_threshold: 0.5              #Score threshold until selection algorithm will keep selecting bins [0..1].

genome_dereplication:
  ANI: 0.99
  overlap: 0.6
  opt_parameters: ''
  filter:
    noFilter: false
    length: 5000
    completeness: 75
    contamination: 15
  score:
    completeness: 1
    contamination: 5
    N50: 0.5
    length: 0

########################
# taxonomy
#######################
# Diamond needs up to 100 GB of memory for building the taxonomy database
# If you prefer you can dowload an existing CAT database, see docs.
diamond_mem: 100
diamond_threads: 12
# number of top hits considered for taxonomic annotation
cat_range: 5
# fraction of support needed for classification, <0.5 can give rise to duble classification.
cat_fraction: 0.3

cat_threads: 10

########################
# Gene catalog
#######################
genecatalog:
  source: contigs  # which predicted proteins should be used for the gene catalog
  clustermethod: linclust # cd-hit-est or cluster or linclust see mmseqs for more details
  minlength_nt: 100
  minid: 0.99
  coverage: 0.9
  extra: ''
  SubsetSize: 500000

# Also re-ran with the following genecatalog settings for a genecatalog of the genome bins later:
#genecatalog:
#  source: genomes  # which predicted proteins should be used for the gene catalog
#  clustermethod: linclust # cd-hit-est or cluster or linclust see mmseqs for more details
#  minlength_nt: 100
#  minid: 0.95
#  coverage: 0.9
#  extra: ''
#  SubsetSize: 500000
